# Supplementary material for: Attenuation of Immune Senescence Markers After Intensive Cancer Therapy Through Resistance Training: A Pilot Study
Source: Cancers (Basel). 2026 May 24;18(11):1710. doi: 10.3390/cancers18111710 (PMC13255878; doi:10.3390/cancers18111710)
Supplement: Supplementary file 1 [file cancers-18-01710-s001.zip]

Archive with 3 entries (3 files):
- Supplemental Data S1- Biometric Exercise and FitBit.pdf
- Supplemental Data S2 - DEG.xlsx
- Supplemental Data S3 - DMR Union.xlsx
