# Supplementary material for: Attenuation of Immune Senescence Markers After Intensive Cancer Therapy Through Resistance Training: A Pilot Study
Source: Cancers (Basel). 2026 May 24;18(11):1710. doi: 10.3390/cancers18111710 (PMC13255878; doi:10.3390/cancers18111710)
Supplement: Supplementary file 1 [file cancers-18-01710-s001.zip › Supplemental Data S2 - DEG.xlsx]

## Sheet: Pt Pre vs Pt Post
GeneID	logFC	AveExpr	t	P.Value	adj.P.Val	B	gene.name	gene.type	gene.description
ENSG00000148344	5.0015	1.73802	3.14193	0.00519776	0.0464867	-2.0878	PTGES	protein_coding	prostaglandin E synthase [Source:HGNC Symbol;Acc:HGNC:9599]
ENSG00000143217	4.02058	-1.60335	3.08488	0.00591249	0.0479911	-2.18687	NECTIN4	protein_coding	nectin cell adhesion molecule 4 [Source:HGNC Symbol;Acc:HGNC:19688]
ENSG00000135094	3.9549	-0.41215	3.08754	0.00587716	0.0479305	-2.15191	SDS	protein_coding	serine dehydratase [Source:HGNC Symbol;Acc:HGNC:10691]
ENSG00000108821	3.88086	-0.647328	3.84299	0.00103771	0.04306	-0.797981	COL1A1	protein_coding	collagen type I alpha 1 chain [Source:HGNC Symbol;Acc:HGNC:2197]
ENSG00000171388	3.53885	-3.59658	3.36373	0.00313662	0.043498	-1.85729	APLN	protein_coding	apelin [Source:HGNC Symbol;Acc:HGNC:16665]
ENSG00000008056	3.49031	0.346226	3.15946	0.00499552	0.0459809	-2.0177	SYN1	protein_coding	synapsin I [Source:HGNC Symbol;Acc:HGNC:11494]
ENSG00000197380	3.42138	-1.24676	3.67949	0.00151573	0.04306	-1.10458	DACT3	protein_coding	dishevelled binding antagonist of beta catenin 3 [Source:HGNC Symbol;Acc:HGNC:30745]
ENSG00000150510	3.0321	-2.51682	3.21027	0.00445152	0.0447118	-1.99059	FAM124A	protein_coding	family with sequence similarity 124 member A [Source:HGNC Symbol;Acc:HGNC:26413]
ENSG00000254985	2.97545	-1.58122	3.87915	0.000954177	0.04306	-0.73408	RSF1-IT2	lncRNA	RSF1 intronic transcript 2 [Source:HGNC Symbol;Acc:HGNC:41438]
ENSG00000130513	2.90071	-3.06534	3.63273	0.00168881	0.04306	-1.34584	GDF15	protein_coding	growth differentiation factor 15 [Source:HGNC Symbol;Acc:HGNC:30142]
ENSG00000177374	2.84655	2.48107	3.81815	0.00109927	0.04306	-0.738296	HIC1	protein_coding	HIC ZBTB transcriptional repressor 1 [Source:HGNC Symbol;Acc:HGNC:4909]
ENSG00000113657	2.83649	-1.4042	3.03375	0.00663352	0.0499088	-2.2688	DPYSL3	protein_coding	dihydropyrimidinase like 3 [Source:HGNC Symbol;Acc:HGNC:3015]
ENSG00000106089	2.81305	2.97326	3.22688	0.00428661	0.0447118	-1.98071	STX1A	protein_coding	syntaxin 1A [Source:HGNC Symbol;Acc:HGNC:11433]
ENSG00000146072	2.72919	3.39098	3.22878	0.00426814	0.0447118	-2.02428	TNFRSF21	protein_coding	TNF receptor superfamily member 21 [Source:HGNC Symbol;Acc:HGNC:13469]
ENSG00000232228	2.6882	-1.76588	3.75177	0.00128212	0.04306	-1.02483	RPL36AP16	processed_pseudogene	ribosomal protein L36a pseudogene 16 [Source:HGNC Symbol;Acc:HGNC:36416]
ENSG00000130340	2.64403	5.86147	4.41187	0.000277069	0.04306	0.449554	SNX9	protein_coding	sorting nexin 9 [Source:HGNC Symbol;Acc:HGNC:14973]
ENSG00000169184	2.63927	2.12602	3.51244	0.00222905	0.04306	-1.36912	MN1	protein_coding	MN1 proto-oncogene, transcriptional regulator [Source:HGNC Symbol;Acc:HGNC:7180]
ENSG00000164509	2.61773	0.709056	4.26956	0.00038537	0.04306	0.203531	IL31RA	protein_coding	interleukin 31 receptor A [Source:HGNC Symbol;Acc:HGNC:18969]
ENSG00000107338	2.58598	-0.237746	3.25097	0.0040579	0.0446345	-1.84127	SHB	protein_coding	SH2 domain containing adaptor protein B [Source:HGNC Symbol;Acc:HGNC:10838]
ENSG00000232077	2.54374	-3.29838	3.19231	0.00463689	0.0451668	-2.08754	LINC01031	lncRNA	long intergenic non-protein coding RNA 1031 [Source:HGNC Symbol;Acc:HGNC:49017]
ENSG00000124145	2.5345	3.32491	3.29251	0.0036913	0.0441342	-1.88925	SDC4	protein_coding	syndecan 4 [Source:HGNC Symbol;Acc:HGNC:10661]
ENSG00000132170	2.50486	-0.468548	3.19806	0.00457671	0.0450589	-1.94186	PPARG	protein_coding	peroxisome proliferator activated receptor gamma [Source:HGNC Symbol;Acc:HGNC:9236]
ENSG00000006327	2.44251	2.15815	3.22993	0.00425701	0.0447118	-1.95247	TNFRSF12A	protein_coding	TNF receptor superfamily member 12A [Source:HGNC Symbol;Acc:HGNC:18152]
ENSG00000015568	2.40917	-0.94797	4.17123	0.000484189	0.04306	-0.161012	RGPD5	protein_coding	RANBP2 like and GRIP domain containing 5 [Source:HGNC Symbol;Acc:HGNC:32418]
ENSG00000227560	2.4041	-1.70896	3.24496	0.00411388	0.0447118	-1.86667	RPS15AP30	processed_pseudogene	ribosomal protein S15a pseudogene 30 [Source:HGNC Symbol;Acc:HGNC:35495]
ENSG00000036672	2.363	-1.37577	3.25836	0.00399021	0.0444006	-1.85336	USP2	protein_coding	ubiquitin specific peptidase 2 [Source:HGNC Symbol;Acc:HGNC:12618]
ENSG00000131773	2.30264	-2.57919	3.62301	0.00172716	0.04306	-1.30643	KHDRBS3	protein_coding	KH RNA binding domain containing, signal transduction associated 3 [Source:HGNC Symbol;Acc:HGNC:18117]
ENSG00000111641	2.27499	-0.527632	3.03347	0.00663776	0.04991	-2.25004	NOP2	protein_coding	NOP2 nucleolar protein [Source:HGNC Symbol;Acc:HGNC:7867]
ENSG00000131015	2.27405	-1.38322	3.09278	0.00580815	0.0476345	-2.14762	ULBP2	protein_coding	UL16 binding protein 2 [Source:HGNC Symbol;Acc:HGNC:14894]
ENSG00000284052	2.26719	0.0145167	3.76951	0.0012305	0.04306	-0.832398	AC006460.2	lncRNA	novel transcript
ENSG00000088899	2.25267	3.26009	3.30297	0.00360419	0.0441342	-1.81838	LZTS3	protein_coding	leucine zipper tumor suppressor family member 3 [Source:HGNC Symbol;Acc:HGNC:30139]
ENSG00000198369	2.24982	2.30321	4.18566	0.000468237	0.04306	0.0438874	SPRED2	protein_coding	sprouty related EVH1 domain containing 2 [Source:HGNC Symbol;Acc:HGNC:17722]
ENSG00000165029	2.2439	5.21745	3.48424	0.00237857	0.0431	-1.58823	ABCA1	protein_coding	ATP binding cassette subfamily A member 1 [Source:HGNC Symbol;Acc:HGNC:29]
ENSG00000100644	2.23561	8.2141	3.54784	0.00205443	0.04306	-1.4822	HIF1A	protein_coding	hypoxia inducible factor 1 subunit alpha [Source:HGNC Symbol;Acc:HGNC:4910]
ENSG00000111012	2.21228	-0.553417	3.81459	0.00110836	0.04306	-0.760353	CYP27B1	protein_coding	cytochrome P450 family 27 subfamily B member 1 [Source:HGNC Symbol;Acc:HGNC:2606]
ENSG00000073150	2.21042	1.1224	3.19366	0.0046227	0.045153	-1.98473	PANX2	protein_coding	pannexin 2 [Source:HGNC Symbol;Acc:HGNC:8600]
ENSG00000234436	2.19455	-0.828792	4.03298	0.000667557	0.04306	-0.361581	AC245884.2	unprocessed_pseudogene	leukocyte immunoglobulin-like receptor, subfamily A pseudogene
ENSG00000103257	2.16709	6.20945	3.23727	0.00418644	0.0447118	-2.13399	SLC7A5	protein_coding	solute carrier family 7 member 5 [Source:HGNC Symbol;Acc:HGNC:11063]
ENSG00000139354	2.16429	1.27599	3.49209	0.00233599	0.0431	-1.3877	GAS2L3	protein_coding	growth arrest specific 2 like 3 [Source:HGNC Symbol;Acc:HGNC:27475]
ENSG00000163697	2.15087	1.12636	3.27609	0.00383219	0.0443044	-1.82156	APBB2	protein_coding	amyloid beta precursor protein binding family B member 2 [Source:HGNC Symbol;Acc:HGNC:582]
ENSG00000129038	2.13863	0.161188	3.12217	0.00543524	0.0469763	-2.09034	LOXL1	protein_coding	lysyl oxidase like 1 [Source:HGNC Symbol;Acc:HGNC:6665]
ENSG00000206992	2.10011	-0.815212	3.16942	0.00488397	0.0456111	-1.99614	RNU6-574P	snRNA	RNA, U6 small nuclear 574, pseudogene [Source:HGNC Symbol;Acc:HGNC:47537]
ENSG00000137331	2.09716	5.43893	3.46451	0.00248903	0.0431048	-1.63354	IER3	protein_coding	immediate early response 3 [Source:HGNC Symbol;Acc:HGNC:5392]
ENSG00000008083	2.09399	7.15457	3.9329	0.000842237	0.04306	-0.627391	JARID2	protein_coding	jumonji and AT-rich interaction domain containing 2 [Source:HGNC Symbol;Acc:HGNC:6196]
ENSG00000134070	2.09234	3.71349	3.32549	0.0034234	0.0440188	-1.82824	IRAK2	protein_coding	interleukin 1 receptor associated kinase 2 [Source:HGNC Symbol;Acc:HGNC:6113]
ENSG00000275832	2.08377	0.0415133	4.91653	8.66643e-05	0.04306	1.42319	ARHGAP23	protein_coding	Rho GTPase activating protein 23 [Source:HGNC Symbol;Acc:HGNC:29293]
ENSG00000139572	2.07087	1.33402	3.03213	0.00665771	0.0499353	-2.31824	GPR84	protein_coding	G protein-coupled receptor 84 [Source:HGNC Symbol;Acc:HGNC:4535]
ENSG00000207370	2.06194	-2.31587	3.2694	0.00389106	0.0444006	-1.86018	Y_RNA	misc_RNA	Y RNA [Source:RFAM;Acc:RF00019]
ENSG00000176428	2.05598	-0.97719	3.55582	0.00201696	0.04306	-1.27305	VPS37D	protein_coding	VPS37D subunit of ESCRT-I [Source:HGNC Symbol;Acc:HGNC:18287]
ENSG00000273375	2.03924	-2.36274	3.69528	0.00146133	0.04306	-1.20599	AC055764.2	lncRNA	novel transcript
ENSG00000244405	2.03401	-0.957274	4.38654	0.000293816	0.04306	0.298683	ETV5	protein_coding	ETS variant transcription factor 5 [Source:HGNC Symbol;Acc:HGNC:3494]
ENSG00000161921	2.02306	6.66863	3.37865	0.00303126	0.043498	-1.83713	CXCL16	protein_coding	C-X-C motif chemokine ligand 16 [Source:HGNC Symbol;Acc:HGNC:16642]
ENSG00000267655	2.02149	0.643323	3.50481	0.00226856	0.0430759	-1.3468	AC125437.1	lncRNA	novel transcript, sense intronic to ATP9B
ENSG00000176170	1.99146	3.28296	3.4209	0.0027513	0.043396	-1.62293	SPHK1	protein_coding	sphingosine kinase 1 [Source:HGNC Symbol;Acc:HGNC:11240]
ENSG00000177706	1.98961	4.29335	3.81536	0.0011064	0.04306	-0.834376	FAM20C	protein_coding	FAM20C golgi associated secretory pathway kinase [Source:HGNC Symbol;Acc:HGNC:22140]
ENSG00000110721	1.98886	3.92151	4.13448	0.00052734	0.04306	-0.114718	CHKA	protein_coding	choline kinase alpha [Source:HGNC Symbol;Acc:HGNC:1937]
ENSG00000004660	1.96975	3.86674	4.70348	0.000141293	0.04306	1.12534	CAMKK1	protein_coding	calcium/calmodulin dependent protein kinase kinase 1 [Source:HGNC Symbol;Acc:HGNC:1469]
ENSG00000126603	1.95822	-2.13287	3.52985	0.00214144	0.04306	-1.41967	GLIS2	protein_coding	GLIS family zinc finger 2 [Source:HGNC Symbol;Acc:HGNC:29450]
ENSG00000169155	1.94591	6.18043	3.52031	0.00218903	0.04306	-1.52536	ZBTB43	protein_coding	zinc finger and BTB domain containing 43 [Source:HGNC Symbol;Acc:HGNC:17908]
ENSG00000078804	1.93181	4.99703	3.10576	0.0056405	0.0473823	-2.39371	TP53INP2	protein_coding	tumor protein p53 inducible nuclear protein 2 [Source:HGNC Symbol;Acc:HGNC:16104]
ENSG00000249992	1.93127	1.5478	3.23254	0.00423173	0.0447118	-1.91883	TMEM158	protein_coding	transmembrane protein 158 [Source:HGNC Symbol;Acc:HGNC:30293]
ENSG00000180530	1.92804	6.89734	4.79706	0.000113949	0.04306	1.28445	NRIP1	protein_coding	nuclear receptor interacting protein 1 [Source:HGNC Symbol;Acc:HGNC:8001]
ENSG00000132326	1.92393	4.58838	4.15576	0.000501907	0.04306	-0.0915716	PER2	protein_coding	period circadian regulator 2 [Source:HGNC Symbol;Acc:HGNC:8846]
ENSG00000162496	1.92378	5.20143	3.24114	0.00414973	0.0447118	-2.08822	DHRS3	protein_coding	dehydrogenase/reductase 3 [Source:HGNC Symbol;Acc:HGNC:17693]
ENSG00000161714	1.92304	2.3125	3.62759	0.00170897	0.04306	-1.12908	PLCD3	protein_coding	phospholipase C delta 3 [Source:HGNC Symbol;Acc:HGNC:9061]
ENSG00000070961	1.9193	7.30829	4.0653	0.000619263	0.04306	-0.335461	ATP2B1	protein_coding	ATPase plasma membrane Ca2+ transporting 1 [Source:HGNC Symbol;Acc:HGNC:814]
ENSG00000198742	1.90315	5.49117	3.51828	0.00219927	0.04306	-1.51723	SMURF1	protein_coding	SMAD specific E3 ubiquitin protein ligase 1 [Source:HGNC Symbol;Acc:HGNC:16807]
ENSG00000110046	1.89816	6.45484	3.32291	0.00344369	0.0440742	-1.9533	ATG2A	protein_coding	autophagy related 2A [Source:HGNC Symbol;Acc:HGNC:29028]
ENSG00000111664	1.898	-0.559418	3.21048	0.00444943	0.0447118	-1.93245	GNB3	protein_coding	G protein subunit beta 3 [Source:HGNC Symbol;Acc:HGNC:4400]
ENSG00000257242	1.8935	2.51543	3.08266	0.00594224	0.0479911	-2.22781	LINC01619	lncRNA	long intergenic non-protein coding RNA 1619 [Source:HGNC Symbol;Acc:HGNC:27409]
ENSG00000167034	1.8673	1.09147	3.09213	0.00581673	0.0476345	-2.16433	NKX3-1	protein_coding	NK3 homeobox 1 [Source:HGNC Symbol;Acc:HGNC:7838]
ENSG00000166165	1.86153	2.02204	4.70426	0.000141038	0.04306	1.12354	CKB	protein_coding	creatine kinase B [Source:HGNC Symbol;Acc:HGNC:1991]
ENSG00000171729	1.85586	0.673555	3.40863	0.0028299	0.0434268	-1.54013	TMEM51	protein_coding	transmembrane protein 51 [Source:HGNC Symbol;Acc:HGNC:25488]
ENSG00000033327	1.8555	6.91305	4.46851	0.000243019	0.04306	0.558747	GAB2	protein_coding	GRB2 associated binding protein 2 [Source:HGNC Symbol;Acc:HGNC:14458]
ENSG00000128918	1.85487	-1.83407	3.104	0.00566297	0.04743	-2.14431	ALDH1A2	protein_coding	aldehyde dehydrogenase 1 family member A2 [Source:HGNC Symbol;Acc:HGNC:15472]
ENSG00000197122	1.85032	5.39886	3.98043	0.000754217	0.04306	-0.50557	SRC	protein_coding	SRC proto-oncogene, non-receptor tyrosine kinase [Source:HGNC Symbol;Acc:HGNC:11283]
ENSG00000139926	1.85	0.0913711	3.61781	0.00174804	0.04306	-1.1273	FRMD6	protein_coding	FERM domain containing 6 [Source:HGNC Symbol;Acc:HGNC:19839]
ENSG00000143195	1.84647	-0.398877	3.3868	0.00297516	0.043498	-1.58313	ILDR2	protein_coding	immunoglobulin like domain containing receptor 2 [Source:HGNC Symbol;Acc:HGNC:18131]
ENSG00000160179	1.83183	4.26825	3.88832	0.000934081	0.04306	-0.65681	ABCG1	protein_coding	ATP binding cassette subfamily G member 1 [Source:HGNC Symbol;Acc:HGNC:73]
ENSG00000213997	1.81575	-1.92162	3.05679	0.00629875	0.0492302	-2.23292	PGAM1P7	processed_pseudogene	phosphoglycerate mutase 1 pseudogene 7 [Source:HGNC Symbol;Acc:HGNC:42454]
ENSG00000088826	1.81281	4.87155	3.3315	0.00337667	0.0439904	-1.90604	SMOX	protein_coding	spermine oxidase [Source:HGNC Symbol;Acc:HGNC:15862]
ENSG00000259062	1.81181	-2.20503	3.23178	0.00423909	0.0447118	-2.0826	ACTN1-AS1	lncRNA	ACTN1 antisense RNA 1 [Source:HGNC Symbol;Acc:HGNC:20131]
ENSG00000140332	1.78893	7.74639	3.1771	0.00479971	0.0453739	-2.27654	TLE3	protein_coding	TLE family member 3, transcriptional corepressor [Source:HGNC Symbol;Acc:HGNC:11839]
ENSG00000239272	1.78463	-2.22325	3.15104	0.00509169	0.0462183	-2.08257	RPL21P10	processed_pseudogene	ribosomal protein L21 pseudogene 10 [Source:HGNC Symbol;Acc:HGNC:19795]
ENSG00000155252	1.78173	5.22604	3.7313	0.00134441	0.04306	-1.05378	PI4K2A	protein_coding	phosphatidylinositol 4-kinase type 2 alpha [Source:HGNC Symbol;Acc:HGNC:30031]
ENSG00000198853	1.78102	3.91217	4.23577	0.000416807	0.04306	0.102825	RUSC2	protein_coding	RUN and SH3 domain containing 2 [Source:HGNC Symbol;Acc:HGNC:23625]
ENSG00000118257	1.78038	1.64078	3.38613	0.00297974	0.043498	-1.61043	NRP2	protein_coding	neuropilin 2 [Source:HGNC Symbol;Acc:HGNC:8005]
ENSG00000224080	1.7791	1.95031	3.67852	0.00151914	0.04306	-1.02006	UBE2FP1	processed_pseudogene	UBE2F pseudogene 1 [Source:HGNC Symbol;Acc:HGNC:44535]
ENSG00000153201	1.75902	7.41845	3.60704	0.00179209	0.04306	-1.34354	RANBP2	protein_coding	RAN binding protein 2 [Source:HGNC Symbol;Acc:HGNC:9848]
ENSG00000183696	1.74645	6.97553	3.50083	0.00228945	0.0430759	-1.57398	UPP1	protein_coding	uridine phosphorylase 1 [Source:HGNC Symbol;Acc:HGNC:12576]
ENSG00000153922	1.74299	7.51464	3.38778	0.00296846	0.043498	-1.82152	CHD1	protein_coding	chromodomain helicase DNA binding protein 1 [Source:HGNC Symbol;Acc:HGNC:1915]
ENSG00000165804	1.74119	2.55301	3.56887	0.00195718	0.04306	-1.25299	ZNF219	protein_coding	zinc finger protein 219 [Source:HGNC Symbol;Acc:HGNC:13011]
ENSG00000060558	1.74072	5.65086	3.34244	0.0032933	0.0437965	-1.90544	GNA15	protein_coding	G protein subunit alpha 15 [Source:HGNC Symbol;Acc:HGNC:4383]
ENSG00000173166	1.72959	2.8905	3.95696	0.000796478	0.04306	-0.458361	RAPH1	protein_coding	Ras association (RalGDS/AF-6) and pleckstrin homology domains 1 [Source:HGNC Symbol;Acc:HGNC:14436]
ENSG00000208028	1.72611	-0.496079	3.47044	0.00245527	0.0431048	-1.42231	MIR616	miRNA	microRNA 616 [Source:HGNC Symbol;Acc:HGNC:32872]
ENSG00000213714	1.7255	0.71065	3.19072	0.00465366	0.0452208	-1.97075	FAM209B	protein_coding	family with sequence similarity 209 member B [Source:HGNC Symbol;Acc:HGNC:16101]
ENSG00000219607	1.7246	-1.66068	3.946	0.000816998	0.04306	-0.622868	PPP1R3G	protein_coding	protein phosphatase 1 regulatory subunit 3G [Source:HGNC Symbol;Acc:HGNC:14945]
ENSG00000263648	1.72048	-2.54957	3.97982	0.000755296	0.04306	-0.657575	AC005244.1	processed_pseudogene	dynein, light chain, Tctex-type 1 (DYNLT1) pseudogene
ENSG00000130940	1.71688	4.43206	3.05117	0.00637875	0.0492302	-2.47399	CASZ1	protein_coding	castor zinc finger 1 [Source:HGNC Symbol;Acc:HGNC:26002]
ENSG00000131669	1.71091	7.15923	3.44077	0.00262861	0.043396	-1.7064	NINJ1	protein_coding	ninjurin 1 [Source:HGNC Symbol;Acc:HGNC:7824]
ENSG00000011566	1.70946	4.02878	4.14885	0.000510019	0.04306	-0.0894036	MAP4K3	protein_coding	mitogen-activated protein kinase kinase kinase kinase 3 [Source:HGNC Symbol;Acc:HGNC:6865]
ENSG00000273284	1.703	-0.0252804	3.21938	0.00436032	0.0447118	-1.90135	AP001033.2	lncRNA	novel transcript, sense intronic to ANKRD12
ENSG00000170677	1.70282	3.88693	4.0366	0.000661961	0.04306	-0.334362	SOCS6	protein_coding	suppressor of cytokine signaling 6 [Source:HGNC Symbol;Acc:HGNC:16833]
ENSG00000124466	1.69984	1.79182	3.43108	0.00268777	0.043396	-1.50645	LYPD3	protein_coding	LY6/PLAUR domain containing 3 [Source:HGNC Symbol;Acc:HGNC:24880]
ENSG00000090339	1.69379	6.66799	3.20726	0.00448215	0.0447452	-2.2047	ICAM1	protein_coding	intercellular adhesion molecule 1 [Source:HGNC Symbol;Acc:HGNC:5344]
ENSG00000130751	1.68681	-2.10601	3.13292	0.00530471	0.0466846	-2.11689	NPAS1	protein_coding	neuronal PAS domain protein 1 [Source:HGNC Symbol;Acc:HGNC:7894]
ENSG00000143622	1.67079	6.63567	3.55981	0.00199849	0.04306	-1.44353	RIT1	protein_coding	Ras like without CAAX 1 [Source:HGNC Symbol;Acc:HGNC:10023]
ENSG00000175556	1.67009	2.62559	3.63767	0.00166963	0.04306	-1.11068	LONRF3	protein_coding	LON peptidase N-terminal domain and ring finger 3 [Source:HGNC Symbol;Acc:HGNC:21152]
ENSG00000168994	1.66748	0.682103	3.40709	0.00283992	0.0434268	-1.53833	PXDC1	protein_coding	PX domain containing 1 [Source:HGNC Symbol;Acc:HGNC:21361]
ENSG00000163877	1.64159	4.80254	3.30992	0.00354741	0.0441022	-1.94662	SNIP1	protein_coding	Smad nuclear interacting protein 1 [Source:HGNC Symbol;Acc:HGNC:30587]
ENSG00000185291	1.63987	3.41265	3.23192	0.00423774	0.0447118	-2.00403	IL3RA	protein_coding	interleukin 3 receptor subunit alpha [Source:HGNC Symbol;Acc:HGNC:6012]
ENSG00000235245	1.63573	2.26186	3.64158	0.00165461	0.04306	-1.098	AL360181.2	lncRNA	novel transcript
ENSG00000173744	1.63523	7.08313	3.91983	0.000868189	0.04306	-0.655272	AGFG1	protein_coding	ArfGAP with FG repeats 1 [Source:HGNC Symbol;Acc:HGNC:5175]
ENSG00000278991	1.6309	-0.0876865	3.44767	0.00258723	0.043396	-1.45864	AC090181.3	TEC	TEC
ENSG00000155307	1.63017	6.26043	4.01064	0.000703106	0.04306	-0.450683	SAMSN1	protein_coding	SAM domain, SH3 domain and nuclear localization signals 1 [Source:HGNC Symbol;Acc:HGNC:10528]
ENSG00000166886	1.62832	4.0059	3.34754	0.00325506	0.0436563	-1.82106	NAB2	protein_coding	NGFI-A binding protein 2 [Source:HGNC Symbol;Acc:HGNC:7627]
ENSG00000139832	1.62808	4.93542	3.18703	0.00469278	0.0453305	-2.227	RAB20	protein_coding	RAB20, member RAS oncogene family [Source:HGNC Symbol;Acc:HGNC:18260]
ENSG00000158715	1.62443	1.97098	3.29731	0.00365101	0.0441342	-1.79343	SLC45A3	protein_coding	solute carrier family 45 member 3 [Source:HGNC Symbol;Acc:HGNC:8642]
ENSG00000166128	1.61079	7.23996	4.03093	0.000670736	0.04306	-0.410439	RAB8B	protein_coding	RAB8B, member RAS oncogene family [Source:HGNC Symbol;Acc:HGNC:30273]
ENSG00000162461	1.60143	2.32398	3.52694	0.00215586	0.04306	-1.3383	SLC25A34	protein_coding	solute carrier family 25 member 34 [Source:HGNC Symbol;Acc:HGNC:27653]
ENSG00000143367	1.6011	1.96005	3.67697	0.00152457	0.04306	-1.0119	TUFT1	protein_coding	tuftelin 1 [Source:HGNC Symbol;Acc:HGNC:12422]
ENSG00000198947	1.59853	0.186923	3.36994	0.00309234	0.043498	-1.61094	DMD	protein_coding	dystrophin [Source:HGNC Symbol;Acc:HGNC:2928]
ENSG00000153207	1.59187	6.49623	3.76395	0.00124644	0.04306	-0.993063	AHCTF1	protein_coding	AT-hook containing transcription factor 1 [Source:HGNC Symbol;Acc:HGNC:24618]
ENSG00000104549	1.58925	3.9958	3.81228	0.00111432	0.04306	-0.829058	SQLE	protein_coding	squalene epoxidase [Source:HGNC Symbol;Acc:HGNC:11279]
ENSG00000267422	1.58454	-1.69191	3.3933	0.00293115	0.043498	-1.64394	AC016582.1	transcribed_processed_pseudogene	increased sodium tolerance 1 homolog (yeast) (IST1) pseudogene
ENSG00000116761	1.58443	-0.361325	4.71508	0.00013757	0.04306	0.937623	CTH	protein_coding	cystathionine gamma-lyase [Source:HGNC Symbol;Acc:HGNC:2501]
ENSG00000277449	1.57903	0.956505	3.85309	0.00101368	0.04306	-0.644162	CEBPB-AS1	lncRNA	CEBPB antisense RNA 1 [Source:HGNC Symbol;Acc:HGNC:51226]
ENSG00000221340	1.57785	-1.68518	3.04919	0.00640723	0.0492302	-2.24935	RNU6ATAC18P	snRNA	RNA, U6atac small nuclear 18, pseudogene [Source:HGNC Symbol;Acc:HGNC:46917]
ENSG00000176014	1.57509	4.03576	3.17318	0.00484249	0.0454519	-2.20473	TUBB6	protein_coding	tubulin beta 6 class V [Source:HGNC Symbol;Acc:HGNC:20776]
ENSG00000104856	1.57052	5.96052	3.25877	0.00398643	0.0444006	-2.08671	RELB	protein_coding	RELB proto-oncogene, NF-kB subunit [Source:HGNC Symbol;Acc:HGNC:9956]
ENSG00000239445	1.56195	-0.767354	3.11779	0.00548925	0.0470159	-2.09414	ST3GAL6-AS1	lncRNA	ST3GAL6 antisense RNA 1 [Source:HGNC Symbol;Acc:HGNC:40828]
ENSG00000133657	1.56193	6.64645	3.51242	0.00222919	0.04306	-1.54463	ATP13A3	protein_coding	ATPase 13A3 [Source:HGNC Symbol;Acc:HGNC:24113]
ENSG00000197170	1.55521	5.56711	3.8481	0.00102547	0.04306	-0.799655	PSMD12	protein_coding	proteasome 26S subunit, non-ATPase 12 [Source:HGNC Symbol;Acc:HGNC:9557]
ENSG00000110042	1.55436	4.31572	3.21204	0.00443364	0.0447118	-2.14884	DTX4	protein_coding	deltex E3 ubiquitin ligase 4 [Source:HGNC Symbol;Acc:HGNC:29151]
ENSG00000111319	1.55327	0.576425	3.85925	0.000999279	0.04306	-0.639195	SCNN1A	protein_coding	sodium channel epithelial 1 subunit alpha [Source:HGNC Symbol;Acc:HGNC:10599]
ENSG00000196843	1.54782	6.72817	3.10731	0.00562083	0.0473326	-2.41326	ARID5A	protein_coding	AT-rich interaction domain 5A [Source:HGNC Symbol;Acc:HGNC:17361]
ENSG00000101413	1.54106	4.70975	3.61842	0.0017456	0.04306	-1.27927	RPRD1B	protein_coding	regulation of nuclear pre-mRNA domain containing 1B [Source:HGNC Symbol;Acc:HGNC:16209]
ENSG00000130202	1.54093	3.50548	3.21035	0.00445078	0.0447118	-2.11595	NECTIN2	protein_coding	nectin cell adhesion molecule 2 [Source:HGNC Symbol;Acc:HGNC:9707]
ENSG00000224745	1.54031	-1.14903	3.57152	0.00194525	0.04306	-1.26358	AC063965.2	lncRNA	novel transcript, sense intronic to PTEN
ENSG00000164715	1.53578	6.03906	4.04205	0.000653637	0.04306	-0.377454	LMTK2	protein_coding	lemur tyrosine kinase 2 [Source:HGNC Symbol;Acc:HGNC:17880]
ENSG00000204178	1.53352	5.12095	3.08748	0.00587802	0.0479305	-2.42418	MACO1	protein_coding	macoilin 1 [Source:HGNC Symbol;Acc:HGNC:25572]
ENSG00000107554	1.52184	4.5965	4.27673	0.000379014	0.04306	0.163377	DNMBP	protein_coding	dynamin binding protein [Source:HGNC Symbol;Acc:HGNC:30373]
ENSG00000075426	1.51081	8.84599	3.17654	0.0048058	0.0453739	-2.28649	FOSL2	protein_coding	FOS like 2, AP-1 transcription factor subunit [Source:HGNC Symbol;Acc:HGNC:3798]
ENSG00000165424	1.51014	3.27834	3.96061	0.000789745	0.04306	-0.465883	ZCCHC24	protein_coding	zinc finger CCHC-type containing 24 [Source:HGNC Symbol;Acc:HGNC:26911]
ENSG00000234329	1.50913	0.135635	3.55355	0.00202755	0.04306	-1.24906	AL604028.2	processed_pseudogene	ribosomal protein L7a (RPL7A) pseudogene
ENSG00000109320	1.50646	7.02916	3.47033	0.00245591	0.0431048	-1.63785	NFKB1	protein_coding	nuclear factor kappa B subunit 1 [Source:HGNC Symbol;Acc:HGNC:7794]
ENSG00000173281	1.50202	4.67236	3.26378	0.00394118	0.0444006	-2.04223	PPP1R3B	protein_coding	protein phosphatase 1 regulatory subunit 3B [Source:HGNC Symbol;Acc:HGNC:14942]
ENSG00000154710	1.50105	1.81598	3.12722	0.00537358	0.0468225	-2.13537	RABGEF1	protein_coding	RAB guanine nucleotide exchange factor 1 [Source:HGNC Symbol;Acc:HGNC:17676]
ENSG00000226121	1.50083	-0.740683	3.11848	0.00548072	0.0470098	-2.09424	AHCTF1P1	processed_pseudogene	AT-hook containing transcription factor 1 pseudogene 1 [Source:HGNC Symbol;Acc:HGNC:24620]
ENSG00000120063	1.48789	8.60999	3.7551	0.00127229	0.04306	-1.02904	GNA13	protein_coding	G protein subunit alpha 13 [Source:HGNC Symbol;Acc:HGNC:4381]
ENSG00000197818	1.48104	5.68857	3.44144	0.00262454	0.043396	-1.68964	SLC9A8	protein_coding	solute carrier family 9 member A8 [Source:HGNC Symbol;Acc:HGNC:20728]
ENSG00000275210	1.47522	2.61087	3.88368	0.000944207	0.04306	-0.625536	AC245884.11	lncRNA	novel transcript
ENSG00000248503	1.4733	0.630029	3.47969	0.00240359	0.0431	-1.39691	AL356235.1	transcribed_processed_pseudogene	chromosome 4 open reading frame 46 (C4orf46) pseudogene
ENSG00000151726	1.47291	7.08147	3.18244	0.00474194	0.0453739	-2.2607	ACSL1	protein_coding	acyl-CoA synthetase long chain family member 1 [Source:HGNC Symbol;Acc:HGNC:3569]
ENSG00000278700	1.47058	-1.73696	3.1215	0.00544351	0.0469763	-2.09837	Metazoa_SRP	misc_RNA	Metazoan signal recognition particle RNA [Source:RFAM;Acc:RF00017]
ENSG00000104064	1.46838	4.8845	3.73704	0.00132664	0.04306	-1.02751	GABPB1	protein_coding	GA binding protein transcription factor subunit beta 1 [Source:HGNC Symbol;Acc:HGNC:4074]
ENSG00000023287	1.46737	6.84382	3.51964	0.0021924	0.04306	-1.53047	RB1CC1	protein_coding	RB1 inducible coiled-coil 1 [Source:HGNC Symbol;Acc:HGNC:15574]
ENSG00000117000	1.46142	6.34274	3.08694	0.00588508	0.0479313	-2.45337	RLF	protein_coding	RLF zinc finger [Source:HGNC Symbol;Acc:HGNC:10025]
ENSG00000266563	1.45791	-1.50026	3.33999	0.0033118	0.0437965	-1.70552	EIF1P5	unprocessed_pseudogene	eukaryotic translation initiation factor 1 pseudogene 5 [Source:HGNC Symbol;Acc:HGNC:49618]
ENSG00000198900	1.4537	6.61294	3.65907	0.00158903	0.04306	-1.22504	TOP1	protein_coding	DNA topoisomerase I [Source:HGNC Symbol;Acc:HGNC:11986]
ENSG00000168036	1.44466	8.03839	3.62741	0.00170969	0.04306	-1.30531	CTNNB1	protein_coding	catenin beta 1 [Source:HGNC Symbol;Acc:HGNC:2514]
ENSG00000125657	1.44104	1.93309	3.17697	0.00480111	0.0453739	-2.0515	TNFSF9	protein_coding	TNF superfamily member 9 [Source:HGNC Symbol;Acc:HGNC:11939]
ENSG00000173530	1.43577	4.5831	4.25224	0.000401183	0.04306	0.129305	TNFRSF10D	protein_coding	TNF receptor superfamily member 10d [Source:HGNC Symbol;Acc:HGNC:11907]
ENSG00000162924	1.43545	6.54202	3.4069	0.00284113	0.0434268	-1.7737	REL	protein_coding	REL proto-oncogene, NF-kB subunit [Source:HGNC Symbol;Acc:HGNC:9954]
ENSG00000232702	1.43451	-1.15547	3.15555	0.00503987	0.0461207	-2.03479	AL158050.1	processed_pseudogene	Wilms' tumour 1-associating protein (WTAP) pseudogene
ENSG00000054967	1.43314	7.00346	3.48059	0.00239865	0.0431	-1.61871	RELT	protein_coding	RELT TNF receptor [Source:HGNC Symbol;Acc:HGNC:13764]
ENSG00000143153	1.41667	2.87503	3.2765	0.0038286	0.0443044	-1.90512	ATP1B1	protein_coding	ATPase Na+/K+ transporting subunit beta 1 [Source:HGNC Symbol;Acc:HGNC:804]
ENSG00000111817	1.41212	5.58816	3.48753	0.00236063	0.0431	-1.58978	DSE	protein_coding	dermatan sulfate epimerase [Source:HGNC Symbol;Acc:HGNC:21144]
ENSG00000135503	1.41173	4.8709	4.80283	0.000112451	0.04306	1.31347	ACVR1B	protein_coding	activin A receptor type 1B [Source:HGNC Symbol;Acc:HGNC:172]
ENSG00000110811	1.41036	0.610952	3.48196	0.00239109	0.0431	-1.39342	P3H3	protein_coding	prolyl 3-hydroxylase 3 [Source:HGNC Symbol;Acc:HGNC:19318]
ENSG00000168214	1.40817	6.74781	3.79284	0.00116572	0.04306	-0.932801	RBPJ	protein_coding	recombination signal binding protein for immunoglobulin kappa J region [Source:HGNC Symbol;Acc:HGNC:5724]
ENSG00000165006	1.40739	6.41636	3.60898	0.00178409	0.04306	-1.33353	UBAP1	protein_coding	ubiquitin associated protein 1 [Source:HGNC Symbol;Acc:HGNC:12461]
ENSG00000101544	1.40592	6.37951	3.10013	0.00571269	0.0474906	-2.42636	ADNP2	protein_coding	ADNP homeobox 2 [Source:HGNC Symbol;Acc:HGNC:23803]
ENSG00000143514	1.40507	6.35958	3.30471	0.00358984	0.0441342	-1.99197	TP53BP2	protein_coding	tumor protein p53 binding protein 2 [Source:HGNC Symbol;Acc:HGNC:12000]
ENSG00000027697	1.4043	7.33305	4.44866	0.000254446	0.04306	0.513959	IFNGR1	protein_coding	interferon gamma receptor 1 [Source:HGNC Symbol;Acc:HGNC:5439]
ENSG00000241839	1.40224	6.82331	3.51072	0.00223791	0.04306	-1.55201	PLEKHO2	protein_coding	pleckstrin homology domain containing O2 [Source:HGNC Symbol;Acc:HGNC:30026]
ENSG00000269318	1.4003	-1.15611	3.05754	0.00628808	0.0492223	-2.20839	AC007292.2	lncRNA	novel transcript, antisense to MPND
ENSG00000164292	1.40009	2.50903	3.54728	0.0020571	0.04306	-1.29832	RHOBTB3	protein_coding	Rho related BTB domain containing 3 [Source:HGNC Symbol;Acc:HGNC:18757]
ENSG00000256361	1.39677	-1.34834	3.10771	0.00561572	0.0473326	-2.12001	AC027544.1	processed_pseudogene	glycine cleavage system protein H (aminomethyl carrier) (GCSH)
ENSG00000277589	1.3956	-1.23639	3.31018	0.00354533	0.0441022	-1.74719	AC244093.4	lncRNA	novel transcript, sense intronic AATF
ENSG00000104885	1.39233	5.92565	3.36968	0.00309417	0.043498	-1.84737	DOT1L	protein_coding	DOT1 like histone lysine methyltransferase [Source:HGNC Symbol;Acc:HGNC:24948]
ENSG00000121749	1.3918	6.38356	3.28059	0.00379305	0.044224	-2.04232	TBC1D15	protein_coding	TBC1 domain family member 15 [Source:HGNC Symbol;Acc:HGNC:25694]
ENSG00000147119	1.38949	2.94899	3.2058	0.00449696	0.0447647	-2.06025	CHST7	protein_coding	carbohydrate sulfotransferase 7 [Source:HGNC Symbol;Acc:HGNC:13817]
ENSG00000158470	1.38464	6.36162	3.35674	0.00318727	0.0435286	-1.88137	B4GALT5	protein_coding	beta-1,4-galactosyltransferase 5 [Source:HGNC Symbol;Acc:HGNC:928]
ENSG00000119986	1.3805	2.22296	3.1497	0.00510711	0.0462388	-2.11241	AVPI1	protein_coding	arginine vasopressin induced 1 [Source:HGNC Symbol;Acc:HGNC:30898]
ENSG00000105851	1.37899	6.55681	4.72593	0.00013418	0.04306	1.12945	PIK3CG	protein_coding	phosphatidylinositol-4,5-bisphosphate 3-kinase catalytic subunit gamma [Source:HGNC Symbol;Acc:HGNC:8978]
ENSG00000100284	1.37848	6.41353	3.73572	0.0013307	0.04306	-1.05627	TOM1	protein_coding	target of myb1 membrane trafficking protein [Source:HGNC Symbol;Acc:HGNC:11982]
ENSG00000256235	1.37757	4.97283	3.81097	0.0011177	0.04306	-0.874812	SMIM3	protein_coding	small integral membrane protein 3 [Source:HGNC Symbol;Acc:HGNC:30248]
ENSG00000055483	1.37582	6.81552	3.57836	0.00191477	0.04306	-1.40185	USP36	protein_coding	ubiquitin specific peptidase 36 [Source:HGNC Symbol;Acc:HGNC:20062]
ENSG00000124920	1.37289	1.01698	3.05621	0.00630691	0.0492302	-2.23283	MYRF	protein_coding	myelin regulatory factor [Source:HGNC Symbol;Acc:HGNC:1181]
ENSG00000146535	1.37268	6.50429	4.44029	0.00025942	0.04306	0.499838	GNA12	protein_coding	G protein subunit alpha 12 [Source:HGNC Symbol;Acc:HGNC:4380]
ENSG00000134755	1.36921	3.56928	3.11538	0.00551932	0.0470349	-2.30324	DSC2	protein_coding	desmocollin 2 [Source:HGNC Symbol;Acc:HGNC:3036]
ENSG00000117139	1.36545	5.52408	3.63495	0.00168016	0.04306	-1.26633	KDM5B	protein_coding	lysine demethylase 5B [Source:HGNC Symbol;Acc:HGNC:18039]
ENSG00000067182	1.36129	6.14856	3.21848	0.00436929	0.0447118	-2.17342	TNFRSF1A	protein_coding	TNF receptor superfamily member 1A [Source:HGNC Symbol;Acc:HGNC:11916]
ENSG00000057704	1.36091	4.35943	3.71944	0.00138183	0.04306	-1.05102	TMCC3	protein_coding	transmembrane and coiled-coil domain family 3 [Source:HGNC Symbol;Acc:HGNC:29199]
ENSG00000285554	1.35949	0.336853	3.52188	0.00218113	0.04306	-1.31194	AC242988.2	lncRNA	Novel transcript
ENSG00000138050	1.3592	3.97692	3.79216	0.00116754	0.04306	-0.869344	THUMPD2	protein_coding	THUMP domain containing 2 [Source:HGNC Symbol;Acc:HGNC:14890]
ENSG00000213639	1.35895	7.54597	3.8452	0.00103239	0.04306	-0.822839	PPP1CB	protein_coding	protein phosphatase 1 catalytic subunit beta [Source:HGNC Symbol;Acc:HGNC:9282]
ENSG00000008405	1.3583	4.99935	3.51848	0.00219827	0.04306	-1.49989	CRY1	protein_coding	cryptochrome circadian regulator 1 [Source:HGNC Symbol;Acc:HGNC:2384]
ENSG00000135093	1.35321	4.65064	3.18178	0.00474904	0.0453739	-2.21311	USP30	protein_coding	ubiquitin specific peptidase 30 [Source:HGNC Symbol;Acc:HGNC:20065]
ENSG00000110713	1.35264	6.91244	3.15207	0.0050798	0.0462183	-2.31938	NUP98	protein_coding	nucleoporin 98 and 96 precursor [Source:HGNC Symbol;Acc:HGNC:8068]
ENSG00000106346	1.35123	4.95689	3.4558	0.00253936	0.0432592	-1.64009	USP42	protein_coding	ubiquitin specific peptidase 42 [Source:HGNC Symbol;Acc:HGNC:20068]
ENSG00000197063	1.35089	5.35016	3.18888	0.00467312	0.0453305	-2.22814	MAFG	protein_coding	MAF bZIP transcription factor G [Source:HGNC Symbol;Acc:HGNC:6781]
ENSG00000232742	1.34775	-1.66252	3.30852	0.00355878	0.0441127	-1.76856	RHOQP2	processed_pseudogene	ras homolog family member Q pseudogene 2 [Source:HGNC Symbol;Acc:HGNC:37836]
ENSG00000117569	1.34131	4.56968	3.2566	0.00400622	0.0444006	-2.05004	PTBP2	protein_coding	polypyrimidine tract binding protein 2 [Source:HGNC Symbol;Acc:HGNC:17662]
ENSG00000111252	1.34125	8.09764	4.09705	0.000575238	0.04306	-0.270053	SH2B3	protein_coding	SH2B adaptor protein 3 [Source:HGNC Symbol;Acc:HGNC:29605]
ENSG00000236977	1.33962	0.340567	3.37458	0.00305963	0.043498	-1.60444	ANKRD44-IT1	lncRNA	ANKRD44 intronic transcript 1 [Source:HGNC Symbol;Acc:HGNC:41477]
ENSG00000120705	1.33938	7.3711	3.34595	0.00326692	0.0437308	-1.91194	ETF1	protein_coding	eukaryotic translation termination factor 1 [Source:HGNC Symbol;Acc:HGNC:3477]
ENSG00000113742	1.33212	6.22497	3.70498	0.00142889	0.04306	-1.12348	CPEB4	protein_coding	cytoplasmic polyadenylation element binding protein 4 [Source:HGNC Symbol;Acc:HGNC:21747]
ENSG00000036054	1.32827	4.99608	3.60554	0.00179829	0.04306	-1.31685	TBC1D23	protein_coding	TBC1 domain family member 23 [Source:HGNC Symbol;Acc:HGNC:25622]
ENSG00000166747	1.32774	7.09487	3.34604	0.00326624	0.0437308	-1.90788	AP1G1	protein_coding	adaptor related protein complex 1 subunit gamma 1 [Source:HGNC Symbol;Acc:HGNC:555]
ENSG00000116786	1.32434	7.45802	3.7603	0.00125705	0.04306	-1.00886	PLEKHM2	protein_coding	pleckstrin homology and RUN domain containing M2 [Source:HGNC Symbol;Acc:HGNC:29131]
ENSG00000130479	1.32404	4.86152	3.97172	0.000769629	0.04306	-0.513647	MAP1S	protein_coding	microtubule associated protein 1S [Source:HGNC Symbol;Acc:HGNC:15715]
ENSG00000173848	1.32365	4.27333	4.01032	0.000703629	0.04306	-0.406912	NET1	protein_coding	neuroepithelial cell transforming 1 [Source:HGNC Symbol;Acc:HGNC:14592]
ENSG00000279861	1.32262	2.91665	3.0671	0.00615415	0.048922	-2.33767	AC073548.1	TEC	TEC
ENSG00000118689	1.32228	6.61353	3.64249	0.00165114	0.04306	-1.26137	FOXO3	protein_coding	forkhead box O3 [Source:HGNC Symbol;Acc:HGNC:3821]
ENSG00000131759	1.31989	6.9871	3.87335	0.000967117	0.04306	-0.756658	RARA	protein_coding	retinoic acid receptor alpha [Source:HGNC Symbol;Acc:HGNC:9864]
ENSG00000196860	1.31954	-2.02783	3.15267	0.00507286	0.0462153	-2.08915	TOMM20L	protein_coding	translocase of outer mitochondrial membrane 20 like [Source:HGNC Symbol;Acc:HGNC:33752]
ENSG00000087903	1.31871	3.5266	3.80149	0.00114257	0.04306	-0.81968	RFX2	protein_coding	regulatory factor X2 [Source:HGNC Symbol;Acc:HGNC:9983]
ENSG00000149115	1.31805	3.52043	3.88175	0.000948436	0.04306	-0.633448	TNKS1BP1	protein_coding	tankyrase 1 binding protein 1 [Source:HGNC Symbol;Acc:HGNC:19081]
ENSG00000116604	1.31267	7.66949	3.21007	0.00445354	0.0447118	-2.20399	MEF2D	protein_coding	myocyte enhancer factor 2D [Source:HGNC Symbol;Acc:HGNC:6997]
ENSG00000184588	1.31001	7.0285	3.39331	0.00293107	0.043498	-1.80611	PDE4B	protein_coding	phosphodiesterase 4B [Source:HGNC Symbol;Acc:HGNC:8781]
ENSG00000155926	1.30986	6.90991	3.79451	0.00116119	0.04306	-0.929323	SLA	protein_coding	Src like adaptor [Source:HGNC Symbol;Acc:HGNC:10902]
ENSG00000008294	1.30938	6.35285	3.49552	0.00231763	0.0430759	-1.57926	SPAG9	protein_coding	sperm associated antigen 9 [Source:HGNC Symbol;Acc:HGNC:14524]
ENSG00000218418	1.30822	-1.80933	3.20693	0.00448544	0.0447452	-1.96137	AL591135.1	processed_pseudogene	Rho GTPase activating protein 21 (ARHGAP21) pseudogene
ENSG00000156273	1.30732	7.9191	4.24383	0.000409086	0.04306	0.0555873	BACH1	protein_coding	BTB domain and CNC homolog 1 [Source:HGNC Symbol;Acc:HGNC:935]
ENSG00000230581	1.30713	-0.734557	3.58563	0.00188293	0.04306	-1.21023	ACTG1P14	processed_pseudogene	actin gamma 1 pseudogene 14 [Source:HGNC Symbol;Acc:HGNC:49751]
ENSG00000095951	1.30558	5.66965	3.33543	0.00334651	0.0438673	-1.91501	HIVEP1	protein_coding	HIVEP zinc finger 1 [Source:HGNC Symbol;Acc:HGNC:4920]
ENSG00000217128	1.30204	5.06585	3.12845	0.00535861	0.0468146	-2.34477	FNIP1	protein_coding	folliculin interacting protein 1 [Source:HGNC Symbol;Acc:HGNC:29418]
ENSG00000179299	1.29842	-0.164872	3.09465	0.00578368	0.0476345	-2.14178	NSUN7	protein_coding	NOP2/Sun RNA methyltransferase family member 7 [Source:HGNC Symbol;Acc:HGNC:25857]
ENSG00000101247	1.29665	4.11635	3.24789	0.00408645	0.0447118	-2.04715	NDUFAF5	protein_coding	NADH:ubiquinone oxidoreductase complex assembly factor 5 [Source:HGNC Symbol;Acc:HGNC:15899]
ENSG00000132334	1.28968	7.49624	3.68621	0.00149234	0.04306	-1.17227	PTPRE	protein_coding	protein tyrosine phosphatase receptor type E [Source:HGNC Symbol;Acc:HGNC:9669]
ENSG00000153914	1.28957	6.70517	3.45571	0.00253988	0.0432592	-1.66837	SREK1	protein_coding	splicing regulatory glutamic acid and lysine rich protein 1 [Source:HGNC Symbol;Acc:HGNC:17882]
ENSG00000102265	1.28928	7.1294	3.037	0.00658526	0.0497868	-2.56596	TIMP1	protein_coding	TIMP metallopeptidase inhibitor 1 [Source:HGNC Symbol;Acc:HGNC:11820]
ENSG00000154370	1.28632	5.58105	3.73627	0.00132901	0.04306	-1.0477	TRIM11	protein_coding	tripartite motif containing 11 [Source:HGNC Symbol;Acc:HGNC:16281]
ENSG00000089902	1.28035	6.16947	4.99084	7.31394e-05	0.04306	1.71126	RCOR1	protein_coding	REST corepressor 1 [Source:HGNC Symbol;Acc:HGNC:17441]
ENSG00000108239	1.27813	3.60908	3.89066	0.000929026	0.04306	-0.63355	TBC1D12	protein_coding	TBC1 domain family member 12 [Source:HGNC Symbol;Acc:HGNC:29082]
ENSG00000162664	1.27672	5.98586	3.09304	0.00580481	0.0476345	-2.43707	ZNF326	protein_coding	zinc finger protein 326 [Source:HGNC Symbol;Acc:HGNC:14104]
ENSG00000284642	1.27567	-1.35842	3.91375	0.000880544	0.04306	-0.638644	AL139424.2	lncRNA	novel transcript
ENSG00000267534	1.27427	2.33837	3.14714	0.00513681	0.0462925	-2.11998	S1PR2	protein_coding	sphingosine-1-phosphate receptor 2 [Source:HGNC Symbol;Acc:HGNC:3169]
ENSG00000103966	1.27361	5.98019	3.27222	0.00386613	0.0444006	-2.0574	EHD4	protein_coding	EH domain containing 4 [Source:HGNC Symbol;Acc:HGNC:3245]
ENSG00000162889	1.27075	8.02678	3.39583	0.00291417	0.0434719	-1.80849	MAPKAPK2	protein_coding	MAPK activated protein kinase 2 [Source:HGNC Symbol;Acc:HGNC:6887]
ENSG00000131398	1.26905	3.91943	4.41851	0.000272839	0.04306	0.498882	KCNC3	protein_coding	potassium voltage-gated channel subfamily C member 3 [Source:HGNC Symbol;Acc:HGNC:6235]
ENSG00000167703	1.26832	7.15571	3.05244	0.00636062	0.0492302	-2.5336	SLC43A2	protein_coding	solute carrier family 43 member 2 [Source:HGNC Symbol;Acc:HGNC:23087]
ENSG00000182149	1.26752	7.50595	3.31157	0.00353407	0.0441022	-1.98515	IST1	protein_coding	IST1 factor associated with ESCRT-III [Source:HGNC Symbol;Acc:HGNC:28977]
ENSG00000230092	1.26653	0.585696	3.43416	0.00266881	0.043396	-1.48587	AL669831.4	transcribed_unprocessed_pseudogene	F-box only protein 25 (FBXO25) pseudogene
ENSG00000086062	1.26616	8.0292	4.33088	0.00033428	0.04306	0.248706	B4GALT1	protein_coding	beta-1,4-galactosyltransferase 1 [Source:HGNC Symbol;Acc:HGNC:924]
ENSG00000167604	1.26536	5.30009	3.42507	0.00272508	0.043396	-1.72038	NFKBID	protein_coding	NFKB inhibitor delta [Source:HGNC Symbol;Acc:HGNC:15671]
ENSG00000184014	1.26404	7.98591	4.02465	0.000680592	0.04306	-0.429021	DENND5A	protein_coding	DENN domain containing 5A [Source:HGNC Symbol;Acc:HGNC:19344]
ENSG00000204977	1.26106	5.02756	3.11176	0.00556465	0.0472547	-2.37941	TRIM13	protein_coding	tripartite motif containing 13 [Source:HGNC Symbol;Acc:HGNC:9976]
ENSG00000165233	1.25945	5.87997	3.61041	0.00177818	0.04306	-1.32641	CARD19	protein_coding	caspase recruitment domain family member 19 [Source:HGNC Symbol;Acc:HGNC:28148]
ENSG00000280037	1.25312	-2.27021	3.04147	0.00651948	0.0495519	-2.28795	AC092653.2	TEC	TEC
ENSG00000111647	1.25182	6.12418	4.72379	0.000134843	0.04306	1.1267	UHRF1BP1L	protein_coding	UHRF1 binding protein 1 like [Source:HGNC Symbol;Acc:HGNC:29102]
ENSG00000152102	1.25128	7.41612	3.90172	0.000905479	0.04306	-0.696122	FAM168B	protein_coding	family with sequence similarity 168 member B [Source:HGNC Symbol;Acc:HGNC:27016]
ENSG00000085449	1.24652	6.11409	4.39249	0.000289794	0.04306	0.395687	WDFY1	protein_coding	WD repeat and FYVE domain containing 1 [Source:HGNC Symbol;Acc:HGNC:20451]
ENSG00000121879	1.24643	6.55482	3.25391	0.00403089	0.0444738	-2.10047	PIK3CA	protein_coding	phosphatidylinositol-4,5-bisphosphate 3-kinase catalytic subunit alpha [Source:HGNC Symbol;Acc:HGNC:8975]
ENSG00000081913	1.24587	3.45072	3.65306	0.00161127	0.04306	-1.12835	PHLPP1	protein_coding	PH domain and leucine rich repeat protein phosphatase 1 [Source:HGNC Symbol;Acc:HGNC:20610]
ENSG00000169895	1.24197	5.85669	3.43781	0.0026465	0.043396	-1.70133	SYAP1	protein_coding	synapse associated protein 1 [Source:HGNC Symbol;Acc:HGNC:16273]
ENSG00000006607	1.23475	4.43972	4.17514	0.000479815	0.04306	-0.0554859	FARP2	protein_coding	FERM, ARH/RhoGEF and pleckstrin domain protein 2 [Source:HGNC Symbol;Acc:HGNC:16460]
ENSG00000139496	1.23396	5.61617	3.16297	0.00495592	0.0457733	-2.28413	NUP58	protein_coding	nucleoporin 58 [Source:HGNC Symbol;Acc:HGNC:20261]
ENSG00000143067	1.23314	2.7179	3.05933	0.00626271	0.049088	-2.33822	ZNF697	protein_coding	zinc finger protein 697 [Source:HGNC Symbol;Acc:HGNC:32034]
ENSG00000280434	1.23012	-1.01389	3.13732	0.00525216	0.046502	-2.05733	AL031595.3	lncRNA	novel transcript, sense overlapping PARVB
ENSG00000272886	1.22986	6.05533	3.21103	0.00444385	0.0447118	-2.18779	DCP1A	protein_coding	decapping mRNA 1A [Source:HGNC Symbol;Acc:HGNC:18714]
ENSG00000175505	1.22931	3.29457	3.26743	0.00390856	0.0444006	-1.9617	CLCF1	protein_coding	cardiotrophin like cytokine factor 1 [Source:HGNC Symbol;Acc:HGNC:17412]
ENSG00000150457	1.2286	5.0023	3.53036	0.00213893	0.04306	-1.48694	LATS2	protein_coding	large tumor suppressor kinase 2 [Source:HGNC Symbol;Acc:HGNC:6515]
ENSG00000179361	1.22767	5.84172	3.67081	0.00154646	0.04306	-1.19296	ARID3B	protein_coding	AT-rich interaction domain 3B [Source:HGNC Symbol;Acc:HGNC:14350]
ENSG00000105656	1.22421	5.70784	3.53697	0.00210658	0.04306	-1.48519	ELL	protein_coding	elongation factor for RNA polymerase II [Source:HGNC Symbol;Acc:HGNC:23114]
ENSG00000138750	1.2216	5.08857	3.58515	0.00188498	0.04306	-1.36625	NUP54	protein_coding	nucleoporin 54 [Source:HGNC Symbol;Acc:HGNC:17359]
ENSG00000267030	1.22065	-1.38864	3.53573	0.00211261	0.04306	-1.3596	AC011498.2	lncRNA	novel transcript, antisense to UBXN6
ENSG00000178789	1.2195	5.39473	3.66607	0.00156353	0.04306	-1.19652	CD300LB	protein_coding	CD300 molecule like family member b [Source:HGNC Symbol;Acc:HGNC:30811]
ENSG00000131013	1.2183	4.60145	3.15318	0.00506702	0.0462153	-2.27059	PPIL4	protein_coding	peptidylprolyl isomerase like 4 [Source:HGNC Symbol;Acc:HGNC:15702]
ENSG00000102870	1.21786	3.76778	4.8867	9.27856e-05	0.04306	1.52045	ZNF629	protein_coding	zinc finger protein 629 [Source:HGNC Symbol;Acc:HGNC:29008]
ENSG00000176788	1.21771	5.12809	3.17421	0.0048312	0.0454519	-2.25509	BASP1	protein_coding	brain abundant membrane attached signal protein 1 [Source:HGNC Symbol;Acc:HGNC:957]
ENSG00000102034	1.21661	7.44878	4.47315	0.000240425	0.04306	0.567486	ELF4	protein_coding	E74 like ETS transcription factor 4 [Source:HGNC Symbol;Acc:HGNC:3319]
ENSG00000107937	1.21401	5.85539	4.04669	0.000646621	0.04306	-0.366632	GTPBP4	protein_coding	GTP binding protein 4 [Source:HGNC Symbol;Acc:HGNC:21535]
ENSG00000170260	1.21322	3.67414	3.4452	0.00260199	0.043396	-1.58808	ZNF212	protein_coding	zinc finger protein 212 [Source:HGNC Symbol;Acc:HGNC:13004]
ENSG00000100614	1.20998	6.68252	3.84076	0.00104309	0.04306	-0.82648	PPM1A	protein_coding	protein phosphatase, Mg2+/Mn2+ dependent 1A [Source:HGNC Symbol;Acc:HGNC:9275]
ENSG00000109113	1.20892	4.60954	3.71376	0.00140012	0.04306	-1.07323	RAB34	protein_coding	RAB34, member RAS oncogene family [Source:HGNC Symbol;Acc:HGNC:16519]
ENSG00000181220	1.20873	5.0974	3.98258	0.000750465	0.04306	-0.498421	ZNF746	protein_coding	zinc finger protein 746 [Source:HGNC Symbol;Acc:HGNC:21948]
ENSG00000083896	1.20733	7.20607	3.26985	0.00388707	0.0444006	-2.0713	YTHDC1	protein_coding	YTH domain containing 1 [Source:HGNC Symbol;Acc:HGNC:30626]
ENSG00000230551	1.20046	4.18911	3.23238	0.00423334	0.0447118	-2.0859	AC021078.1	lncRNA	novel transcript
ENSG00000089234	1.19954	5.14217	4.02412	0.000681436	0.04306	-0.40614	BRAP	protein_coding	BRCA1 associated protein [Source:HGNC Symbol;Acc:HGNC:1099]
ENSG00000082153	1.19761	8.04099	3.50892	0.00224723	0.0430759	-1.56358	BZW1	protein_coding	basic leucine zipper and W2 domains 1 [Source:HGNC Symbol;Acc:HGNC:18380]
ENSG00000137309	1.19631	7.33206	3.19721	0.00458556	0.0450683	-2.2284	HMGA1	protein_coding	high mobility group AT-hook 1 [Source:HGNC Symbol;Acc:HGNC:5010]
ENSG00000148680	1.1946	0.505269	3.14927	0.00511213	0.0462388	-2.04228	HTR7	protein_coding	5-hydroxytryptamine receptor 7 [Source:HGNC Symbol;Acc:HGNC:5302]
ENSG00000119899	1.19451	3.92466	4.18368	0.000470395	0.04306	-0.0114915	SLC17A5	protein_coding	solute carrier family 17 member 5 [Source:HGNC Symbol;Acc:HGNC:10933]
ENSG00000121671	1.19172	5.79647	3.2023	0.00453291	0.0449727	-2.20392	CRY2	protein_coding	cryptochrome circadian regulator 2 [Source:HGNC Symbol;Acc:HGNC:2385]
ENSG00000188981	1.19032	-1.10988	3.07422	0.0060563	0.0485534	-2.18149	MSANTD1	protein_coding	Myb/SANT DNA binding domain containing 1 [Source:HGNC Symbol;Acc:HGNC:33741]
ENSG00000119725	1.18927	-0.378314	3.53781	0.00210248	0.04306	-1.28624	ZNF410	protein_coding	zinc finger protein 410 [Source:HGNC Symbol;Acc:HGNC:20144]
ENSG00000244952	1.18845	-1.71743	3.34969	0.00323908	0.0436563	-1.70476	AC123768.1	lncRNA	novel transcript
ENSG00000169682	1.18746	1.8101	3.66439	0.00156959	0.04306	-1.03766	SPNS1	protein_coding	sphingolipid transporter 1 (putative) [Source:HGNC Symbol;Acc:HGNC:30621]
ENSG00000146457	1.18735	7.63854	3.46578	0.00248173	0.0431048	-1.65361	WTAP	protein_coding	WT1 associated protein [Source:HGNC Symbol;Acc:HGNC:16846]
ENSG00000139505	1.1859	6.21572	3.67139	0.0015444	0.04306	-1.19568	MTMR6	protein_coding	myotubularin related protein 6 [Source:HGNC Symbol;Acc:HGNC:7453]
ENSG00000111424	1.18524	4.12154	3.20775	0.00447711	0.0447452	-2.13304	VDR	protein_coding	vitamin D receptor [Source:HGNC Symbol;Acc:HGNC:12679]
ENSG00000052795	1.18499	4.73305	5.7409	1.35797e-05	0.04306	3.32235	FNIP2	protein_coding	folliculin interacting protein 2 [Source:HGNC Symbol;Acc:HGNC:29280]
ENSG00000130052	1.18484	2.88691	3.34108	0.00330356	0.0437965	-1.7677	STARD8	protein_coding	StAR related lipid transfer domain containing 8 [Source:HGNC Symbol;Acc:HGNC:19161]
ENSG00000135124	1.1838	5.3782	3.81683	0.00110264	0.04306	-0.867986	P2RX4	protein_coding	purinergic receptor P2X 4 [Source:HGNC Symbol;Acc:HGNC:8535]
ENSG00000154359	1.18295	4.15683	3.42352	0.00273481	0.043396	-1.6768	LONRF1	protein_coding	LON peptidase N-terminal domain and ring finger 1 [Source:HGNC Symbol;Acc:HGNC:26302]
ENSG00000177426	1.18171	5.19628	3.14749	0.00513272	0.0462925	-2.30721	TGIF1	protein_coding	TGFB induced factor homeobox 1 [Source:HGNC Symbol;Acc:HGNC:11776]
ENSG00000137409	1.18101	7.57294	3.12187	0.00543892	0.0469763	-2.38964	MTCH1	protein_coding	mitochondrial carrier 1 [Source:HGNC Symbol;Acc:HGNC:17586]
ENSG00000145241	1.18022	5.68534	3.71025	0.00141157	0.04306	-1.10463	CENPC	protein_coding	centromere protein C [Source:HGNC Symbol;Acc:HGNC:1854]
ENSG00000167977	1.1795	5.08596	4.33318	0.000332494	0.04306	0.275923	KCTD5	protein_coding	potassium channel tetramerization domain containing 5 [Source:HGNC Symbol;Acc:HGNC:21423]
ENSG00000229447	1.17875	-0.97089	3.06233	0.00622069	0.0490806	-2.19798	AC114495.2	processed_pseudogene	general transcription factor IIA, 2, 12kDa (GTF2A2) pseudogene
ENSG00000115548	1.1778	7.38965	3.15115	0.00509041	0.0462183	-2.32532	KDM3A	protein_coding	lysine demethylase 3A [Source:HGNC Symbol;Acc:HGNC:20815]
ENSG00000189136	1.1775	0.371828	3.52644	0.00215832	0.04306	-1.3029	UBE2Q2P1	transcribed_unprocessed_pseudogene	ubiquitin conjugating enzyme E2 Q2 pseudogene 1 [Source:HGNC Symbol;Acc:HGNC:37439]
ENSG00000101654	1.17466	6.47624	3.04886	0.00641199	0.0492456	-2.53363	RNMT	protein_coding	RNA guanine-7 methyltransferase [Source:HGNC Symbol;Acc:HGNC:10075]
ENSG00000163602	1.16699	6.20321	3.94021	0.000828068	0.04306	-0.603259	RYBP	protein_coding	RING1 and YY1 binding protein [Source:HGNC Symbol;Acc:HGNC:10480]
ENSG00000166233	1.16558	6.68438	3.25273	0.00404174	0.0445386	-2.10419	ARIH1	protein_coding	ariadne RBR E3 ubiquitin protein ligase 1 [Source:HGNC Symbol;Acc:HGNC:689]
ENSG00000056972	1.16508	4.37481	3.79235	0.00116704	0.04306	-0.876628	TRAF3IP2	protein_coding	TRAF3 interacting protein 2 [Source:HGNC Symbol;Acc:HGNC:1343]
ENSG00000025039	1.16374	3.84374	4.2731	0.000382222	0.04306	0.183621	RRAGD	protein_coding	Ras related GTP binding D [Source:HGNC Symbol;Acc:HGNC:19903]
ENSG00000135241	1.1631	6.03198	3.05312	0.00635095	0.0492302	-2.52193	PNPLA8	protein_coding	patatin like phospholipase domain containing 8 [Source:HGNC Symbol;Acc:HGNC:28900]
ENSG00000118976	1.16249	-1.60731	3.65088	0.00161941	0.04306	-1.15479	OTUD4P1	processed_pseudogene	OTUD4 pseudogene 1 [Source:HGNC Symbol;Acc:HGNC:33912]
ENSG00000140564	1.16212	7.91063	3.88702	0.000936907	0.04306	-0.733083	FURIN	protein_coding	furin, paired basic amino acid cleaving enzyme [Source:HGNC Symbol;Acc:HGNC:8568]
ENSG00000153094	1.1585	6.54228	3.87201	0.000970115	0.04306	-0.758039	BCL2L11	protein_coding	BCL2 like 11 [Source:HGNC Symbol;Acc:HGNC:994]
ENSG00000126351	1.15737	6.01538	3.16213	0.00496533	0.045813	-2.28845	THRA	protein_coding	thyroid hormone receptor alpha [Source:HGNC Symbol;Acc:HGNC:11796]
ENSG00000114742	1.15733	6.25683	3.07605	0.00603141	0.0484406	-2.47476	WDR48	protein_coding	WD repeat domain 48 [Source:HGNC Symbol;Acc:HGNC:30914]
ENSG00000100425	1.15618	6.21522	4.45669	0.000249757	0.04306	0.538602	BRD1	protein_coding	bromodomain containing 1 [Source:HGNC Symbol;Acc:HGNC:1102]
ENSG00000239911	1.15474	2.25912	3.11529	0.0055204	0.0470349	-2.17846	PRKAG2-AS1	lncRNA	PRKAG2 antisense RNA 1 [Source:HGNC Symbol;Acc:HGNC:40468]
ENSG00000169635	1.15462	4.20732	4.17837	0.000476236	0.04306	-0.0301881	HIC2	protein_coding	HIC ZBTB transcriptional repressor 2 [Source:HGNC Symbol;Acc:HGNC:18595]
ENSG00000133794	1.15144	5.70767	3.2118	0.00443616	0.0447118	-2.18153	ARNTL	protein_coding	aryl hydrocarbon receptor nuclear translocator like [Source:HGNC Symbol;Acc:HGNC:701]
ENSG00000159082	1.15143	5.14483	3.78262	0.00119365	0.04306	-0.934231	SYNJ1	protein_coding	synaptojanin 1 [Source:HGNC Symbol;Acc:HGNC:11503]
ENSG00000101782	1.15142	7.54841	3.34432	0.00327914	0.0437308	-1.91643	RIOK3	protein_coding	RIO kinase 3 [Source:HGNC Symbol;Acc:HGNC:11451]
ENSG00000104419	1.15138	7.11483	3.03818	0.00656782	0.0497389	-2.56168	NDRG1	protein_coding	N-myc downstream regulated 1 [Source:HGNC Symbol;Acc:HGNC:7679]
ENSG00000183688	1.15108	7.22301	3.51234	0.0022296	0.04306	-1.54821	RFLNB	protein_coding	refilin B [Source:HGNC Symbol;Acc:HGNC:28705]
ENSG00000270108	1.15103	-0.267041	3.72292	0.00137076	0.04306	-0.932223	AL049840.6	lncRNA	novel transcript, sense intronic to KLC1
ENSG00000132952	1.14962	5.87641	3.57055	0.0019496	0.04306	-1.41284	USPL1	protein_coding	ubiquitin specific peptidase like 1 [Source:HGNC Symbol;Acc:HGNC:20294]
ENSG00000105821	1.14669	5.35402	3.49731	0.0023081	0.0430759	-1.56321	DNAJC2	protein_coding	DnaJ heat shock protein family (Hsp40) member C2 [Source:HGNC Symbol;Acc:HGNC:13192]
ENSG00000123983	1.14366	5.22952	3.37262	0.00307341	0.043498	-1.83051	ACSL3	protein_coding	acyl-CoA synthetase long chain family member 3 [Source:HGNC Symbol;Acc:HGNC:3570]
ENSG00000138182	1.13932	4.36902	3.1991	0.00456599	0.0450589	-2.16185	KIF20B	protein_coding	kinesin family member 20B [Source:HGNC Symbol;Acc:HGNC:7212]
ENSG00000183735	1.1357	5.54372	3.73239	0.00134102	0.04306	-1.05685	TBK1	protein_coding	TANK binding kinase 1 [Source:HGNC Symbol;Acc:HGNC:11584]
ENSG00000101216	1.13564	5.60533	3.41636	0.00278009	0.0434268	-1.74206	GMEB2	protein_coding	glucocorticoid modulatory element binding protein 2 [Source:HGNC Symbol;Acc:HGNC:4371]
ENSG00000125772	1.13413	8.00402	3.61886	0.0017438	0.04306	-1.32369	GPCPD1	protein_coding	glycerophosphocholine phosphodiesterase 1 [Source:HGNC Symbol;Acc:HGNC:26957]
ENSG00000141551	1.13409	7.40381	3.36378	0.00313631	0.043498	-1.87134	CSNK1D	protein_coding	casein kinase 1 delta [Source:HGNC Symbol;Acc:HGNC:2452]
ENSG00000227376	1.13311	1.77295	3.21249	0.00442917	0.0447118	-1.9678	FTH1P16	processed_pseudogene	ferritin heavy chain 1 pseudogene 16 [Source:HGNC Symbol;Acc:HGNC:3986]
ENSG00000179604	1.13278	3.91828	3.31813	0.00348153	0.0441022	-1.89676	CDC42EP4	protein_coding	CDC42 effector protein 4 [Source:HGNC Symbol;Acc:HGNC:17147]
ENSG00000196428	1.13154	5.38141	3.97993	0.0007551	0.04306	-0.50818	TSC22D2	protein_coding	TSC22 domain family member 2 [Source:HGNC Symbol;Acc:HGNC:29095]
ENSG00000151553	1.13122	5.64061	3.38025	0.00302015	0.043498	-1.82386	FAM160B1	protein_coding	family with sequence similarity 160 member B1 [Source:HGNC Symbol;Acc:HGNC:29320]
ENSG00000144711	1.13116	7.9775	3.9551	0.000799914	0.04306	-0.582807	IQSEC1	protein_coding	IQ motif and Sec7 domain ArfGEF 1 [Source:HGNC Symbol;Acc:HGNC:29112]
ENSG00000188739	1.12967	1.07887	3.17043	0.00487282	0.0456111	-2.01894	RBM34	protein_coding	RNA binding motif protein 34 [Source:HGNC Symbol;Acc:HGNC:28965]
ENSG00000161638	1.12944	7.26035	3.31124	0.00353678	0.0441022	-1.98261	ITGA5	protein_coding	integrin subunit alpha 5 [Source:HGNC Symbol;Acc:HGNC:6141]
ENSG00000118496	1.12926	3.81171	4.76239	0.000123393	0.04306	1.25027	FBXO30	protein_coding	F-box protein 30 [Source:HGNC Symbol;Acc:HGNC:15600]
ENSG00000165140	1.12828	5.28332	3.76987	0.00122947	0.04306	-0.971265	FBP1	protein_coding	fructose-bisphosphatase 1 [Source:HGNC Symbol;Acc:HGNC:3606]
ENSG00000117479	1.12811	2.4068	4.46475	0.000245146	0.04306	0.631992	SLC19A2	protein_coding	solute carrier family 19 member 2 [Source:HGNC Symbol;Acc:HGNC:10938]
ENSG00000138434	1.12726	6.82308	4.12184	0.000543053	0.04306	-0.206778	ITPRID2	protein_coding	ITPR interacting domain containing 2 [Source:HGNC Symbol;Acc:HGNC:11319]
ENSG00000168615	1.12713	5.43585	3.28867	0.00372372	0.044224	-2.01752	ADAM9	protein_coding	ADAM metallopeptidase domain 9 [Source:HGNC Symbol;Acc:HGNC:216]
ENSG00000132155	1.12624	7.34406	3.39013	0.00295254	0.043498	-1.81477	RAF1	protein_coding	Raf-1 proto-oncogene, serine/threonine kinase [Source:HGNC Symbol;Acc:HGNC:9829]
ENSG00000039523	1.12584	6.38508	4.30065	0.000358558	0.04306	0.191958	RIPOR1	protein_coding	RHO family interacting cell polarization regulator 1 [Source:HGNC Symbol;Acc:HGNC:25836]
ENSG00000101445	1.12467	7.63582	3.32527	0.00342514	0.0440188	-1.95744	PPP1R16B	protein_coding	protein phosphatase 1 regulatory subunit 16B [Source:HGNC Symbol;Acc:HGNC:15850]
ENSG00000080371	1.12459	6.35323	3.25667	0.00400562	0.0444006	-2.09383	RAB21	protein_coding	RAB21, member RAS oncogene family [Source:HGNC Symbol;Acc:HGNC:18263]
ENSG00000182541	1.12338	4.70444	3.59268	0.00185252	0.04306	-1.33997	LIMK2	protein_coding	LIM domain kinase 2 [Source:HGNC Symbol;Acc:HGNC:6614]
ENSG00000132912	1.12209	6.02325	3.89088	0.000928561	0.04306	-0.712268	DCTN4	protein_coding	dynactin subunit 4 [Source:HGNC Symbol;Acc:HGNC:15518]
ENSG00000172243	1.12158	7.16851	3.28238	0.00377756	0.044224	-2.04723	CLEC7A	protein_coding	C-type lectin domain containing 7A [Source:HGNC Symbol;Acc:HGNC:14558]
ENSG00000105856	1.12131	7.00917	3.09072	0.00583526	0.0477425	-2.45081	HBP1	protein_coding	HMG-box transcription factor 1 [Source:HGNC Symbol;Acc:HGNC:23200]
ENSG00000186918	1.12118	6.08304	3.12739	0.00537144	0.0468225	-2.36308	ZNF395	protein_coding	zinc finger protein 395 [Source:HGNC Symbol;Acc:HGNC:18737]
ENSG00000110092	1.12007	0.131349	3.30548	0.00358355	0.0441342	-1.73685	CCND1	protein_coding	cyclin D1 [Source:HGNC Symbol;Acc:HGNC:1582]
ENSG00000132434	1.11913	4.006	3.97068	0.000771494	0.04306	-0.48331	LANCL2	protein_coding	LanC like 2 [Source:HGNC Symbol;Acc:HGNC:6509]
ENSG00000164169	1.11822	3.61594	3.48004	0.00240167	0.0431	-1.50747	PRMT9	protein_coding	protein arginine methyltransferase 9 [Source:HGNC Symbol;Acc:HGNC:25099]
ENSG00000086666	1.11695	6.03203	4.10274	0.000567677	0.04306	-0.24395	ZFAND6	protein_coding	zinc finger AN1-type containing 6 [Source:HGNC Symbol;Acc:HGNC:30164]
ENSG00000132906	1.11237	4.24192	3.53567	0.00211292	0.04306	-1.43855	CASP9	protein_coding	caspase 9 [Source:HGNC Symbol;Acc:HGNC:1511]
ENSG00000105321	1.10738	4.70152	3.95096	0.000807641	0.04306	-0.554331	CCDC9	protein_coding	coiled-coil domain containing 9 [Source:HGNC Symbol;Acc:HGNC:24560]
ENSG00000113494	1.10715	1.68539	4.01135	0.00070195	0.04306	-0.317994	PRLR	protein_coding	prolactin receptor [Source:HGNC Symbol;Acc:HGNC:9446]
ENSG00000138069	1.10708	7.02174	3.28137	0.00378625	0.044224	-2.04756	RAB1A	protein_coding	RAB1A, member RAS oncogene family [Source:HGNC Symbol;Acc:HGNC:9758]
ENSG00000164944	1.10546	6.54063	3.51389	0.00222164	0.04306	-1.54054	VIRMA	protein_coding	vir like m6A methyltransferase associated [Source:HGNC Symbol;Acc:HGNC:24500]
ENSG00000257605	1.10172	-1.75691	3.15387	0.00505911	0.0462024	-2.04928	MYG1-AS1	lncRNA	MYG1 antisense RNA 1 [Source:HGNC Symbol;Acc:HGNC:54810]
ENSG00000116260	1.10113	6.59153	3.19996	0.00455706	0.0450589	-2.21756	QSOX1	protein_coding	quiescin sulfhydryl oxidase 1 [Source:HGNC Symbol;Acc:HGNC:9756]
ENSG00000137166	1.10088	4.94337	3.84882	0.00102377	0.04306	-0.789395	FOXP4	protein_coding	forkhead box P4 [Source:HGNC Symbol;Acc:HGNC:20842]
ENSG00000085721	1.10048	5.64554	3.59105	0.00185948	0.04306	-1.36452	RRN3	protein_coding	RRN3 homolog, RNA polymerase I transcription factor [Source:HGNC Symbol;Acc:HGNC:30346]
ENSG00000163785	1.09976	5.16016	4.12995	0.000532915	0.04306	-0.167367	RYK	protein_coding	receptor like tyrosine kinase [Source:HGNC Symbol;Acc:HGNC:10481]
ENSG00000196083	1.09967	4.27479	3.75793	0.00126395	0.04306	-0.961828	IL1RAP	protein_coding	interleukin 1 receptor accessory protein [Source:HGNC Symbol;Acc:HGNC:5995]
ENSG00000123066	1.09947	8.0338	4.32396	0.000339685	0.04306	0.233961	MED13L	protein_coding	mediator complex subunit 13L [Source:HGNC Symbol;Acc:HGNC:22962]
ENSG00000168264	1.09635	8.76129	3.0691	0.00612651	0.0488105	-2.51113	IRF2BP2	protein_coding	interferon regulatory factor 2 binding protein 2 [Source:HGNC Symbol;Acc:HGNC:21729]
ENSG00000015153	1.09519	4.37224	3.69826	0.00145127	0.04306	-1.08967	YAF2	protein_coding	YY1 associated factor 2 [Source:HGNC Symbol;Acc:HGNC:17363]
ENSG00000156256	1.09472	6.30518	3.74234	0.00131044	0.04306	-1.03972	USP16	protein_coding	ubiquitin specific peptidase 16 [Source:HGNC Symbol;Acc:HGNC:12614]
ENSG00000036257	1.09436	6.39755	3.37859	0.00303163	0.043498	-1.83252	CUL3	protein_coding	cullin 3 [Source:HGNC Symbol;Acc:HGNC:2553]
ENSG00000103642	1.09415	5.2048	4.00152	0.000718156	0.04306	-0.461466	LACTB	protein_coding	lactamase beta [Source:HGNC Symbol;Acc:HGNC:16468]
ENSG00000072364	1.09387	7.1755	3.28092	0.00379017	0.044224	-2.04759	AFF4	protein_coding	AF4/FMR2 family member 4 [Source:HGNC Symbol;Acc:HGNC:17869]
ENSG00000146963	1.09063	4.95658	3.23458	0.00421219	0.0447118	-2.11369	LUC7L2	protein_coding	LUC7 like 2, pre-mRNA splicing factor [Source:HGNC Symbol;Acc:HGNC:21608]
ENSG00000186660	1.08813	7.05759	4.01008	0.000704017	0.04306	-0.455249	ZFP91	protein_coding	ZFP91 zinc finger protein, atypical E3 ubiquitin ligase [Source:HGNC Symbol;Acc:HGNC:14983]
ENSG00000124782	1.0865	6.60638	3.51902	0.00219555	0.04306	-1.5303	RREB1	protein_coding	ras responsive element binding protein 1 [Source:HGNC Symbol;Acc:HGNC:10449]
ENSG00000231587	1.08357	0.52902	3.04796	0.00642505	0.0492614	-2.2385	SNORD62B	snoRNA	small nucleolar RNA, C/D box 62B [Source:HGNC Symbol;Acc:HGNC:23031]
ENSG00000167996	1.0819	11.6336	3.16765	0.00490359	0.0456111	-2.33768	FTH1	protein_coding	ferritin heavy chain 1 [Source:HGNC Symbol;Acc:HGNC:3976]
ENSG00000113712	1.07984	6.40837	3.73947	0.00131921	0.04306	-1.04698	CSNK1A1	protein_coding	casein kinase 1 alpha 1 [Source:HGNC Symbol;Acc:HGNC:2451]
ENSG00000164823	1.07941	5.05183	4.34178	0.000325931	0.04306	0.294278	OSGIN2	protein_coding	oxidative stress induced growth inhibitor family member 2 [Source:HGNC Symbol;Acc:HGNC:1355]
ENSG00000100393	1.07876	7.79181	3.5037	0.00227438	0.0430759	-1.57235	EP300	protein_coding	E1A binding protein p300 [Source:HGNC Symbol;Acc:HGNC:3373]
ENSG00000074319	1.07843	5.4165	3.73506	0.00133275	0.04306	-1.04843	TSG101	protein_coding	tumor susceptibility 101 [Source:HGNC Symbol;Acc:HGNC:15971]
ENSG00000204444	1.07709	1.84013	3.07026	0.00611056	0.0487051	-2.2588	APOM	protein_coding	apolipoprotein M [Source:HGNC Symbol;Acc:HGNC:13916]
ENSG00000108582	1.07674	6.96943	3.6611	0.0015816	0.04306	-1.22295	CPD	protein_coding	carboxypeptidase D [Source:HGNC Symbol;Acc:HGNC:2301]
ENSG00000169251	1.07565	5.93197	3.34487	0.00327498	0.0437308	-1.90124	NMD3	protein_coding	NMD3 ribosome export adaptor [Source:HGNC Symbol;Acc:HGNC:24250]
ENSG00000188994	1.07462	6.53035	3.07758	0.00601069	0.0483608	-2.47329	ZNF292	protein_coding	zinc finger protein 292 [Source:HGNC Symbol;Acc:HGNC:18410]
ENSG00000175606	1.07455	4.32844	3.24029	0.00415777	0.0447118	-2.07518	TMEM70	protein_coding	transmembrane protein 70 [Source:HGNC Symbol;Acc:HGNC:26050]
ENSG00000156869	1.07444	1.45303	3.7607	0.00125587	0.04306	-0.835968	FRRS1	protein_coding	ferric chelate reductase 1 [Source:HGNC Symbol;Acc:HGNC:27622]
ENSG00000159128	1.07425	7.19684	3.58235	0.00189721	0.04306	-1.39852	IFNGR2	protein_coding	interferon gamma receptor 2 [Source:HGNC Symbol;Acc:HGNC:5440]
ENSG00000180263	1.07406	3.29737	4.03928	0.000657846	0.04306	-0.311692	FGD6	protein_coding	FYVE, RhoGEF and PH domain containing 6 [Source:HGNC Symbol;Acc:HGNC:21740]
ENSG00000198925	1.07212	4.76855	4.26561	0.00038892	0.04306	0.135813	ATG9A	protein_coding	autophagy related 9A [Source:HGNC Symbol;Acc:HGNC:22408]
ENSG00000101421	1.07151	7.73108	3.52289	0.00217604	0.04306	-1.53096	CHMP4B	protein_coding	charged multivesicular body protein 4B [Source:HGNC Symbol;Acc:HGNC:16171]
ENSG00000166949	1.07039	6.80406	3.53324	0.00212478	0.04306	-1.50092	SMAD3	protein_coding	SMAD family member 3 [Source:HGNC Symbol;Acc:HGNC:6769]
ENSG00000185947	1.07033	6.04409	3.31581	0.0035	0.0441022	-1.96573	ZNF267	protein_coding	zinc finger protein 267 [Source:HGNC Symbol;Acc:HGNC:13060]
ENSG00000015475	1.06971	6.23553	3.4405	0.00263023	0.043396	-1.69882	BID	protein_coding	BH3 interacting domain death agonist [Source:HGNC Symbol;Acc:HGNC:1050]
ENSG00000131503	1.06862	2.41243	3.23433	0.00421455	0.0447118	-1.94382	ANKHD1	protein_coding	ankyrin repeat and KH domain containing 1 [Source:HGNC Symbol;Acc:HGNC:24714]
ENSG00000158882	1.06831	4.21711	3.24384	0.00412434	0.0447118	-2.06512	TOMM40L	protein_coding	translocase of outer mitochondrial membrane 40 like [Source:HGNC Symbol;Acc:HGNC:25756]
ENSG00000158186	1.0681	3.23534	3.2559	0.00401259	0.0444006	-1.97128	MRAS	protein_coding	muscle RAS oncogene homolog [Source:HGNC Symbol;Acc:HGNC:7227]
ENSG00000156671	1.06809	6.32717	3.45823	0.00252519	0.0432565	-1.66045	SAMD8	protein_coding	sterile alpha motif domain containing 8 [Source:HGNC Symbol;Acc:HGNC:26320]
ENSG00000108671	1.0675	5.90923	3.65279	0.00161227	0.04306	-1.23347	PSMD11	protein_coding	proteasome 26S subunit, non-ATPase 11 [Source:HGNC Symbol;Acc:HGNC:9556]
ENSG00000125633	1.06729	6.43302	3.37292	0.0030713	0.043498	-1.84421	CCDC93	protein_coding	coiled-coil domain containing 93 [Source:HGNC Symbol;Acc:HGNC:25611]
ENSG00000143862	1.06706	6.1619	3.59545	0.00184071	0.04306	-1.36219	ARL8A	protein_coding	ADP ribosylation factor like GTPase 8A [Source:HGNC Symbol;Acc:HGNC:25192]
ENSG00000171988	1.06555	7.58571	3.25545	0.00401673	0.0444006	-2.10613	JMJD1C	protein_coding	jumonji domain containing 1C [Source:HGNC Symbol;Acc:HGNC:12313]
ENSG00000112773	1.06532	5.98386	3.47893	0.00240781	0.0431	-1.61429	TENT5A	protein_coding	terminal nucleotidyltransferase 5A [Source:HGNC Symbol;Acc:HGNC:18345]
ENSG00000161642	1.06531	7.38599	3.27044	0.00388182	0.0444006	-2.07402	ZNF385A	protein_coding	zinc finger protein 385A [Source:HGNC Symbol;Acc:HGNC:17521]
ENSG00000161011	1.06252	7.82421	3.20648	0.00449	0.0447452	-2.21243	SQSTM1	protein_coding	sequestosome 1 [Source:HGNC Symbol;Acc:HGNC:11280]
ENSG00000134686	1.06212	6.70442	3.61643	0.00175361	0.04306	-1.31986	PHC2	protein_coding	polyhomeotic homolog 2 [Source:HGNC Symbol;Acc:HGNC:3183]
ENSG00000130598	1.06199	2.40026	3.1735	0.00483898	0.0454519	-2.08081	TNNI2	protein_coding	troponin I2, fast skeletal type [Source:HGNC Symbol;Acc:HGNC:11946]
ENSG00000150593	1.0618	7.79945	3.15783	0.00501398	0.0460249	-2.31367	PDCD4	protein_coding	programmed cell death 4 [Source:HGNC Symbol;Acc:HGNC:8763]
ENSG00000130584	1.0603	0.942052	4.32211	0.000341146	0.04306	0.307698	ZBTB46	protein_coding	zinc finger and BTB domain containing 46 [Source:HGNC Symbol;Acc:HGNC:16094]
ENSG00000156860	1.06018	7.74922	3.34411	0.00328071	0.0437308	-1.91653	FBRS	protein_coding	fibrosin [Source:HGNC Symbol;Acc:HGNC:20442]
ENSG00000178623	1.05972	3.85921	3.37851	0.00303223	0.043498	-1.76691	GPR35	protein_coding	G protein-coupled receptor 35 [Source:HGNC Symbol;Acc:HGNC:4492]
ENSG00000131446	1.05935	8.04819	3.57237	0.00194143	0.04306	-1.42578	MGAT1	protein_coding	alpha-1,3-mannosyl-glycoprotein 2-beta-N-acetylglucosaminyltransferase [Source:HGNC Symbol;Acc:HGNC:7044]
ENSG00000100068	1.05829	2.92259	3.53377	0.00212215	0.04306	-1.36269	LRP5L	transcribed_unprocessed_pseudogene	LDL receptor related protein 5 like [Source:HGNC Symbol;Acc:HGNC:25323]
ENSG00000153786	1.05728	7.55024	3.61547	0.00175753	0.04306	-1.32743	ZDHHC7	protein_coding	zinc finger DHHC-type palmitoyltransferase 7 [Source:HGNC Symbol;Acc:HGNC:18459]
ENSG00000164211	1.05609	5.18816	3.28093	0.00379006	0.044224	-2.03007	STARD4	protein_coding	StAR related lipid transfer domain containing 4 [Source:HGNC Symbol;Acc:HGNC:18058]
ENSG00000109466	1.05508	4.7858	3.88717	0.000936575	0.04306	-0.703036	KLHL2	protein_coding	kelch like family member 2 [Source:HGNC Symbol;Acc:HGNC:6353]
ENSG00000205423	1.0548	4.90897	3.29572	0.00366433	0.0441342	-1.98794	CNEP1R1	protein_coding	CTD nuclear envelope phosphatase 1 regulatory subunit 1 [Source:HGNC Symbol;Acc:HGNC:26759]
ENSG00000143373	1.05417	6.17197	3.81243	0.00111394	0.04306	-0.885796	ZNF687	protein_coding	zinc finger protein 687 [Source:HGNC Symbol;Acc:HGNC:29277]
ENSG00000181045	1.05409	5.18716	3.60274	0.00180997	0.04306	-1.32027	SLC26A11	protein_coding	solute carrier family 26 member 11 [Source:HGNC Symbol;Acc:HGNC:14471]
ENSG00000141580	1.05397	6.73111	3.44677	0.00259258	0.043396	-1.68795	WDR45B	protein_coding	WD repeat domain 45B [Source:HGNC Symbol;Acc:HGNC:25072]
ENSG00000108443	1.05276	5.67728	3.77289	0.00122089	0.04306	-0.965776	RPS6KB1	protein_coding	ribosomal protein S6 kinase B1 [Source:HGNC Symbol;Acc:HGNC:10436]
ENSG00000065060	1.05252	5.44334	3.89752	0.000914358	0.04306	-0.692384	UHRF1BP1	protein_coding	UHRF1 binding protein 1 [Source:HGNC Symbol;Acc:HGNC:21216]
ENSG00000099381	1.05099	6.71693	3.82357	0.00108553	0.04306	-0.863426	SETD1A	protein_coding	SET domain containing 1A, histone lysine methyltransferase [Source:HGNC Symbol;Acc:HGNC:29010]
ENSG00000129467	1.05078	2.18199	3.19815	0.00457585	0.0450589	-2.01776	ADCY4	protein_coding	adenylate cyclase 4 [Source:HGNC Symbol;Acc:HGNC:235]
ENSG00000090061	1.05077	6.59111	3.4784	0.00241075	0.0431048	-1.61847	CCNK	protein_coding	cyclin K [Source:HGNC Symbol;Acc:HGNC:1596]
ENSG00000163694	1.04812	5.68147	3.62658	0.001713	0.04306	-1.29114	RBM47	protein_coding	RNA binding motif protein 47 [Source:HGNC Symbol;Acc:HGNC:30358]
ENSG00000133703	1.04715	6.45421	3.0534	0.00634695	0.0492302	-2.52387	KRAS	protein_coding	KRAS proto-oncogene, GTPase [Source:HGNC Symbol;Acc:HGNC:6407]
ENSG00000154124	1.04711	6.09635	3.03129	0.00667032	0.0499827	-2.56699	OTULIN	protein_coding	OTU deubiquitinase with linear linkage specificity [Source:HGNC Symbol;Acc:HGNC:25118]
ENSG00000155287	1.047	6.14526	3.24243	0.00413761	0.0447118	-2.12243	SLC25A28	protein_coding	solute carrier family 25 member 28 [Source:HGNC Symbol;Acc:HGNC:23472]
ENSG00000219507	1.04558	3.032	3.12669	0.00538	0.0468225	-2.22573	FTH1P8	processed_pseudogene	ferritin heavy chain 1 pseudogene 8 [Source:HGNC Symbol;Acc:HGNC:3995]
ENSG00000161526	1.04415	6.32873	3.62011	0.0017388	0.04306	-1.30829	SAP30BP	protein_coding	SAP30 binding protein [Source:HGNC Symbol;Acc:HGNC:30785]
ENSG00000167173	1.03983	7.66254	3.38084	0.00301609	0.043498	-1.8391	C15orf39	protein_coding	chromosome 15 open reading frame 39 [Source:HGNC Symbol;Acc:HGNC:24497]
ENSG00000176853	1.03903	6.3806	3.46798	0.00246924	0.0431048	-1.63984	FAM91A1	protein_coding	family with sequence similarity 91 member A1 [Source:HGNC Symbol;Acc:HGNC:26306]
ENSG00000101150	1.03723	7.1268	3.08271	0.00594147	0.0479911	-2.46863	TPD52L2	protein_coding	TPD52 like 2 [Source:HGNC Symbol;Acc:HGNC:12007]
ENSG00000107863	1.03665	5.88291	4.54617	0.000203076	0.04306	0.737367	ARHGAP21	protein_coding	Rho GTPase activating protein 21 [Source:HGNC Symbol;Acc:HGNC:23725]
ENSG00000183484	1.03606	4.98462	3.21261	0.00442791	0.0447118	-2.16053	GPR132	protein_coding	G protein-coupled receptor 132 [Source:HGNC Symbol;Acc:HGNC:17482]
ENSG00000169967	1.03603	7.18156	3.30071	0.00362283	0.0441342	-2.00533	MAP3K2	protein_coding	mitogen-activated protein kinase kinase kinase 2 [Source:HGNC Symbol;Acc:HGNC:6854]
ENSG00000237264	1.03589	2.45761	3.1395	0.00522636	0.0464867	-2.15956	FTH1P11	processed_pseudogene	ferritin heavy chain 1 pseudogene 11 [Source:HGNC Symbol;Acc:HGNC:3981]
ENSG00000162971	1.03588	4.26748	3.30807	0.0035624	0.0441127	-1.92214	TYW5	protein_coding	tRNA-yW synthesizing protein 5 [Source:HGNC Symbol;Acc:HGNC:26754]
ENSG00000106829	1.03482	6.40691	3.96086	0.000789285	0.04306	-0.559116	TLE4	protein_coding	TLE family member 4, transcriptional corepressor [Source:HGNC Symbol;Acc:HGNC:11840]
ENSG00000151893	1.03469	6.01463	3.90207	0.00090475	0.04306	-0.687211	CACUL1	protein_coding	CDK2 associated cullin domain 1 [Source:HGNC Symbol;Acc:HGNC:23727]
ENSG00000134278	1.03463	2.21799	3.22836	0.00427224	0.0447118	-1.95947	SPIRE1	protein_coding	spire type actin nucleation factor 1 [Source:HGNC Symbol;Acc:HGNC:30622]
ENSG00000116809	1.03118	5.33412	3.37309	0.00307009	0.043498	-1.83254	ZBTB17	protein_coding	zinc finger and BTB domain containing 17 [Source:HGNC Symbol;Acc:HGNC:12936]
ENSG00000140941	1.03042	7.7243	3.2672	0.00391064	0.0444006	-2.08279	MAP1LC3B	protein_coding	microtubule associated protein 1 light chain 3 beta [Source:HGNC Symbol;Acc:HGNC:13352]
ENSG00000166484	1.02963	5.66081	3.33093	0.0033811	0.0439904	-1.93025	MAPK7	protein_coding	mitogen-activated protein kinase 7 [Source:HGNC Symbol;Acc:HGNC:6880]
ENSG00000122068	1.02781	6.78693	4.19885	0.000454118	0.04306	-0.0350508	FYTTD1	protein_coding	forty-two-three domain containing 1 [Source:HGNC Symbol;Acc:HGNC:25407]
ENSG00000108175	1.02606	7.15785	3.17753	0.00479503	0.0453739	-2.26946	ZMIZ1	protein_coding	zinc finger MIZ-type containing 1 [Source:HGNC Symbol;Acc:HGNC:16493]
ENSG00000213079	1.02471	6.60237	3.6041	0.0018043	0.04306	-1.34438	SCAF8	protein_coding	SR-related CTD associated factor 8 [Source:HGNC Symbol;Acc:HGNC:20959]
ENSG00000147526	1.02413	7.65521	3.93763	0.00083304	0.04306	-0.618936	TACC1	protein_coding	transforming acidic coiled-coil containing protein 1 [Source:HGNC Symbol;Acc:HGNC:11522]
ENSG00000104081	1.01757	6.28456	3.13364	0.00529613	0.0466549	-2.35575	BMF	protein_coding	Bcl2 modifying factor [Source:HGNC Symbol;Acc:HGNC:24132]
ENSG00000174437	1.01731	7.49431	3.29277	0.0036891	0.0441342	-2.02573	ATP2A2	protein_coding	ATPase sarcoplasmic/endoplasmic reticulum Ca2+ transporting 2 [Source:HGNC Symbol;Acc:HGNC:812]
ENSG00000147439	1.01584	5.07548	3.85802	0.00100214	0.04306	-0.770764	BIN3	protein_coding	bridging integrator 3 [Source:HGNC Symbol;Acc:HGNC:1054]
ENSG00000155545	1.0154	5.18538	3.0945	0.00578561	0.0476345	-2.42034	MIER3	protein_coding	MIER family member 3 [Source:HGNC Symbol;Acc:HGNC:26678]
ENSG00000141506	1.01481	8.07659	3.18517	0.00471267	0.0453305	-2.26025	PIK3R5	protein_coding	phosphoinositide-3-kinase regulatory subunit 5 [Source:HGNC Symbol;Acc:HGNC:30035]
ENSG00000070444	1.01415	5.99282	3.53178	0.00213191	0.04306	-1.49864	MNT	protein_coding	MAX network transcriptional repressor [Source:HGNC Symbol;Acc:HGNC:7188]
ENSG00000105325	1.01168	5.94739	3.58366	0.00189151	0.04306	-1.38447	FZR1	protein_coding	fizzy and cell division cycle 20 related 1 [Source:HGNC Symbol;Acc:HGNC:24824]
ENSG00000140678	1.01039	7.9999	3.4018	0.00287454	0.0434719	-1.79627	ITGAX	protein_coding	integrin subunit alpha X [Source:HGNC Symbol;Acc:HGNC:6152]
ENSG00000152484	1.00968	6.39046	3.86142	0.000994274	0.04306	-0.778851	USP12	protein_coding	ubiquitin specific peptidase 12 [Source:HGNC Symbol;Acc:HGNC:20485]
ENSG00000124198	1.00945	6.64772	3.16928	0.00488549	0.0456111	-2.28072	ARFGEF2	protein_coding	ADP ribosylation factor guanine nucleotide exchange factor 2 [Source:HGNC Symbol;Acc:HGNC:15853]
ENSG00000134108	1.00846	6.49989	4.16717	0.000488783	0.04306	-0.104397	ARL8B	protein_coding	ADP ribosylation factor like GTPase 8B [Source:HGNC Symbol;Acc:HGNC:25564]
ENSG00000166387	1.00633	4.42411	3.57908	0.00191158	0.04306	-1.35037	PPFIBP2	protein_coding	PPFIA binding protein 2 [Source:HGNC Symbol;Acc:HGNC:9250]
ENSG00000106635	1.00598	6.49873	3.14684	0.00514031	0.0462925	-2.32905	BCL7B	protein_coding	BAF chromatin remodeling complex subunit BCL7B [Source:HGNC Symbol;Acc:HGNC:1005]
ENSG00000043093	1.00296	5.68447	3.39672	0.00290826	0.0434719	-1.78723	DCUN1D1	protein_coding	defective in cullin neddylation 1 domain containing 1 [Source:HGNC Symbol;Acc:HGNC:18184]
ENSG00000079313	1.00107	6.15971	3.36404	0.00313441	0.043498	-1.8618	REXO1	protein_coding	RNA exonuclease 1 homolog [Source:HGNC Symbol;Acc:HGNC:24616]
ENSG00000140455	1.00074	7.30895	3.44039	0.0026309	0.043396	-1.70616	USP3	protein_coding	ubiquitin specific peptidase 3 [Source:HGNC Symbol;Acc:HGNC:12626]
ENSG00000186480	1.00009	6.52069	3.45328	0.00255412	0.0432709	-1.6726	INSIG1	protein_coding	insulin induced gene 1 [Source:HGNC Symbol;Acc:HGNC:6083]
ENSG00000151849	-1.00024	2.87585	-3.199	0.00456695	0.0450589	-2.03248	CENPJ	protein_coding	centromere protein J [Source:HGNC Symbol;Acc:HGNC:17272]
ENSG00000134014	-1.00035	4.11597	-3.3812	0.00301359	0.043498	-1.73217	ELP3	protein_coding	elongator acetyltransferase complex subunit 3 [Source:HGNC Symbol;Acc:HGNC:20696]
ENSG00000136518	-1.00139	3.81916	-3.16657	0.00491561	0.0456203	-2.15227	ACTL6A	protein_coding	actin like 6A [Source:HGNC Symbol;Acc:HGNC:24124]
ENSG00000154822	-1.00179	6.83055	-4.36037	0.000312188	0.04306	0.324288	PLCL2	protein_coding	phospholipase C like 2 [Source:HGNC Symbol;Acc:HGNC:9064]
ENSG00000128596	-1.00203	1.94724	-3.23296	0.00422778	0.0447118	-1.90856	CCDC136	protein_coding	coiled-coil domain containing 136 [Source:HGNC Symbol;Acc:HGNC:22225]
ENSG00000145287	-1.00595	6.26383	-3.42198	0.00274452	0.043396	-1.73475	PLAC8	protein_coding	placenta associated 8 [Source:HGNC Symbol;Acc:HGNC:19254]
ENSG00000181513	-1.00637	3.4211	-3.90366	0.0009014	0.04306	-0.561036	ACBD4	protein_coding	acyl-CoA binding domain containing 4 [Source:HGNC Symbol;Acc:HGNC:23337]
ENSG00000186812	-1.00653	3.55813	-3.28404	0.00376327	0.044224	-1.87708	ZNF397	protein_coding	zinc finger protein 397 [Source:HGNC Symbol;Acc:HGNC:18818]
ENSG00000166295	-1.00885	6.75411	-3.211	0.00444418	0.0447118	-2.19041	ANAPC16	protein_coding	anaphase promoting complex subunit 16 [Source:HGNC Symbol;Acc:HGNC:26976]
ENSG00000186017	-1.00934	2.28993	-3.2814	0.00378599	0.044224	-1.8155	ZNF566	protein_coding	zinc finger protein 566 [Source:HGNC Symbol;Acc:HGNC:25919]
ENSG00000205482	-1.01137	-0.692535	-3.30891	0.00355557	0.0441127	-1.75679	SPDYE18	unprocessed_pseudogene	speedy/RINGO cell cycle regulator family member E18 [Source:HGNC Symbol;Acc:HGNC:51514]
ENSG00000143127	-1.0116	0.588118	-3.63698	0.00167231	0.04306	-1.088	ITGA10	protein_coding	integrin subunit alpha 10 [Source:HGNC Symbol;Acc:HGNC:6135]
ENSG00000108622	-1.01462	5.41246	-3.71196	0.00140599	0.04306	-1.07991	ICAM2	protein_coding	intercellular adhesion molecule 2 [Source:HGNC Symbol;Acc:HGNC:5345]
ENSG00000120253	-1.0156	3.36684	-3.09931	0.00572322	0.0474906	-2.24939	NUP43	protein_coding	nucleoporin 43 [Source:HGNC Symbol;Acc:HGNC:21182]
ENSG00000105552	-1.0166	3.02203	-3.17812	0.00478864	0.0453739	-2.07994	BCAT2	protein_coding	branched chain amino acid transaminase 2 [Source:HGNC Symbol;Acc:HGNC:977]
ENSG00000151240	-1.01712	2.19689	-3.09916	0.00572518	0.0474906	-2.17254	DIP2C	protein_coding	disco interacting protein 2 homolog C [Source:HGNC Symbol;Acc:HGNC:29150]
ENSG00000145715	-1.01827	4.99315	-3.9098	0.000888649	0.04306	-0.635108	RASA1	protein_coding	RAS p21 protein activator 1 [Source:HGNC Symbol;Acc:HGNC:9871]
ENSG00000082212	-1.02126	5.69541	-3.72465	0.00136528	0.04306	-1.06611	ME2	protein_coding	malic enzyme 2 [Source:HGNC Symbol;Acc:HGNC:6984]
ENSG00000167136	-1.02205	1.61016	-3.16119	0.00497595	0.0458874	-2.04662	ENDOG	protein_coding	endonuclease G [Source:HGNC Symbol;Acc:HGNC:3346]
ENSG00000175581	-1.02327	3.61254	-3.13401	0.00529166	0.0466549	-2.21999	MRPL48	protein_coding	mitochondrial ribosomal protein L48 [Source:HGNC Symbol;Acc:HGNC:16653]
ENSG00000004478	-1.0234	4.39388	-3.32055	0.00346233	0.0441022	-1.87461	FKBP4	protein_coding	FKBP prolyl isomerase 4 [Source:HGNC Symbol;Acc:HGNC:3720]
ENSG00000165275	-1.02364	3.19942	-3.51705	0.00220552	0.04306	-1.37739	TRMT10B	protein_coding	tRNA methyltransferase 10B [Source:HGNC Symbol;Acc:HGNC:26454]
ENSG00000198417	-1.0247	1.34687	-3.10407	0.005662	0.04743	-2.15402	MT1F	protein_coding	metallothionein 1F [Source:HGNC Symbol;Acc:HGNC:7398]
ENSG00000196284	-1.02501	3.00211	-3.41345	0.00279877	0.0434268	-1.57592	SUPT3H	protein_coding	SPT3 homolog, SAGA and STAGA complex component [Source:HGNC Symbol;Acc:HGNC:11466]
ENSG00000162961	-1.02634	3.36605	-3.09855	0.00573303	0.0474906	-2.26722	DPY30	protein_coding	dpy-30 histone methyltransferase complex regulatory subunit [Source:HGNC Symbol;Acc:HGNC:24590]
ENSG00000152556	-1.0276	2.93182	-3.10671	0.00562835	0.0473691	-2.21474	PFKM	protein_coding	phosphofructokinase, muscle [Source:HGNC Symbol;Acc:HGNC:8877]
ENSG00000106479	-1.02878	5.20619	-3.91058	0.000887032	0.04306	-0.625041	ZNF862	protein_coding	zinc finger protein 862 [Source:HGNC Symbol;Acc:HGNC:34519]
ENSG00000160050	-1.02886	1.59941	-4.02527	0.000679621	0.04306	-0.28937	CCDC28B	protein_coding	coiled-coil domain containing 28B [Source:HGNC Symbol;Acc:HGNC:28163]
ENSG00000121851	-1.03096	4.13562	-3.76595	0.0012407	0.04306	-0.902886	POLR3GL	protein_coding	RNA polymerase III subunit GL [Source:HGNC Symbol;Acc:HGNC:28466]
ENSG00000100201	-1.03137	9.06463	-3.21375	0.00441647	0.0447118	-2.204	DDX17	protein_coding	DEAD-box helicase 17 [Source:HGNC Symbol;Acc:HGNC:2740]
ENSG00000004455	-1.03352	6.24781	-3.45011	0.00257278	0.043396	-1.67372	AK2	protein_coding	adenylate kinase 2 [Source:HGNC Symbol;Acc:HGNC:362]
ENSG00000152683	-1.03446	3.97297	-3.65632	0.00159917	0.04306	-1.13048	SLC30A6	protein_coding	solute carrier family 30 member 6 [Source:HGNC Symbol;Acc:HGNC:19305]
ENSG00000186814	-1.03458	3.41617	-3.27272	0.00386175	0.0444006	-1.90336	ZSCAN30	protein_coding	zinc finger and SCAN domain containing 30 [Source:HGNC Symbol;Acc:HGNC:33517]
ENSG00000008086	-1.0348	2.32752	-3.27169	0.00387076	0.0444006	-1.84236	CDKL5	protein_coding	cyclin dependent kinase like 5 [Source:HGNC Symbol;Acc:HGNC:11411]
ENSG00000276116	-1.03529	-0.143083	-3.48028	0.00240033	0.0431	-1.40536	FUT8-AS1	lncRNA	FUT8 antisense RNA 1 [Source:HGNC Symbol;Acc:HGNC:44294]
ENSG00000139641	-1.03533	7.1125	-3.16774	0.00490263	0.0456111	-2.28579	ESYT1	protein_coding	extended synaptotagmin 1 [Source:HGNC Symbol;Acc:HGNC:29534]
ENSG00000118894	-1.03553	1.91895	-3.106	0.00563747	0.0473823	-2.16458	EEF2KMT	protein_coding	eukaryotic elongation factor 2 lysine methyltransferase [Source:HGNC Symbol;Acc:HGNC:32221]
ENSG00000027869	-1.03669	4.13595	-3.12727	0.00537296	0.0468225	-2.26971	SH2D2A	protein_coding	SH2 domain containing 2A [Source:HGNC Symbol;Acc:HGNC:10821]
ENSG00000196187	-1.03746	6.34235	-3.44247	0.00261834	0.043396	-1.68277	TMEM63A	protein_coding	transmembrane protein 63A [Source:HGNC Symbol;Acc:HGNC:29118]
ENSG00000078687	-1.03778	4.96331	-3.77535	0.00121393	0.04306	-0.91018	TNRC6C	protein_coding	trinucleotide repeat containing adaptor 6C [Source:HGNC Symbol;Acc:HGNC:29318]
ENSG00000146776	-1.04159	4.4727	-3.63707	0.00167195	0.04306	-1.20264	ATXN7L1	protein_coding	ataxin 7 like 1 [Source:HGNC Symbol;Acc:HGNC:22210]
ENSG00000256269	-1.04268	2.77779	-3.05019	0.00639287	0.0492302	-2.33268	HMBS	protein_coding	hydroxymethylbilane synthase [Source:HGNC Symbol;Acc:HGNC:4982]
ENSG00000018699	-1.04556	3.80888	-3.13371	0.00529525	0.0466549	-2.22854	TTC27	protein_coding	tetratricopeptide repeat domain 27 [Source:HGNC Symbol;Acc:HGNC:25986]
ENSG00000111639	-1.04583	4.12648	-3.03481	0.0066178	0.0498854	-2.46687	MRPL51	protein_coding	mitochondrial ribosomal protein L51 [Source:HGNC Symbol;Acc:HGNC:14044]
ENSG00000272047	-1.04623	3.15297	-3.23911	0.004169	0.0447118	-1.96364	GTF2H5	protein_coding	general transcription factor IIH subunit 5 [Source:HGNC Symbol;Acc:HGNC:21157]
ENSG00000134452	-1.05053	6.06332	-4.30772	0.000352721	0.04306	0.214678	FBH1	protein_coding	F-box DNA helicase 1 [Source:HGNC Symbol;Acc:HGNC:13620]
ENSG00000148634	-1.05405	5.047	-3.60596	0.00179656	0.04306	-1.29581	HERC4	protein_coding	HECT and RLD domain containing E3 ubiquitin protein ligase 4 [Source:HGNC Symbol;Acc:HGNC:24521]
ENSG00000068784	-1.05725	3.83851	-3.29504	0.00366998	0.0441342	-1.8964	SRBD1	protein_coding	S1 RNA binding domain 1 [Source:HGNC Symbol;Acc:HGNC:25521]
ENSG00000101096	-1.05758	6.0205	-3.59462	0.00184422	0.04306	-1.35173	NFATC2	protein_coding	nuclear factor of activated T cells 2 [Source:HGNC Symbol;Acc:HGNC:7776]
ENSG00000169764	-1.05761	6.0272	-3.92495	0.00085794	0.04306	-0.629316	UGP2	protein_coding	UDP-glucose pyrophosphorylase 2 [Source:HGNC Symbol;Acc:HGNC:12527]
ENSG00000185015	-1.05873	1.07738	-3.54317	0.0020767	0.04306	-1.27018	CA13	protein_coding	carbonic anhydrase 13 [Source:HGNC Symbol;Acc:HGNC:14914]
ENSG00000227124	-1.05959	2.46871	-3.58419	0.0018892	0.04306	-1.20198	ZNF717	protein_coding	zinc finger protein 717 [Source:HGNC Symbol;Acc:HGNC:29448]
ENSG00000079257	-1.05996	1.30246	-3.42726	0.0027114	0.043396	-1.50221	LXN	protein_coding	latexin [Source:HGNC Symbol;Acc:HGNC:13347]
ENSG00000143799	-1.06099	6.5624	-3.14584	0.00515189	0.0462925	-2.32812	PARP1	protein_coding	poly(ADP-ribose) polymerase 1 [Source:HGNC Symbol;Acc:HGNC:270]
ENSG00000135457	-1.06186	5.09911	-3.19581	0.0046002	0.0450683	-2.18038	TFCP2	protein_coding	transcription factor CP2 [Source:HGNC Symbol;Acc:HGNC:11748]
ENSG00000167286	-1.06209	6.16877	-3.53271	0.00212736	0.04306	-1.48586	CD3D	protein_coding	CD3d molecule [Source:HGNC Symbol;Acc:HGNC:1673]
ENSG00000205089	-1.06347	-0.0220644	-3.54516	0.00206719	0.04306	-1.29387	CCNI2	protein_coding	cyclin I family member 2 [Source:HGNC Symbol;Acc:HGNC:33869]
ENSG00000101224	-1.06408	7.14765	-4.45518	0.000250634	0.04306	0.532142	CDC25B	protein_coding	cell division cycle 25B [Source:HGNC Symbol;Acc:HGNC:1726]
ENSG00000081087	-1.06644	5.05163	-3.3296	0.00339141	0.0439904	-1.89381	OSTM1	protein_coding	osteoclastogenesis associated transmembrane protein 1 [Source:HGNC Symbol;Acc:HGNC:21652]
ENSG00000116824	-1.06697	6.62843	-3.6232	0.00172643	0.04306	-1.2992	CD2	protein_coding	CD2 molecule [Source:HGNC Symbol;Acc:HGNC:1639]
ENSG00000167797	-1.06707	4.33718	-3.53728	0.00210505	0.04306	-1.4176	CDK2AP2	protein_coding	cyclin dependent kinase 2 associated protein 2 [Source:HGNC Symbol;Acc:HGNC:30833]
ENSG00000171204	-1.06761	3.9479	-3.41607	0.00278197	0.0434268	-1.64367	TMEM126B	protein_coding	transmembrane protein 126B [Source:HGNC Symbol;Acc:HGNC:30883]
ENSG00000168393	-1.06975	2.70011	-3.35998	0.0031637	0.0435286	-1.68824	DTYMK	protein_coding	deoxythymidylate kinase [Source:HGNC Symbol;Acc:HGNC:3061]
ENSG00000117632	-1.07035	4.65523	-3.11999	0.00546204	0.0469763	-2.32254	STMN1	protein_coding	stathmin 1 [Source:HGNC Symbol;Acc:HGNC:6510]
ENSG00000154114	-1.07065	3.1605	-4.12814	0.000535162	0.04306	-0.0834022	TBCEL	protein_coding	tubulin folding cofactor E like [Source:HGNC Symbol;Acc:HGNC:28115]
ENSG00000178425	-1.07071	4.71542	-3.23041	0.00425233	0.0447118	-2.079	NT5DC1	protein_coding	5'-nucleotidase domain containing 1 [Source:HGNC Symbol;Acc:HGNC:21556]
ENSG00000012211	-1.07242	1.95448	-3.14676	0.00514125	0.0462925	-2.0864	PRICKLE3	protein_coding	prickle planar cell polarity protein 3 [Source:HGNC Symbol;Acc:HGNC:6645]
ENSG00000114739	-1.07392	2.59341	-4.01893	0.000689693	0.04306	-0.300664	ACVR2B	protein_coding	activin A receptor type 2B [Source:HGNC Symbol;Acc:HGNC:174]
ENSG00000138640	-1.07533	4.64505	-3.74596	0.0012995	0.04306	-1.00841	FAM13A	protein_coding	family with sequence similarity 13 member A [Source:HGNC Symbol;Acc:HGNC:19367]
ENSG00000106133	-1.07635	4.06659	-3.30375	0.00359776	0.0441342	-1.87211	NSUN5P2	transcribed_unprocessed_pseudogene	NSUN5 pseudogene 2 [Source:HGNC Symbol;Acc:HGNC:16609]
ENSG00000270574	-1.07655	0.351479	-3.4983	0.00230283	0.0430759	-1.36317	AC010680.2	lncRNA	novel transcript, antisense to titin
ENSG00000109572	-1.07895	4.65187	-3.51691	0.00220625	0.04306	-1.46877	CLCN3	protein_coding	chloride voltage-gated channel 3 [Source:HGNC Symbol;Acc:HGNC:2021]
ENSG00000206562	-1.07967	2.35955	-3.03221	0.00665654	0.0499353	-2.33355	METTL6	protein_coding	methyltransferase like 6 [Source:HGNC Symbol;Acc:HGNC:28343]
ENSG00000239763	-1.07996	-1.3145	-3.08383	0.00592655	0.0479911	-2.16872	AC009120.1	processed_pseudogene	ribosomal protein L21 (RPL21) pseudogene
ENSG00000156172	-1.08016	0.97047	-3.98945	0.000738576	0.04306	-0.376006	C8orf37	protein_coding	chromosome 8 open reading frame 37 [Source:HGNC Symbol;Acc:HGNC:27232]
ENSG00000082074	-1.08068	8.24542	-3.63805	0.00166818	0.04306	-1.27937	FYB1	protein_coding	FYN binding protein 1 [Source:HGNC Symbol;Acc:HGNC:4036]
ENSG00000165272	-1.08114	5.25692	-3.22726	0.00428287	0.0447118	-2.09973	AQP3	protein_coding	aquaporin 3 (Gill blood group) [Source:HGNC Symbol;Acc:HGNC:636]
ENSG00000181924	-1.08234	3.2265	-3.77794	0.00120669	0.04306	-0.835797	COA4	protein_coding	cytochrome c oxidase assembly factor 4 homolog [Source:HGNC Symbol;Acc:HGNC:24604]
ENSG00000116299	-1.08435	3.0719	-3.04103	0.00652593	0.0495519	-2.34201	ELAPOR1	protein_coding	endosome-lysosome associated apoptosis and autophagy regulator 1 [Source:HGNC Symbol;Acc:HGNC:29618]
ENSG00000164062	-1.08439	5.67876	-3.35564	0.00319531	0.0435406	-1.86295	APEH	protein_coding	acylaminoacyl-peptide hydrolase [Source:HGNC Symbol;Acc:HGNC:586]
ENSG00000276293	-1.08444	6.1056	-3.6596	0.0015871	0.04306	-1.21096	PIP4K2B	protein_coding	phosphatidylinositol-5-phosphate 4-kinase type 2 beta [Source:HGNC Symbol;Acc:HGNC:8998]
ENSG00000214078	-1.0848	6.07463	-3.59848	0.00182786	0.04306	-1.34399	CPNE1	protein_coding	copine 1 [Source:HGNC Symbol;Acc:HGNC:2314]
ENSG00000151743	-1.08853	2.53481	-3.76029	0.00125706	0.04306	-0.842614	AMN1	protein_coding	antagonist of mitotic exit network 1 homolog [Source:HGNC Symbol;Acc:HGNC:27281]
ENSG00000182866	-1.08889	7.24217	-3.76786	0.00123519	0.04306	-0.986072	LCK	protein_coding	LCK proto-oncogene, Src family tyrosine kinase [Source:HGNC Symbol;Acc:HGNC:6524]
ENSG00000164187	-1.08936	3.65187	-3.57826	0.00191523	0.04306	-1.2725	LMBRD2	protein_coding	LMBR1 domain containing 2 [Source:HGNC Symbol;Acc:HGNC:25287]
ENSG00000165819	-1.09021	5.13266	-3.38732	0.00297164	0.043498	-1.7697	METTL3	protein_coding	methyltransferase like 3 [Source:HGNC Symbol;Acc:HGNC:17563]
ENSG00000128513	-1.09059	3.64436	-3.74487	0.00130278	0.04306	-0.917744	POT1	protein_coding	protection of telomeres 1 [Source:HGNC Symbol;Acc:HGNC:17284]
ENSG00000183207	-1.09068	4.24538	-3.66325	0.00157374	0.04306	-1.13983	RUVBL2	protein_coding	RuvB like AAA ATPase 2 [Source:HGNC Symbol;Acc:HGNC:10475]
ENSG00000049768	-1.09095	2.47878	-3.40047	0.00288338	0.0434719	-1.5825	FOXP3	protein_coding	forkhead box P3 [Source:HGNC Symbol;Acc:HGNC:6106]
ENSG00000256576	-1.09098	2.42566	-4.02636	0.000677902	0.04306	-0.285527	LINC02361	lncRNA	long intergenic non-protein coding RNA 2361 [Source:HGNC Symbol;Acc:HGNC:53283]
ENSG00000102871	-1.09239	4.69953	-3.712	0.00140584	0.04306	-1.0515	TRADD	protein_coding	TNFRSF1A associated via death domain [Source:HGNC Symbol;Acc:HGNC:12030]
ENSG00000103479	-1.09376	8.09523	-3.98892	0.00073949	0.04306	-0.5044	RBL2	protein_coding	RB transcriptional corepressor like 2 [Source:HGNC Symbol;Acc:HGNC:9894]
ENSG00000169964	-1.09386	2.93954	-3.2746	0.0038452	0.0443646	-1.86684	TMEM42	protein_coding	transmembrane protein 42 [Source:HGNC Symbol;Acc:HGNC:28444]
ENSG00000149929	-1.0953	3.30178	-3.26468	0.0039331	0.0444006	-1.91282	HIRIP3	protein_coding	HIRA interacting protein 3 [Source:HGNC Symbol;Acc:HGNC:4917]
ENSG00000169598	-1.09628	3.30155	-3.5845	0.00188783	0.04306	-1.24256	DFFB	protein_coding	DNA fragmentation factor subunit beta [Source:HGNC Symbol;Acc:HGNC:2773]
ENSG00000288670	-1.09782	0.266136	-3.27466	0.00384468	0.0443646	-1.79798	AL592295.6	lncRNA	novel transcript
ENSG00000271646	-1.09838	1.49301	-4.19276	0.000460578	0.04306	0.0496526	IRF2-DT	lncRNA	IRF2 divergent transcript [Source:HGNC Symbol;Acc:HGNC:54871]
ENSG00000211772	-1.09985	7.56679	-3.80657	0.00112917	0.04306	-0.903261	TRBC2	TR_C_gene	T cell receptor beta constant 2 [Source:HGNC Symbol;Acc:HGNC:12157]
ENSG00000170734	-1.10255	3.6195	-3.13952	0.00522609	0.0464867	-2.18755	POLH	protein_coding	DNA polymerase eta [Source:HGNC Symbol;Acc:HGNC:9181]
ENSG00000211714	-1.10689	1.46594	-3.62355	0.00172503	0.04306	-1.1087	TRBV7-3	TR_V_gene	T cell receptor beta variable 7-3 [Source:HGNC Symbol;Acc:HGNC:12237]
ENSG00000169189	-1.10734	4.62418	-3.56985	0.00195272	0.04306	-1.35595	NSMCE1	protein_coding	NSE1 homolog, SMC5-SMC6 complex component [Source:HGNC Symbol;Acc:HGNC:29897]
ENSG00000166263	-1.10758	1.58375	-3.33089	0.00338139	0.0439904	-1.69619	STXBP4	protein_coding	syntaxin binding protein 4 [Source:HGNC Symbol;Acc:HGNC:19694]
ENSG00000119638	-1.10858	6.1535	-3.44505	0.00260287	0.043396	-1.67723	NEK9	protein_coding	NIMA related kinase 9 [Source:HGNC Symbol;Acc:HGNC:18591]
ENSG00000122873	-1.11148	1.70746	-3.19245	0.00463544	0.0451668	-1.98986	CISD1	protein_coding	CDGSH iron sulfur domain 1 [Source:HGNC Symbol;Acc:HGNC:30880]
ENSG00000213385	-1.11234	-1.90576	-3.44246	0.0026184	0.043396	-1.58177	AC105052.2	processed_pseudogene	ribosomal protein L7a (RPL7A) pseudogene
ENSG00000081692	-1.11278	2.91104	-3.59996	0.00182162	0.04306	-1.19459	JMJD4	protein_coding	jumonji domain containing 4 [Source:HGNC Symbol;Acc:HGNC:25724]
ENSG00000234072	-1.11387	1.40428	-3.51686	0.00220649	0.04306	-1.32409	AC074117.1	lncRNA	novel transcript, antisense to GTF3C2 and EIF2B4
ENSG00000084774	-1.1154	4.77155	-3.71968	0.00138106	0.04306	-1.03012	CAD	protein_coding	carbamoyl-phosphate synthetase 2, aspartate transcarbamylase, and dihydroorotase [Source:HGNC Symbol;Acc:HGNC:1424]
ENSG00000169683	-1.11621	3.33857	-3.19207	0.00463942	0.0451668	-2.07562	LRRC45	protein_coding	leucine rich repeat containing 45 [Source:HGNC Symbol;Acc:HGNC:28302]
ENSG00000067445	-1.11644	-0.231784	-4.15988	0.000497126	0.04306	-0.13145	TRO	protein_coding	trophinin [Source:HGNC Symbol;Acc:HGNC:12326]
ENSG00000256271	-1.11675	0.561293	-3.18927	0.00466896	0.0453305	-1.95874	CACNA1C-AS2	lncRNA	CACNA1C antisense RNA 2 [Source:HGNC Symbol;Acc:HGNC:40118]
ENSG00000182919	-1.11706	2.2935	-3.5186	0.00219766	0.04306	-1.33498	C11orf54	protein_coding	chromosome 11 open reading frame 54 [Source:HGNC Symbol;Acc:HGNC:30204]
ENSG00000263528	-1.11726	5.05507	-3.21053	0.0044489	0.0447118	-2.14964	IKBKE	protein_coding	inhibitor of nuclear factor kappa B kinase subunit epsilon [Source:HGNC Symbol;Acc:HGNC:14552]
ENSG00000143578	-1.12083	1.77054	-3.4287	0.00270245	0.043396	-1.51038	CREB3L4	protein_coding	cAMP responsive element binding protein 3 like 4 [Source:HGNC Symbol;Acc:HGNC:18854]
ENSG00000167085	-1.12128	5.06441	-4.33112	0.000334088	0.04306	0.28771	PHB	protein_coding	prohibitin [Source:HGNC Symbol;Acc:HGNC:8912]
ENSG00000149179	-1.12151	2.39481	-3.09907	0.00572629	0.0474906	-2.19931	C11orf49	protein_coding	chromosome 11 open reading frame 49 [Source:HGNC Symbol;Acc:HGNC:28720]
ENSG00000128694	-1.12168	2.1416	-3.41407	0.0027948	0.0434268	-1.54324	OSGEPL1	protein_coding	O-sialoglycoprotein endopeptidase like 1 [Source:HGNC Symbol;Acc:HGNC:23075]
ENSG00000236514	-1.1218	-1.77256	-3.16947	0.00488346	0.0456111	-2.07611	AL135791.1	lncRNA	novel transcript
ENSG00000141756	-1.12216	-1.32739	-3.31078	0.00354046	0.0441022	-1.7763	FKBP10	protein_coding	FKBP prolyl isomerase 10 [Source:HGNC Symbol;Acc:HGNC:18169]
ENSG00000214114	-1.12239	3.35802	-3.03369	0.00663447	0.0499088	-2.40286	MYCBP	protein_coding	MYC binding protein [Source:HGNC Symbol;Acc:HGNC:7554]
ENSG00000197779	-1.12244	3.58116	-3.14564	0.00515423	0.0462925	-2.18307	ZNF81	protein_coding	zinc finger protein 81 [Source:HGNC Symbol;Acc:HGNC:13156]
ENSG00000135315	-1.12313	2.84855	-3.46875	0.00246486	0.0431048	-1.46665	CEP162	protein_coding	centrosomal protein 162 [Source:HGNC Symbol;Acc:HGNC:21107]
ENSG00000276718	-1.12328	-0.693728	-3.23413	0.00421649	0.0447118	-1.88932	AC005840.4	lncRNA	novel transcript, antisense to VAMP1
ENSG00000261098	-1.1239	0.256464	-3.17982	0.00477014	0.0453739	-1.97655	AP000766.1	lncRNA	novel transcript
ENSG00000169379	-1.12484	1.915	-3.92361	0.000860608	0.04306	-0.497605	ARL13B	protein_coding	ADP ribosylation factor like GTPase 13B [Source:HGNC Symbol;Acc:HGNC:25419]
ENSG00000179886	-1.12575	2.25237	-3.03296	0.00664531	0.0499353	-2.31601	TIGD5	protein_coding	tigger transposable element derived 5 [Source:HGNC Symbol;Acc:HGNC:18336]
ENSG00000151665	-1.1271	2.38322	-3.28358	0.00376725	0.044224	-1.82963	PIGF	protein_coding	phosphatidylinositol glycan anchor biosynthesis class F [Source:HGNC Symbol;Acc:HGNC:8962]
ENSG00000139687	-1.13056	5.89154	-3.62762	0.00170886	0.04306	-1.28243	RB1	protein_coding	RB transcriptional corepressor 1 [Source:HGNC Symbol;Acc:HGNC:9884]
ENSG00000266998	-1.13109	-0.260053	-3.81332	0.00111164	0.04306	-0.784423	AC111182.1	lncRNA	novel transcript, antisense to SEPT9
ENSG00000196584	-1.13159	0.113884	-3.17198	0.00485567	0.0455279	-1.99244	XRCC2	protein_coding	X-ray repair cross complementing 2 [Source:HGNC Symbol;Acc:HGNC:12829]
ENSG00000110871	-1.13381	3.14544	-3.79473	0.00116063	0.04306	-0.795356	COQ5	protein_coding	coenzyme Q5, methyltransferase [Source:HGNC Symbol;Acc:HGNC:28722]
ENSG00000225793	-1.1348	-0.279123	-3.67874	0.00151837	0.04306	-1.04069	TMEM30A-DT	lncRNA	TMEM30A divergent transcript [Source:HGNC Symbol;Acc:HGNC:48985]
ENSG00000147168	-1.13582	5.72938	-3.84986	0.0010213	0.04306	-0.789578	IL2RG	protein_coding	interleukin 2 receptor subunit gamma [Source:HGNC Symbol;Acc:HGNC:6010]
ENSG00000164494	-1.13592	3.29734	-3.33904	0.00331895	0.0437965	-1.76924	PDSS2	protein_coding	decaprenyl diphosphate synthase subunit 2 [Source:HGNC Symbol;Acc:HGNC:23041]
ENSG00000171847	-1.13732	-1.3904	-3.17889	0.00478026	0.0453739	-2.00915	FAM90A1	protein_coding	family with sequence similarity 90 member A1 [Source:HGNC Symbol;Acc:HGNC:25526]
ENSG00000279277	-1.13797	1.14458	-3.14597	0.00515047	0.0462925	-2.05291	AC012020.1	lncRNA	novel transcript
ENSG00000040341	-1.13798	3.82085	-3.55297	0.00203029	0.04306	-1.34779	STAU2	protein_coding	staufen double-stranded RNA binding protein 2 [Source:HGNC Symbol;Acc:HGNC:11371]
ENSG00000134318	-1.1392	4.63181	-3.37733	0.00304045	0.043498	-1.7659	ROCK2	protein_coding	Rho associated coiled-coil containing protein kinase 2 [Source:HGNC Symbol;Acc:HGNC:10252]
ENSG00000167912	-1.13947	0.634706	-3.32348	0.00343923	0.0440486	-1.70267	AC090152.1	lncRNA	novel transcript
ENSG00000197813	-1.13976	0.570175	-3.18023	0.00476573	0.0453739	-1.98192	AC011450.1	lncRNA	novel transcript
ENSG00000111785	-1.14208	3.18682	-3.84295	0.00103781	0.04306	-0.687331	RIC8B	protein_coding	RIC8 guanine nucleotide exchange factor B [Source:HGNC Symbol;Acc:HGNC:25555]
ENSG00000180787	-1.14373	2.94456	-3.21001	0.00445421	0.0447118	-1.99198	ZFP3	protein_coding	ZFP3 zinc finger protein [Source:HGNC Symbol;Acc:HGNC:12861]
ENSG00000120333	-1.1438	3.19808	-3.36728	0.00311123	0.043498	-1.69546	MRPS14	protein_coding	mitochondrial ribosomal protein S14 [Source:HGNC Symbol;Acc:HGNC:14049]
ENSG00000030419	-1.14398	4.62621	-3.27784	0.00381685	0.0442422	-1.9757	IKZF2	protein_coding	IKAROS family zinc finger 2 [Source:HGNC Symbol;Acc:HGNC:13177]
ENSG00000164182	-1.14881	2.74372	-3.828	0.00107444	0.04306	-0.707464	NDUFAF2	protein_coding	NADH:ubiquinone oxidoreductase complex assembly factor 2 [Source:HGNC Symbol;Acc:HGNC:28086]
ENSG00000103494	-1.14908	0.677867	-3.73229	0.00134133	0.04306	-0.902416	RPGRIP1L	protein_coding	RPGRIP1 like [Source:HGNC Symbol;Acc:HGNC:29168]
ENSG00000160229	-1.14968	1.26363	-3.03576	0.00660366	0.0498232	-2.27127	ZNF66	protein_coding	zinc finger protein 66 [Source:HGNC Symbol;Acc:HGNC:13135]
ENSG00000211751	-1.15182	6.67245	-4.01131	0.000702013	0.04306	-0.444356	TRBC1	TR_C_gene	T cell receptor beta constant 1 [Source:HGNC Symbol;Acc:HGNC:12156]
ENSG00000243943	-1.15193	4.06888	-3.03212	0.00665786	0.0499353	-2.44249	ZNF512	protein_coding	zinc finger protein 512 [Source:HGNC Symbol;Acc:HGNC:29380]
ENSG00000223960	-1.15278	2.50158	-3.51786	0.0022014	0.04306	-1.35229	CHROMR	lncRNA	cholesterol induced regulator of metabolism RNA [Source:HGNC Symbol;Acc:HGNC:54059]
ENSG00000270820	-1.15326	0.682183	-3.13538	0.00527526	0.0465856	-2.06877	AC016727.1	lncRNA	novel transcript, antisense to XPO1
ENSG00000213465	-1.15363	1.97952	-3.42354	0.00273466	0.043396	-1.52356	ARL2	protein_coding	ADP ribosylation factor like GTPase 2 [Source:HGNC Symbol;Acc:HGNC:693]
ENSG00000263843	-1.15422	1.01283	-3.81845	0.00109848	0.04306	-0.722391	AC022211.2	lncRNA	novel transcript, antisense to SLC25A19
ENSG00000163328	-1.15431	4.1418	-3.46277	0.002499	0.0431048	-1.54103	GPR155	protein_coding	G protein-coupled receptor 155 [Source:HGNC Symbol;Acc:HGNC:22951]
ENSG00000032389	-1.15485	3.92863	-3.92496	0.000857921	0.04306	-0.552448	EIPR1	protein_coding	EARP complex and GARP complex interacting protein 1 [Source:HGNC Symbol;Acc:HGNC:12383]
ENSG00000250571	-1.15498	2.87501	-3.43839	0.00264302	0.043396	-1.52602	GLI4	protein_coding	GLI family zinc finger 4 [Source:HGNC Symbol;Acc:HGNC:4320]
ENSG00000126970	-1.15527	2.37982	-3.61315	0.00176696	0.04306	-1.1392	ZC4H2	protein_coding	zinc finger C4H2-type containing [Source:HGNC Symbol;Acc:HGNC:24931]
ENSG00000143178	-1.15642	1.45798	-3.69369	0.00146673	0.04306	-0.967797	TBX19	protein_coding	T-box transcription factor 19 [Source:HGNC Symbol;Acc:HGNC:11596]
ENSG00000235823	-1.15776	0.460065	-3.35899	0.0031709	0.0435286	-1.63462	OLMALINC	lncRNA	oligodendrocyte maturation-associated long intergenic non-coding RNA [Source:HGNC Symbol;Acc:HGNC:28060]
ENSG00000275791	-1.15816	1.49221	-3.25196	0.00404881	0.0445892	-1.85152	TRBV10-3	TR_V_gene	T cell receptor beta variable 10-3 [Source:HGNC Symbol;Acc:HGNC:12179]
ENSG00000130449	-1.15996	4.66642	-3.15872	0.0050039	0.0459809	-2.2373	ZSWIM6	protein_coding	zinc finger SWIM-type containing 6 [Source:HGNC Symbol;Acc:HGNC:29316]
ENSG00000139291	-1.16047	3.71247	-3.2952	0.00366865	0.0441342	-1.87825	TMEM19	protein_coding	transmembrane protein 19 [Source:HGNC Symbol;Acc:HGNC:25605]
ENSG00000250159	-1.16083	0.277335	-3.47932	0.00240567	0.0431	-1.40285	AC106791.1	lncRNA	novel transcript
ENSG00000251192	-1.16195	0.977962	-3.61824	0.00174631	0.04306	-1.1196	ZNF674	protein_coding	zinc finger protein 674 [Source:HGNC Symbol;Acc:HGNC:17625]
ENSG00000063854	-1.16283	4.32296	-3.32809	0.00340316	0.0439904	-1.85988	HAGH	protein_coding	hydroxyacylglutathione hydrolase [Source:HGNC Symbol;Acc:HGNC:4805]
ENSG00000186532	-1.16358	3.5711	-3.81556	0.00110588	0.04306	-0.760228	SMYD4	protein_coding	SET and MYND domain containing 4 [Source:HGNC Symbol;Acc:HGNC:21067]
ENSG00000118096	-1.16374	1.78915	-3.41554	0.00278534	0.0434268	-1.53645	IFT46	protein_coding	intraflagellar transport 46 [Source:HGNC Symbol;Acc:HGNC:26146]
ENSG00000059691	-1.16434	2.89715	-3.33704	0.0033342	0.0438673	-1.74523	GATB	protein_coding	glutamyl-tRNA amidotransferase subunit B [Source:HGNC Symbol;Acc:HGNC:8849]
ENSG00000218631	-1.16506	-2.18241	-3.08416	0.0059222	0.0479911	-2.24011	AL117344.1	processed_pseudogene	novel pseudogene
ENSG00000124203	-1.16567	5.22629	-4.47997	0.00023666	0.04306	0.618206	ZNF831	protein_coding	zinc finger protein 831 [Source:HGNC Symbol;Acc:HGNC:16167]
ENSG00000172339	-1.16608	1.11254	-3.52933	0.00214401	0.04306	-1.29829	ALG14	protein_coding	ALG14 UDP-N-acetylglucosaminyltransferase subunit [Source:HGNC Symbol;Acc:HGNC:28287]
ENSG00000169519	-1.16651	2.28704	-3.10397	0.00566339	0.04743	-2.18483	METTL15	protein_coding	methyltransferase like 15 [Source:HGNC Symbol;Acc:HGNC:26606]
ENSG00000101464	-1.16884	2.29581	-3.28011	0.00379718	0.044224	-1.82775	PIGU	protein_coding	phosphatidylinositol glycan anchor biosynthesis class U [Source:HGNC Symbol;Acc:HGNC:15791]
ENSG00000064933	-1.16913	3.80038	-4.09315	0.000580478	0.04306	-0.180811	PMS1	protein_coding	PMS1 homolog 1, mismatch repair system component [Source:HGNC Symbol;Acc:HGNC:9121]
ENSG00000077984	-1.17019	6.07584	-3.41922	0.00276196	0.0434268	-1.73854	CST7	protein_coding	cystatin F [Source:HGNC Symbol;Acc:HGNC:2479]
ENSG00000186409	-1.17155	1.25841	-3.87205	0.000970027	0.04306	-0.608228	CCDC30	protein_coding	coiled-coil domain containing 30 [Source:HGNC Symbol;Acc:HGNC:26103]
ENSG00000160183	-1.17255	-0.153525	-3.3287	0.00339841	0.0439904	-1.69419	TMPRSS3	protein_coding	transmembrane serine protease 3 [Source:HGNC Symbol;Acc:HGNC:11877]
ENSG00000000460	-1.17312	2.3772	-3.63875	0.00166547	0.04306	-1.09299	C1orf112	protein_coding	chromosome 1 open reading frame 112 [Source:HGNC Symbol;Acc:HGNC:25565]
ENSG00000267074	-1.17336	2.60631	-3.18092	0.00475827	0.0453739	-2.03651	AC015911.3	lncRNA	novel transcript, sense intronic SLFN12L
ENSG00000211794	-1.17677	1.31016	-3.15014	0.00510202	0.0462388	-2.0411	TRAV12-3	TR_V_gene	T cell receptor alpha variable 12-3 [Source:HGNC Symbol;Acc:HGNC:12107]
ENSG00000157303	-1.17678	4.00462	-3.90965	0.000888967	0.04306	-0.565088	SUSD3	protein_coding	sushi domain containing 3 [Source:HGNC Symbol;Acc:HGNC:28391]
ENSG00000167815	-1.17949	5.30965	-3.17642	0.00480711	0.0453739	-2.2216	PRDX2	protein_coding	peroxiredoxin 2 [Source:HGNC Symbol;Acc:HGNC:9353]
ENSG00000169660	-1.18072	4.79771	-3.08207	0.00595016	0.0480247	-2.39192	HEXD	protein_coding	hexosaminidase D [Source:HGNC Symbol;Acc:HGNC:26307]
ENSG00000258875	-1.18314	0.564015	-3.28182	0.00378239	0.044224	-1.782	AL135818.1	lncRNA	novel transcript, antisense to GPR68
ENSG00000111671	-1.1876	2.10414	-3.19402	0.00461894	0.045153	-1.99473	SPSB2	protein_coding	splA/ryanodine receptor domain and SOCS box containing 2 [Source:HGNC Symbol;Acc:HGNC:29522]
ENSG00000117408	-1.18927	3.86217	-3.26989	0.00388673	0.0444006	-1.94708	IPO13	protein_coding	importin 13 [Source:HGNC Symbol;Acc:HGNC:16853]
ENSG00000143643	-1.19009	5.1132	-3.95283	0.000804147	0.04306	-0.541051	TTC13	protein_coding	tetratricopeptide repeat domain 13 [Source:HGNC Symbol;Acc:HGNC:26204]
ENSG00000281706	-1.1926	-0.696906	-3.14581	0.00515222	0.0462925	-2.04687	LINC01012	lncRNA	long intergenic non-protein coding RNA 1012 [Source:NCBI gene (formerly Entrezgene);Acc:100507173]
ENSG00000166436	-1.19278	4.37464	-3.36793	0.00310659	0.043498	-1.75924	TRIM66	protein_coding	tripartite motif containing 66 [Source:HGNC Symbol;Acc:HGNC:29005]
ENSG00000100271	-1.19495	2.09325	-3.10942	0.0055941	0.0472867	-2.16336	TTLL1	protein_coding	tubulin tyrosine ligase like 1 [Source:HGNC Symbol;Acc:HGNC:1312]
ENSG00000017483	-1.19653	3.20103	-4.1832	0.000470923	0.04306	0.0264971	SLC38A5	protein_coding	solute carrier family 38 member 5 [Source:HGNC Symbol;Acc:HGNC:18070]
ENSG00000205643	-1.1976	1.83738	-3.06289	0.00621284	0.0490744	-2.24085	CDPF1	protein_coding	cysteine rich DPF motif domain containing 1 [Source:HGNC Symbol;Acc:HGNC:33710]
ENSG00000224429	-1.1982	0.459342	-3.28797	0.00372972	0.044224	-1.77002	LINC00539	lncRNA	long intergenic non-protein coding RNA 539 [Source:HGNC Symbol;Acc:HGNC:43672]
ENSG00000237172	-1.19941	0.851784	-4.30094	0.000358317	0.04306	0.239823	B3GNT9	protein_coding	UDP-GlcNAc:betaGal beta-1,3-N-acetylglucosaminyltransferase 9 [Source:HGNC Symbol;Acc:HGNC:28714]
ENSG00000161800	-1.2017	2.61491	-3.55094	0.00203979	0.04306	-1.29374	RACGAP1	protein_coding	Rac GTPase activating protein 1 [Source:HGNC Symbol;Acc:HGNC:9804]
ENSG00000116661	-1.20217	0.851063	-3.69487	0.00146273	0.04306	-0.966366	FBXO2	protein_coding	F-box protein 2 [Source:HGNC Symbol;Acc:HGNC:13581]
ENSG00000081985	-1.20237	2.34731	-3.05223	0.00636358	0.0492302	-2.29448	IL12RB2	protein_coding	interleukin 12 receptor subunit beta 2 [Source:HGNC Symbol;Acc:HGNC:5972]
ENSG00000087884	-1.20253	0.940677	-3.40898	0.00282762	0.0434268	-1.53602	AAMDC	protein_coding	adipogenesis associated Mth938 domain containing [Source:HGNC Symbol;Acc:HGNC:30205]
ENSG00000189362	-1.2053	2.6215	-3.0924	0.00581311	0.0476345	-2.21421	NEMP2	protein_coding	nuclear envelope integral membrane protein 2 [Source:HGNC Symbol;Acc:HGNC:33700]
ENSG00000187815	-1.20575	2.36556	-3.09297	0.0058056	0.0476345	-2.21581	ZFP69	protein_coding	ZFP69 zinc finger protein [Source:HGNC Symbol;Acc:HGNC:24708]
ENSG00000176055	-1.20621	2.33344	-3.358	0.00317803	0.0435286	-1.66054	MBLAC2	protein_coding	metallo-beta-lactamase domain containing 2 [Source:HGNC Symbol;Acc:HGNC:33711]
ENSG00000168661	-1.20661	1.33989	-3.09751	0.00574653	0.0475023	-2.14828	ZNF30	protein_coding	zinc finger protein 30 [Source:HGNC Symbol;Acc:HGNC:13090]
ENSG00000214194	-1.20747	2.83753	-3.05347	0.00634585	0.0492302	-2.32073	SMIM30	protein_coding	small integral membrane protein 30 [Source:HGNC Symbol;Acc:HGNC:48953]
ENSG00000221995	-1.20859	0.415223	-4.08303	0.000594279	0.04306	-0.220018	TIAF1	protein_coding	TGFB1-induced anti-apoptotic factor 1 [Source:HGNC Symbol;Acc:HGNC:11803]
ENSG00000198056	-1.20956	2.22004	-3.69482	0.00146288	0.04306	-0.973269	PRIM1	protein_coding	DNA primase subunit 1 [Source:HGNC Symbol;Acc:HGNC:9369]
ENSG00000111801	-1.21057	6.13857	-3.39514	0.00291882	0.0434719	-1.78778	BTN3A3	protein_coding	butyrophilin subfamily 3 member A3 [Source:HGNC Symbol;Acc:HGNC:1140]
ENSG00000135898	-1.21094	1.06273	-3.67129	0.00154476	0.04306	-1.01783	GPR55	protein_coding	G protein-coupled receptor 55 [Source:HGNC Symbol;Acc:HGNC:4511]
ENSG00000188511	-1.21127	1.92386	-3.49729	0.00230818	0.0430759	-1.37513	C22orf34	lncRNA	chromosome 22 putative open reading frame 34 [Source:HGNC Symbol;Acc:HGNC:28010]
ENSG00000211724	-1.21184	1.11562	-3.96123	0.00078862	0.04306	-0.437665	TRBV6-6	TR_V_gene	T cell receptor beta variable 6-6 [Source:HGNC Symbol;Acc:HGNC:12231]
ENSG00000263072	-1.21224	3.44619	-4.12995	0.000532917	0.04306	-0.0850101	ZNF213-AS1	lncRNA	ZNF213 antisense RNA 1 (head to head) [Source:HGNC Symbol;Acc:HGNC:50505]
ENSG00000136213	-1.21448	4.4552	-3.21875	0.0043666	0.0447118	-2.09392	CHST12	protein_coding	carbohydrate sulfotransferase 12 [Source:HGNC Symbol;Acc:HGNC:17423]
ENSG00000198133	-1.21473	3.97125	-3.46173	0.00250497	0.0431162	-1.5413	TMEM229B	protein_coding	transmembrane protein 229B [Source:HGNC Symbol;Acc:HGNC:20130]
ENSG00000230896	-1.21512	-1.0294	-3.36049	0.00316002	0.0435286	-1.68764	AL604028.1	lncRNA	novel transcript
ENSG00000171791	-1.21544	6.84373	-3.37126	0.00308297	0.043498	-1.84694	BCL2	protein_coding	BCL2 apoptosis regulator [Source:HGNC Symbol;Acc:HGNC:990]
ENSG00000244720	-1.21569	0.406035	-3.52493	0.00216587	0.04306	-1.31815	NT5C3AP2	processed_pseudogene	NT5C3A pseudogene 2 [Source:HGNC Symbol;Acc:HGNC:54578]
ENSG00000110031	-1.21634	5.83777	-3.68031	0.00151285	0.04306	-1.15939	LPXN	protein_coding	leupaxin [Source:HGNC Symbol;Acc:HGNC:14061]
ENSG00000184508	-1.21651	3.02456	-3.26753	0.00390772	0.0444006	-1.88665	HDDC3	protein_coding	HD domain containing 3 [Source:HGNC Symbol;Acc:HGNC:30522]
ENSG00000240065	-1.21741	6.04403	-3.61894	0.0017435	0.04306	-1.3047	PSMB9	protein_coding	proteasome 20S subunit beta 9 [Source:HGNC Symbol;Acc:HGNC:9546]
ENSG00000059573	-1.21811	4.08513	-3.17141	0.00486201	0.0455398	-2.16657	ALDH18A1	protein_coding	aldehyde dehydrogenase 18 family member A1 [Source:HGNC Symbol;Acc:HGNC:9722]
ENSG00000279170	-1.22567	0.696929	-3.12145	0.00544415	0.0469763	-2.09348	TSTD3	protein_coding	thiosulfate sulfurtransferase like domain containing 3 [Source:HGNC Symbol;Acc:HGNC:40910]
ENSG00000125650	-1.22655	0.0487839	-3.15518	0.00504412	0.0461361	-2.02366	PSPN	protein_coding	persephin [Source:HGNC Symbol;Acc:HGNC:9579]
ENSG00000138073	-1.22773	4.49242	-3.50027	0.00229241	0.0430759	-1.4974	PREB	protein_coding	prolactin regulatory element binding [Source:HGNC Symbol;Acc:HGNC:9356]
ENSG00000149292	-1.22787	3.17532	-3.60266	0.00181031	0.04306	-1.18569	TTC12	protein_coding	tetratricopeptide repeat domain 12 [Source:HGNC Symbol;Acc:HGNC:23700]
ENSG00000183309	-1.22834	4.0551	-3.8881	0.000934553	0.04306	-0.624357	ZNF623	protein_coding	zinc finger protein 623 [Source:HGNC Symbol;Acc:HGNC:29084]
ENSG00000166801	-1.2286	6.10438	-3.06431	0.00619303	0.0490482	-2.49091	FAM111A	protein_coding	family with sequence similarity 111 member A [Source:HGNC Symbol;Acc:HGNC:24725]
ENSG00000275074	-1.22927	2.73586	-3.32483	0.0034286	0.0440188	-1.76047	NUDT18	protein_coding	nudix hydrolase 18 [Source:HGNC Symbol;Acc:HGNC:26194]
ENSG00000206535	-1.22985	-0.981485	-3.35679	0.00318684	0.0435286	-1.68385	LNP1	protein_coding	leukemia NUP98 fusion partner 1 [Source:HGNC Symbol;Acc:HGNC:28014]
ENSG00000259363	-1.23022	1.96315	-3.08778	0.00587403	0.0479305	-2.19681	AC090825.1	lncRNA	novel transcript
ENSG00000114473	-1.2303	2.41398	-3.43637	0.00265532	0.043396	-1.51715	IQCG	protein_coding	IQ motif containing G [Source:HGNC Symbol;Acc:HGNC:25251]
ENSG00000205181	-1.23197	0.287128	-3.18829	0.00467941	0.0453305	-1.96061	LINC00654	lncRNA	long intergenic non-protein coding RNA 654 [Source:HGNC Symbol;Acc:HGNC:27154]
ENSG00000237254	-1.2361	0.89645	-3.41656	0.00277885	0.0434268	-1.52009	TRBV30	TR_V_gene	T cell receptor beta variable 30 [Source:HGNC Symbol;Acc:HGNC:12214]
ENSG00000145331	-1.23654	1.30765	-3.13293	0.00530467	0.0466846	-2.08869	TRMT10A	protein_coding	tRNA methyltransferase 10A [Source:HGNC Symbol;Acc:HGNC:28403]
ENSG00000070269	-1.23678	3.89236	-4.1245	0.000539707	0.04306	-0.114032	TMEM260	protein_coding	transmembrane protein 260 [Source:HGNC Symbol;Acc:HGNC:20185]
ENSG00000070785	-1.2388	2.62308	-3.31652	0.0034943	0.0441022	-1.77568	EIF2B3	protein_coding	eukaryotic translation initiation factor 2B subunit gamma [Source:HGNC Symbol;Acc:HGNC:3259]
ENSG00000178685	-1.23951	6.16399	-3.39612	0.00291224	0.0434719	-1.78333	PARP10	protein_coding	poly(ADP-ribose) polymerase family member 10 [Source:HGNC Symbol;Acc:HGNC:25895]
ENSG00000171033	-1.24119	3.53131	-3.14046	0.00521508	0.0464867	-2.15962	PKIA	protein_coding	cAMP-dependent protein kinase inhibitor alpha [Source:HGNC Symbol;Acc:HGNC:9017]
ENSG00000186026	-1.2422	0.515018	-3.21411	0.00441286	0.0447118	-1.91164	ZNF284	protein_coding	zinc finger protein 284 [Source:HGNC Symbol;Acc:HGNC:13078]
ENSG00000177932	-1.24263	3.08083	-3.74891	0.00129065	0.04306	-0.876833	ZNF354C	protein_coding	zinc finger protein 354C [Source:HGNC Symbol;Acc:HGNC:16736]
ENSG00000243811	-1.24263	-0.372298	-3.31801	0.00348245	0.0441022	-1.7193	APOBEC3D	protein_coding	apolipoprotein B mRNA editing enzyme catalytic subunit 3D [Source:HGNC Symbol;Acc:HGNC:17354]
ENSG00000135537	-1.24314	1.02272	-3.67776	0.00152179	0.04306	-1.00005	AFG1L	protein_coding	AFG1 like ATPase [Source:HGNC Symbol;Acc:HGNC:16411]
ENSG00000100372	-1.24412	2.74913	-3.79943	0.00114805	0.04306	-0.769991	SLC25A17	protein_coding	solute carrier family 25 member 17 [Source:HGNC Symbol;Acc:HGNC:10987]
ENSG00000040933	-1.24466	6.57654	-3.3993	0.00289107	0.0434719	-1.78329	INPP4A	protein_coding	inositol polyphosphate-4-phosphatase type I A [Source:HGNC Symbol;Acc:HGNC:6074]
ENSG00000198496	-1.24536	1.76511	-4.07346	0.00060764	0.04306	-0.191304	NBR2	lncRNA	neighbor of BRCA1 lncRNA 2 [Source:HGNC Symbol;Acc:HGNC:20691]
ENSG00000226660	-1.24689	2.64959	-3.25867	0.00398734	0.0444006	-1.88909	TRBV2	TR_V_gene	T cell receptor beta variable 2 [Source:HGNC Symbol;Acc:HGNC:12195]
ENSG00000154930	-1.24721	5.987	-4.21373	0.000438693	0.04306	0.00884608	ACSS1	protein_coding	acyl-CoA synthetase short chain family member 1 [Source:HGNC Symbol;Acc:HGNC:16091]
ENSG00000124532	-1.24733	3.98034	-3.11718	0.0054969	0.0470159	-2.2665	MRS2	protein_coding	magnesium transporter MRS2 [Source:HGNC Symbol;Acc:HGNC:13785]
ENSG00000131089	-1.2481	4.07499	-3.3542	0.00320584	0.0435406	-1.77036	ARHGEF9	protein_coding	Cdc42 guanine nucleotide exchange factor 9 [Source:HGNC Symbol;Acc:HGNC:14561]
ENSG00000277734	-1.25105	7.31123	-3.36185	0.00315013	0.0435286	-1.86999	TRAC	TR_C_gene	T cell receptor alpha constant [Source:HGNC Symbol;Acc:HGNC:12029]
ENSG00000161513	-1.25211	1.57649	-3.04685	0.00644112	0.0493193	-2.27368	FDXR	protein_coding	ferredoxin reductase [Source:HGNC Symbol;Acc:HGNC:3642]
ENSG00000112039	-1.25264	1.89666	-3.75625	0.00126888	0.04306	-0.841311	FANCE	protein_coding	FA complementation group E [Source:HGNC Symbol;Acc:HGNC:3586]
ENSG00000122435	-1.25277	3.21492	-3.28069	0.00379218	0.044224	-1.86113	TRMT13	protein_coding	tRNA methyltransferase 13 homolog [Source:HGNC Symbol;Acc:HGNC:25502]
ENSG00000143515	-1.25491	7.00922	-4.56668	0.000193681	0.04306	0.780212	ATP8B2	protein_coding	ATPase phospholipid transporting 8B2 [Source:HGNC Symbol;Acc:HGNC:13534]
ENSG00000118420	-1.25518	0.736004	-3.89661	0.000916274	0.04306	-0.575635	UBE3D	protein_coding	ubiquitin protein ligase E3D [Source:HGNC Symbol;Acc:HGNC:21381]
ENSG00000126790	-1.25539	2.49433	-3.04255	0.0065036	0.0495457	-2.32476	L3HYPDH	protein_coding	trans-L-3-hydroxyproline dehydratase [Source:HGNC Symbol;Acc:HGNC:20488]
ENSG00000069493	-1.25543	6.17884	-4.47681	0.000238397	0.04306	0.588685	CLEC2D	protein_coding	C-type lectin domain family 2 member D [Source:HGNC Symbol;Acc:HGNC:14351]
ENSG00000215483	-1.25553	-1.04861	-3.18285	0.00473753	0.0453739	-1.99609	LINC00598	lncRNA	long intergenic non-protein coding RNA 598 [Source:HGNC Symbol;Acc:HGNC:42770]
ENSG00000111540	-1.25573	6.33522	-3.43369	0.00267167	0.043396	-1.70701	RAB5B	protein_coding	RAB5B, member RAS oncogene family [Source:HGNC Symbol;Acc:HGNC:9784]
ENSG00000159131	-1.25666	4.25788	-3.98461	0.00074693	0.04306	-0.432725	GART	protein_coding	phosphoribosylglycinamide formyltransferase, phosphoribosylglycinamide synthetase, phosphoribosylaminoimidazole synthetase [Source:HGNC Symbol;Acc:HGNC:4163]
ENSG00000272282	-1.25854	1.7318	-3.31113	0.00353765	0.0441022	-1.74565	LINC02084	lncRNA	long intergenic non-protein coding RNA 2084 [Source:HGNC Symbol;Acc:HGNC:52934]
ENSG00000171853	-1.26278	4.66867	-4.28885	0.000368508	0.04306	0.216353	TRAPPC12	protein_coding	trafficking protein particle complex 12 [Source:HGNC Symbol;Acc:HGNC:24284]
ENSG00000134152	-1.26281	3.8041	-3.74335	0.0013074	0.04306	-0.928467	KATNBL1	protein_coding	katanin regulatory subunit B1 like 1 [Source:HGNC Symbol;Acc:HGNC:26199]
ENSG00000137310	-1.26368	3.29219	-3.4761	0.00242353	0.0431048	-1.47833	TCF19	protein_coding	transcription factor 19 [Source:HGNC Symbol;Acc:HGNC:11629]
ENSG00000147905	-1.26405	4.78178	-3.75829	0.0012629	0.04306	-0.951538	ZCCHC7	protein_coding	zinc finger CCHC-type containing 7 [Source:HGNC Symbol;Acc:HGNC:26209]
ENSG00000175662	-1.26438	4.64124	-3.32613	0.0034184	0.0440188	-1.85807	TOM1L2	protein_coding	target of myb1 like 2 membrane trafficking protein [Source:HGNC Symbol;Acc:HGNC:11984]
ENSG00000277959	-1.26484	-1.11103	-3.63422	0.00168301	0.04306	-1.18625	AL162274.2	lncRNA	novel transcript, antisense to BNIP3
ENSG00000154122	-1.26525	4.94005	-3.73812	0.00132333	0.04306	-0.982438	ANKH	protein_coding	ANKH inorganic pyrophosphate transport regulator [Source:HGNC Symbol;Acc:HGNC:15492]
ENSG00000164344	-1.26531	-0.371516	-3.55824	0.00200576	0.04306	-1.2879	KLKB1	protein_coding	kallikrein B1 [Source:HGNC Symbol;Acc:HGNC:6371]
ENSG00000221817	-1.26533	3.73611	-3.43297	0.00267609	0.043396	-1.58965	PPP3CB-AS1	lncRNA	PPP3CB antisense RNA 1 (head to head) [Source:HGNC Symbol;Acc:HGNC:50750]
ENSG00000161791	-1.26587	5.64552	-3.16895	0.00488914	0.0456111	-2.24693	FMNL3	protein_coding	formin like 3 [Source:HGNC Symbol;Acc:HGNC:23698]
ENSG00000137628	-1.26768	4.85506	-3.27996	0.00379846	0.044224	-1.98061	DDX60	protein_coding	DExD/H-box helicase 60 [Source:HGNC Symbol;Acc:HGNC:25942]
ENSG00000110934	-1.26859	8.10376	-3.11475	0.00552718	0.0470704	-2.40705	BIN2	protein_coding	bridging integrator 2 [Source:HGNC Symbol;Acc:HGNC:1053]
ENSG00000272419	-1.26976	3.18523	-3.37339	0.003068	0.043498	-1.67733	LINC01145	transcribed_unprocessed_pseudogene	long intergenic non-protein coding RNA 1145 [Source:HGNC Symbol;Acc:HGNC:49462]
ENSG00000108528	-1.2717	4.52781	-3.05654	0.00630226	0.0492302	-2.44123	SLC25A11	protein_coding	solute carrier family 25 member 11 [Source:HGNC Symbol;Acc:HGNC:10981]
ENSG00000179152	-1.27312	3.23489	-3.2916	0.00369898	0.0441342	-1.86071	TCAIM	protein_coding	T cell activation inhibitor, mitochondrial [Source:HGNC Symbol;Acc:HGNC:25241]
ENSG00000185379	-1.27517	3.005	-3.31097	0.0035389	0.0441022	-1.79945	RAD51D	protein_coding	RAD51 paralog D [Source:HGNC Symbol;Acc:HGNC:9823]
ENSG00000198440	-1.27524	1.36209	-3.06186	0.00622722	0.0490806	-2.22179	ZNF583	protein_coding	zinc finger protein 583 [Source:HGNC Symbol;Acc:HGNC:26427]
ENSG00000106415	-1.27598	4.65668	-4.14209	0.000518097	0.04306	-0.104326	GLCCI1	protein_coding	glucocorticoid induced 1 [Source:HGNC Symbol;Acc:HGNC:18713]
ENSG00000100490	-1.27818	2.21809	-3.2297	0.00425922	0.0447118	-1.93329	CDKL1	protein_coding	cyclin dependent kinase like 1 [Source:HGNC Symbol;Acc:HGNC:1781]
ENSG00000215845	-1.27838	3.41683	-3.55844	0.00200483	0.04306	-1.29723	TSTD1	protein_coding	thiosulfate sulfurtransferase like domain containing 1 [Source:HGNC Symbol;Acc:HGNC:35410]
ENSG00000176102	-1.28057	3.42523	-4.29537	0.000362974	0.04306	0.269584	CSTF3	protein_coding	cleavage stimulation factor subunit 3 [Source:HGNC Symbol;Acc:HGNC:2485]
ENSG00000156973	-1.28145	3.67474	-3.83602	0.00105462	0.04306	-0.731893	PDE6D	protein_coding	phosphodiesterase 6D [Source:HGNC Symbol;Acc:HGNC:8788]
ENSG00000077380	-1.28187	4.76164	-3.21429	0.00441112	0.0447118	-2.11948	DYNC1I2	protein_coding	dynein cytoplasmic 1 intermediate chain 2 [Source:HGNC Symbol;Acc:HGNC:2964]
ENSG00000172269	-1.28439	3.52368	-3.4196	0.00275952	0.0434268	-1.60835	DPAGT1	protein_coding	dolichyl-phosphate N-acetylglucosaminephosphotransferase 1 [Source:HGNC Symbol;Acc:HGNC:2995]
ENSG00000140043	-1.28542	-0.139362	-3.8985	0.000912267	0.04306	-0.618222	PTGR2	protein_coding	prostaglandin reductase 2 [Source:HGNC Symbol;Acc:HGNC:20149]
ENSG00000113845	-1.28688	4.14912	-3.81734	0.00110132	0.04306	-0.792158	TIMMDC1	protein_coding	translocase of inner mitochondrial membrane domain containing 1 [Source:HGNC Symbol;Acc:HGNC:1321]
ENSG00000205784	-1.28694	1.14139	-3.85162	0.00101714	0.04306	-0.654421	ARRDC5	protein_coding	arrestin domain containing 5 [Source:HGNC Symbol;Acc:HGNC:31407]
ENSG00000214029	-1.28744	2.72149	-3.18789	0.00468365	0.0453305	-2.02073	ZNF891	protein_coding	zinc finger protein 891 [Source:HGNC Symbol;Acc:HGNC:38709]
ENSG00000147955	-1.28771	4.34248	-3.11637	0.00550694	0.0470159	-2.29885	SIGMAR1	protein_coding	sigma non-opioid intracellular receptor 1 [Source:HGNC Symbol;Acc:HGNC:8157]
ENSG00000093144	-1.28855	4.87051	-3.24684	0.00409622	0.0447118	-2.05579	ECHDC1	protein_coding	ethylmalonyl-CoA decarboxylase 1 [Source:HGNC Symbol;Acc:HGNC:21489]
ENSG00000150867	-1.29025	7.44598	-3.90944	0.000889397	0.04306	-0.677533	PIP4K2A	protein_coding	phosphatidylinositol-5-phosphate 4-kinase type 2 alpha [Source:HGNC Symbol;Acc:HGNC:8997]
ENSG00000135452	-1.2903	3.43085	-3.54207	0.00208196	0.04306	-1.34225	TSPAN31	protein_coding	tetraspanin 31 [Source:HGNC Symbol;Acc:HGNC:10539]
ENSG00000122507	-1.29181	3.13699	-3.11642	0.00550627	0.0470159	-2.20325	BBS9	protein_coding	Bardet-Biedl syndrome 9 [Source:HGNC Symbol;Acc:HGNC:30000]
ENSG00000251661	-1.292	1.88927	-3.09875	0.00573041	0.0474906	-2.1693	AC136475.1	lncRNA	novel transcript, antisense to IFITM3
ENSG00000155097	-1.29577	4.77822	-3.89658	0.000916354	0.04306	-0.649869	ATP6V1C1	protein_coding	ATPase H+ transporting V1 subunit C1 [Source:HGNC Symbol;Acc:HGNC:856]
ENSG00000165071	-1.29677	5.46376	-3.31531	0.00350402	0.0441022	-1.93758	TMEM71	protein_coding	transmembrane protein 71 [Source:HGNC Symbol;Acc:HGNC:26572]
ENSG00000100304	-1.2993	3.86718	-3.11182	0.00556387	0.0472547	-2.2715	TTLL12	protein_coding	tubulin tyrosine ligase like 12 [Source:HGNC Symbol;Acc:HGNC:28974]
ENSG00000179029	-1.30111	2.20308	-3.07038	0.00610886	0.0487051	-2.25125	TMEM107	protein_coding	transmembrane protein 107 [Source:HGNC Symbol;Acc:HGNC:28128]
ENSG00000230099	-1.30531	1.4496	-3.42307	0.00273762	0.043396	-1.50886	TRBV5-4	TR_V_gene	T cell receptor beta variable 5-4 [Source:HGNC Symbol;Acc:HGNC:12221]
ENSG00000164483	-1.3057	4.68595	-3.53971	0.0020933	0.04306	-1.42975	SAMD3	protein_coding	sterile alpha motif domain containing 3 [Source:HGNC Symbol;Acc:HGNC:21574]
ENSG00000147124	-1.30595	3.22893	-3.77564	0.00121312	0.04306	-0.828427	ZNF41	protein_coding	zinc finger protein 41 [Source:HGNC Symbol;Acc:HGNC:13107]
ENSG00000015171	-1.30936	5.68764	-3.51656	0.00220802	0.04306	-1.50797	ZMYND11	protein_coding	zinc finger MYND-type containing 11 [Source:HGNC Symbol;Acc:HGNC:16966]
ENSG00000010292	-1.30983	5.65187	-3.8187	0.00109786	0.04306	-0.852937	NCAPD2	protein_coding	non-SMC condensin I complex subunit D2 [Source:HGNC Symbol;Acc:HGNC:24305]
ENSG00000169129	-1.31169	1.10975	-4.05109	0.000640057	0.04306	-0.252369	AFAP1L2	protein_coding	actin filament associated protein 1 like 2 [Source:HGNC Symbol;Acc:HGNC:25901]
ENSG00000151746	-1.31183	2.9582	-3.63814	0.00166781	0.04306	-1.11147	BICD1	protein_coding	BICD cargo adaptor 1 [Source:HGNC Symbol;Acc:HGNC:1049]
ENSG00000246089	-1.31227	0.335355	-3.3395	0.0033155	0.0437965	-1.67021	AC016065.1	lncRNA	novel transcript
ENSG00000169679	-1.31239	1.3941	-3.22942	0.00426196	0.0447118	-1.92693	BUB1	protein_coding	BUB1 mitotic checkpoint serine/threonine kinase [Source:HGNC Symbol;Acc:HGNC:1148]
ENSG00000108469	-1.31276	3.68608	-3.5559	0.00201662	0.04306	-1.31745	RECQL5	protein_coding	RecQ like helicase 5 [Source:HGNC Symbol;Acc:HGNC:9950]
ENSG00000064886	-1.31475	3.13335	-3.46671	0.00247648	0.0431048	-1.49067	CHI3L2	protein_coding	chitinase 3 like 2 [Source:HGNC Symbol;Acc:HGNC:1933]
ENSG00000130021	-1.3154	3.46428	-3.89264	0.000924774	0.04306	-0.605514	PUDP	protein_coding	pseudouridine 5'-phosphatase [Source:HGNC Symbol;Acc:HGNC:16818]
ENSG00000186654	-1.3175	2.9997	-3.21029	0.00445138	0.0447118	-2.00594	PRR5	protein_coding	proline rich 5 [Source:HGNC Symbol;Acc:HGNC:31682]
ENSG00000268355	-1.31959	-2.15767	-3.12455	0.0054061	0.0469328	-2.15396	AC243960.3	lncRNA	novel transcript
ENSG00000146243	-1.32009	0.558831	-3.09928	0.00572356	0.0474906	-2.13146	IRAK1BP1	protein_coding	interleukin 1 receptor associated kinase 1 binding protein 1 [Source:HGNC Symbol;Acc:HGNC:17368]
ENSG00000118596	-1.32295	4.67086	-3.70716	0.0014217	0.04306	-1.04469	SLC16A7	protein_coding	solute carrier family 16 member 7 [Source:HGNC Symbol;Acc:HGNC:10928]
ENSG00000109911	-1.32583	3.63344	-3.34001	0.00331163	0.0437965	-1.77531	ELP4	protein_coding	elongator acetyltransferase complex subunit 4 [Source:HGNC Symbol;Acc:HGNC:1171]
ENSG00000157978	-1.32811	6.00423	-3.40038	0.00288394	0.0434719	-1.75504	LDLRAP1	protein_coding	low density lipoprotein receptor adaptor protein 1 [Source:HGNC Symbol;Acc:HGNC:18640]
ENSG00000101347	-1.32823	8.52859	-3.38003	0.00302165	0.043498	-1.84376	SAMHD1	protein_coding	SAM and HD domain containing deoxynucleoside triphosphate triphosphohydrolase 1 [Source:HGNC Symbol;Acc:HGNC:15925]
ENSG00000155085	-1.32894	2.47197	-3.65636	0.00159903	0.04306	-1.05696	AK9	protein_coding	adenylate kinase 9 [Source:HGNC Symbol;Acc:HGNC:33814]
ENSG00000219545	-1.33069	2.84713	-3.66914	0.00155245	0.04306	-1.04434	UMAD1	protein_coding	UBAP1-MVB12-associated (UMA) domain containing 1 [Source:HGNC Symbol;Acc:HGNC:48955]
ENSG00000099849	-1.33102	3.51673	-3.95806	0.000794444	0.04306	-0.453619	RASSF7	protein_coding	Ras association domain family member 7 [Source:HGNC Symbol;Acc:HGNC:1166]
ENSG00000174989	-1.33169	3.30968	-3.72542	0.00136283	0.04306	-0.939741	FBXW8	protein_coding	F-box and WD repeat domain containing 8 [Source:HGNC Symbol;Acc:HGNC:13597]
ENSG00000279673	-1.33193	-0.446025	-4.07449	0.000606182	0.04306	-0.342546	AC092919.2	TEC	TEC
ENSG00000149150	-1.33238	2.32182	-3.41365	0.00279746	0.0434268	-1.55324	SLC43A1	protein_coding	solute carrier family 43 member 1 [Source:HGNC Symbol;Acc:HGNC:9225]
ENSG00000146285	-1.3324	4.94153	-3.42295	0.00273838	0.043396	-1.65537	SCML4	protein_coding	Scm polycomb group protein like 4 [Source:HGNC Symbol;Acc:HGNC:21397]
ENSG00000106049	-1.33319	3.38368	-3.72538	0.00136296	0.04306	-0.949179	HIBADH	protein_coding	3-hydroxyisobutyrate dehydrogenase [Source:HGNC Symbol;Acc:HGNC:4907]
ENSG00000129480	-1.33534	2.06277	-3.16834	0.004896	0.0456111	-2.04359	DTD2	protein_coding	D-aminoacyl-tRNA deacylase 2 [Source:HGNC Symbol;Acc:HGNC:20277]
ENSG00000134996	-1.33551	5.96626	-3.46273	0.0024992	0.0431048	-1.64	OSTF1	protein_coding	osteoclast stimulating factor 1 [Source:HGNC Symbol;Acc:HGNC:8510]
ENSG00000159063	-1.33703	3.47556	-3.13037	0.00533541	0.0468146	-2.20264	ALG8	protein_coding	ALG8 alpha-1,3-glucosyltransferase [Source:HGNC Symbol;Acc:HGNC:23161]
ENSG00000135637	-1.33772	1.99631	-3.97877	0.000757134	0.04306	-0.383836	CCDC142	protein_coding	coiled-coil domain containing 142 [Source:HGNC Symbol;Acc:HGNC:25889]
ENSG00000178802	-1.33774	4.4486	-4.43295	0.000263872	0.04306	0.54141	MPI	protein_coding	mannose phosphate isomerase [Source:HGNC Symbol;Acc:HGNC:7216]
ENSG00000136631	-1.33965	4.31814	-3.1671	0.00490969	0.0456203	-2.19243	VPS45	protein_coding	vacuolar protein sorting 45 homolog [Source:HGNC Symbol;Acc:HGNC:14579]
ENSG00000103423	-1.33975	4.25814	-3.71353	0.00140086	0.04306	-1.00471	DNAJA3	protein_coding	DnaJ heat shock protein family (Hsp40) member A3 [Source:HGNC Symbol;Acc:HGNC:11808]
ENSG00000260630	-1.34079	0.437858	-3.24371	0.00412553	0.0447118	-1.85586	SNAI3-AS1	lncRNA	SNAI3 antisense RNA 1 [Source:HGNC Symbol;Acc:HGNC:28327]
ENSG00000280149	-1.34339	-1.17232	-4.56186	0.00019585	0.04306	0.431079	AC004877.2	TEC	TEC
ENSG00000115425	-1.34704	2.5413	-3.31519	0.00350495	0.0441022	-1.76884	PECR	protein_coding	peroxisomal trans-2-enoyl-CoA reductase [Source:HGNC Symbol;Acc:HGNC:18281]
ENSG00000279307	-1.34824	-1.99057	-3.17167	0.00485913	0.0455366	-2.06503	NDUFAF2P1	processed_pseudogene	NDUFAF2 pseudogene 1 [Source:HGNC Symbol;Acc:HGNC:54722]
ENSG00000106692	-1.34876	3.24086	-3.1573	0.00502	0.0460302	-2.12167	FKTN	protein_coding	fukutin [Source:HGNC Symbol;Acc:HGNC:3622]
ENSG00000079337	-1.34942	-1.06529	-3.76328	0.00124838	0.04306	-0.939651	RAPGEF3	protein_coding	Rap guanine nucleotide exchange factor 3 [Source:HGNC Symbol;Acc:HGNC:16629]
ENSG00000211807	-1.35268	0.384377	-3.59591	0.00183875	0.04306	-1.19087	TRAV26-1	TR_V_gene	T cell receptor alpha variable 26-1 [Source:HGNC Symbol;Acc:HGNC:12123]
ENSG00000197563	-1.35289	3.39856	-3.40375	0.00286175	0.0434719	-1.62483	PIGN	protein_coding	phosphatidylinositol glycan anchor biosynthesis class N [Source:HGNC Symbol;Acc:HGNC:8967]
ENSG00000234684	-1.35338	1.09975	-3.37269	0.00307289	0.043498	-1.6075	SDCBP2-AS1	lncRNA	SDCBP2 antisense RNA 1 [Source:HGNC Symbol;Acc:HGNC:44314]
ENSG00000088305	-1.35442	-0.297506	-3.23792	0.0041803	0.0447118	-1.87118	DNMT3B	protein_coding	DNA methyltransferase 3 beta [Source:HGNC Symbol;Acc:HGNC:2979]
ENSG00000114988	-1.35853	2.20036	-3.14864	0.00511935	0.0462808	-2.08566	LMAN2L	protein_coding	lectin, mannose binding 2 like [Source:HGNC Symbol;Acc:HGNC:19263]
ENSG00000131634	-1.35922	3.36727	-3.3287	0.00339836	0.0439904	-1.74596	TMEM204	protein_coding	transmembrane protein 204 [Source:HGNC Symbol;Acc:HGNC:14158]
ENSG00000125846	-1.36037	2.50802	-3.3498	0.00323824	0.0436563	-1.69353	ZNF133	protein_coding	zinc finger protein 133 [Source:HGNC Symbol;Acc:HGNC:12917]
ENSG00000117643	-1.36191	4.01672	-3.60378	0.00180563	0.04306	-1.20515	MAN1C1	protein_coding	mannosidase alpha class 1C member 1 [Source:HGNC Symbol;Acc:HGNC:19080]
ENSG00000109680	-1.36356	0.887182	-3.06277	0.00621441	0.0490744	-2.21251	TBC1D19	protein_coding	TBC1 domain family member 19 [Source:HGNC Symbol;Acc:HGNC:25624]
ENSG00000130347	-1.36613	1.78763	-4.15271	0.000505474	0.04306	-0.0238944	RTN4IP1	protein_coding	reticulon 4 interacting protein 1 [Source:HGNC Symbol;Acc:HGNC:18647]
ENSG00000205559	-1.36807	0.423434	-3.11677	0.00550203	0.0470159	-2.09832	CHKB-DT	lncRNA	CHKB divergent transcript [Source:HGNC Symbol;Acc:HGNC:40146]
ENSG00000163995	-1.36851	-0.220668	-3.23553	0.00420304	0.0447118	-1.87847	ABLIM2	protein_coding	actin binding LIM protein family member 2 [Source:HGNC Symbol;Acc:HGNC:19195]
ENSG00000180357	-1.36957	6.08822	-4.16713	0.000488829	0.04306	-0.0877766	ZNF609	protein_coding	zinc finger protein 609 [Source:HGNC Symbol;Acc:HGNC:29003]
ENSG00000183137	-1.37053	1.76853	-3.26012	0.00397419	0.0444006	-1.84589	CEP57L1	protein_coding	centrosomal protein 57 like 1 [Source:HGNC Symbol;Acc:HGNC:21561]
ENSG00000121940	-1.37055	3.38409	-3.13829	0.00524071	0.0464867	-2.17354	CLCC1	protein_coding	chloride channel CLIC like 1 [Source:HGNC Symbol;Acc:HGNC:29675]
ENSG00000267370	-1.37151	-0.747916	-3.8285	0.00107319	0.04306	-0.819395	AC008752.3	unprocessed_pseudogene	zinc finger protein 420 (ZNF420) pseudogene
ENSG00000280739	-1.37272	0.624921	-3.74778	0.00129403	0.04306	-0.871036	EIF1B-AS1	lncRNA	EIF1B antisense RNA 1 [Source:HGNC Symbol;Acc:HGNC:44555]
ENSG00000238121	-1.37359	3.12568	-3.24606	0.00410352	0.0447118	-1.95028	LINC00426	lncRNA	long intergenic non-protein coding RNA 426 [Source:HGNC Symbol;Acc:HGNC:42761]
ENSG00000267454	-1.37427	-0.23317	-3.20276	0.00452816	0.0449504	-1.9421	ZNF582-AS1	lncRNA	ZNF582 antisense RNA 1 (head to head) [Source:HGNC Symbol;Acc:HGNC:25213]
ENSG00000159445	-1.37519	5.05798	-4.25829	0.000395583	0.04306	0.148387	THEM4	protein_coding	thioesterase superfamily member 4 [Source:HGNC Symbol;Acc:HGNC:17947]
ENSG00000159079	-1.37525	1.21637	-3.6101	0.00177947	0.04306	-1.13559	CFAP298	protein_coding	cilia and flagella associated protein 298 [Source:HGNC Symbol;Acc:HGNC:1301]
ENSG00000278058	-1.37585	-1.83456	-3.11644	0.00550611	0.0470159	-2.14308	AC009159.3	lncRNA	novel transcript
ENSG00000144283	-1.37644	3.63494	-3.15429	0.00505431	0.0462024	-2.14876	PKP4	protein_coding	plakophilin 4 [Source:HGNC Symbol;Acc:HGNC:9026]
ENSG00000246067	-1.37909	1.60623	-3.88551	0.000940195	0.04306	-0.577274	RAB30-DT	lncRNA	RAB30 divergent transcript [Source:HGNC Symbol;Acc:HGNC:48672]
ENSG00000175414	-1.37922	2.59906	-3.18232	0.00474324	0.0453739	-2.02931	ARL10	protein_coding	ADP ribosylation factor like GTPase 10 [Source:HGNC Symbol;Acc:HGNC:22042]
ENSG00000197580	-1.38427	-1.16004	-3.78067	0.00119908	0.04306	-0.93274	BCO2	protein_coding	beta-carotene oxygenase 2 [Source:HGNC Symbol;Acc:HGNC:18503]
ENSG00000106785	-1.38558	5.39322	-3.49054	0.00234435	0.0431	-1.55245	TRIM14	protein_coding	tripartite motif containing 14 [Source:HGNC Symbol;Acc:HGNC:16283]
ENSG00000235652	-1.38561	0.724006	-3.68024	0.00151308	0.04306	-1.00212	FBXO30-DT	lncRNA	FBXO30 divergent transcript [Source:HGNC Symbol;Acc:HGNC:48990]
ENSG00000272054	-1.3861	-1.12868	-3.21296	0.00442439	0.0447118	-1.95851	AC007390.1	lncRNA	novel transcript
ENSG00000121486	-1.38689	2.88102	-4.00258	0.000716388	0.04306	-0.341715	TRMT1L	protein_coding	tRNA methyltransferase 1 like [Source:HGNC Symbol;Acc:HGNC:16782]
ENSG00000081189	-1.3879	5.65603	-3.13847	0.00523854	0.0464867	-2.32506	MEF2C	protein_coding	myocyte enhancer factor 2C [Source:HGNC Symbol;Acc:HGNC:6996]
ENSG00000228192	-1.38796	-2.03885	-3.35946	0.00316744	0.0435286	-1.74508	AL512353.1	lncRNA	novel transcript, antisense to ERMAP
ENSG00000286488	-1.38934	-0.370956	-3.12927	0.00534869	0.0468146	-2.07679	AC103858.3	lncRNA	novel transcript, antisense to STARD5
ENSG00000196458	-1.39089	3.15796	-3.42576	0.00272077	0.043396	-1.55641	ZNF605	protein_coding	zinc finger protein 605 [Source:HGNC Symbol;Acc:HGNC:28068]
ENSG00000179240	-1.39338	1.35529	-3.24289	0.0041333	0.0447118	-1.86626	GVQW3	protein_coding	GVQW motif containing 3 [Source:HGNC Symbol;Acc:HGNC:51239]
ENSG00000149196	-1.39352	3.51256	-3.85027	0.00102033	0.04306	-0.690753	HIKESHI	protein_coding	heat shock protein nuclear import factor hikeshi [Source:HGNC Symbol;Acc:HGNC:26938]
ENSG00000132964	-1.39552	3.28982	-4.71328	0.000138142	0.04306	1.15718	CDK8	protein_coding	cyclin dependent kinase 8 [Source:HGNC Symbol;Acc:HGNC:1779]
ENSG00000286388	-1.39723	1.48792	-3.29094	0.00370454	0.0441342	-1.77752	AC026748.3	lncRNA	novel transcript
ENSG00000091409	-1.39773	6.03351	-3.51245	0.00222903	0.04306	-1.50751	ITGA6	protein_coding	integrin subunit alpha 6 [Source:HGNC Symbol;Acc:HGNC:6142]
ENSG00000268516	-1.39981	0.439444	-4.25682	0.000396938	0.04306	0.110487	AC020915.2	lncRNA	novel transcript, antisense to ZNF544
ENSG00000197635	-1.40538	4.93398	-3.28605	0.00374609	0.044224	-1.94752	DPP4	protein_coding	dipeptidyl peptidase 4 [Source:HGNC Symbol;Acc:HGNC:3009]
ENSG00000137700	-1.40675	2.82565	-4.04524	0.000648812	0.04306	-0.248924	SLC37A4	protein_coding	solute carrier family 37 member 4 [Source:HGNC Symbol;Acc:HGNC:4061]
ENSG00000141219	-1.40675	2.96748	-3.3021	0.00361137	0.0441342	-1.8021	C17orf80	protein_coding	chromosome 17 open reading frame 80 [Source:HGNC Symbol;Acc:HGNC:29601]
ENSG00000211791	-1.40821	0.776296	-3.30726	0.00356902	0.0441231	-1.73371	TRAV13-2	TR_V_gene	T cell receptor alpha variable 13-2 [Source:HGNC Symbol;Acc:HGNC:12109]
ENSG00000168569	-1.40918	1.93067	-4.51008	0.000220745	0.04306	0.70458	TMEM223	protein_coding	transmembrane protein 223 [Source:HGNC Symbol;Acc:HGNC:28464]
ENSG00000232098	-1.40951	1.75194	-3.40533	0.00285138	0.0434448	-1.54973	AC012313.1	lncRNA	novel transcript
ENSG00000111269	-1.41156	5.35725	-3.77121	0.00122566	0.04306	-0.938869	CREBL2	protein_coding	cAMP responsive element binding protein like 2 [Source:HGNC Symbol;Acc:HGNC:2350]
ENSG00000234492	-1.41177	-1.84235	-3.30993	0.00354733	0.0441022	-1.86557	RPL34-DT	lncRNA	RPL34 divergent transcript [Source:HGNC Symbol;Acc:HGNC:26749]
ENSG00000159228	-1.41212	3.51325	-4.39511	0.000288037	0.04306	0.479038	CBR1	protein_coding	carbonyl reductase 1 [Source:HGNC Symbol;Acc:HGNC:1548]
ENSG00000172954	-1.41247	3.13347	-3.62283	0.00172788	0.04306	-1.14331	LCLAT1	protein_coding	lysocardiolipin acyltransferase 1 [Source:HGNC Symbol;Acc:HGNC:26756]
ENSG00000183250	-1.41404	-1.37216	-3.18497	0.0047148	0.0453305	-2.00809	LINC01547	lncRNA	long intergenic non-protein coding RNA 1547 [Source:HGNC Symbol;Acc:HGNC:15707]
ENSG00000227053	-1.41636	-1.83095	-3.28118	0.00378793	0.044224	-1.83882	MUC12-AS1	lncRNA	MUC12 antisense RNA 1 [Source:HGNC Symbol;Acc:HGNC:40382]
ENSG00000168807	-1.41713	3.72897	-3.41154	0.00281107	0.0434268	-1.62821	SNTB2	protein_coding	syntrophin beta 2 [Source:HGNC Symbol;Acc:HGNC:11169]
ENSG00000167114	-1.41911	3.16432	-3.04539	0.00646231	0.0493992	-2.36098	SLC27A4	protein_coding	solute carrier family 27 member 4 [Source:HGNC Symbol;Acc:HGNC:10998]
ENSG00000253948	-1.42	0.0586508	-3.54055	0.00208927	0.04306	-1.29453	VPS13B-DT	lncRNA	VPS13B divergent transcript [Source:HGNC Symbol;Acc:HGNC:54375]
ENSG00000105953	-1.42031	6.3131	-3.30738	0.00356803	0.0441231	-1.97927	OGDH	protein_coding	oxoglutarate dehydrogenase [Source:HGNC Symbol;Acc:HGNC:8124]
ENSG00000121104	-1.4204	5.8953	-4.54432	0.000203947	0.04306	0.744718	FAM117A	protein_coding	family with sequence similarity 117 member A [Source:HGNC Symbol;Acc:HGNC:24179]
ENSG00000143891	-1.42158	3.52448	-4.42381	0.000269511	0.04306	0.540898	GALM	protein_coding	galactose mutarotase [Source:HGNC Symbol;Acc:HGNC:24063]
ENSG00000182134	-1.42479	2.2577	-3.34357	0.00328474	0.0437308	-1.68712	TDRKH	protein_coding	tudor and KH domain containing [Source:HGNC Symbol;Acc:HGNC:11713]
ENSG00000164011	-1.43042	1.25631	-3.53179	0.00213186	0.04306	-1.29292	ZNF691	protein_coding	zinc finger protein 691 [Source:HGNC Symbol;Acc:HGNC:28028]
ENSG00000144451	-1.43108	1.10319	-3.85874	0.00100046	0.04306	-0.641045	SPAG16	protein_coding	sperm associated antigen 16 [Source:HGNC Symbol;Acc:HGNC:23225]
ENSG00000223797	-1.43311	0.172748	-3.5475	0.00205605	0.04306	-1.27678	ENTPD3-AS1	lncRNA	ENTPD3 antisense RNA 1 [Source:HGNC Symbol;Acc:HGNC:26710]
ENSG00000170632	-1.43552	3.65842	-3.21521	0.00440182	0.0447118	-2.03131	ARMC10	protein_coding	armadillo repeat containing 10 [Source:HGNC Symbol;Acc:HGNC:21706]
ENSG00000162600	-1.43584	2.95651	-3.36624	0.00311862	0.043498	-1.67319	OMA1	protein_coding	OMA1 zinc metallopeptidase [Source:HGNC Symbol;Acc:HGNC:29661]
ENSG00000278318	-1.4363	-0.194994	-3.33288	0.00336606	0.0439188	-1.70072	ZNF229	protein_coding	zinc finger protein 229 [Source:HGNC Symbol;Acc:HGNC:13022]
ENSG00000118412	-1.4379	4.78833	-3.74859	0.00129162	0.04306	-0.948501	CASP8AP2	protein_coding	caspase 8 associated protein 2 [Source:HGNC Symbol;Acc:HGNC:1510]
ENSG00000198130	-1.43871	2.30327	-3.23491	0.00420905	0.0447118	-1.92302	HIBCH	protein_coding	3-hydroxyisobutyryl-CoA hydrolase [Source:HGNC Symbol;Acc:HGNC:4908]
ENSG00000138794	-1.43938	2.49739	-3.72923	0.00135087	0.04306	-0.903268	CASP6	protein_coding	caspase 6 [Source:HGNC Symbol;Acc:HGNC:1507]
ENSG00000103051	-1.43949	4.86092	-3.49847	0.00230193	0.0430759	-1.50892	COG4	protein_coding	component of oligomeric golgi complex 4 [Source:HGNC Symbol;Acc:HGNC:18620]
ENSG00000156398	-1.44133	2.31675	-4.45852	0.000248707	0.04306	0.608456	SFXN2	protein_coding	sideroflexin 2 [Source:HGNC Symbol;Acc:HGNC:16086]
ENSG00000102471	-1.44466	0.827813	-4.10038	0.000570799	0.04306	-0.17611	NDFIP2	protein_coding	Nedd4 family interacting protein 2 [Source:HGNC Symbol;Acc:HGNC:18537]
ENSG00000138758	-1.44623	4.61515	-3.07217	0.00608436	0.0486695	-2.40319	SEPTIN11	protein_coding	septin 11 [Source:HGNC Symbol;Acc:HGNC:25589]
ENSG00000204856	-1.44939	2.05948	-4.4739	0.000240009	0.04306	0.625386	FAM216A	protein_coding	family with sequence similarity 216 member A [Source:HGNC Symbol;Acc:HGNC:30180]
ENSG00000270049	-1.45088	1.58429	-3.12084	0.00545159	0.0469763	-2.11884	AC009061.2	lncRNA	novel transcript, antisense to AGRP
ENSG00000165476	-1.45145	4.03861	-3.35448	0.00320378	0.0435406	-1.76571	REEP3	protein_coding	receptor accessory protein 3 [Source:HGNC Symbol;Acc:HGNC:23711]
ENSG00000164440	-1.45205	-0.288336	-3.04668	0.0064436	0.0493193	-2.22611	TXLNB	protein_coding	taxilin beta [Source:HGNC Symbol;Acc:HGNC:21617]
ENSG00000234807	-1.45329	-0.823988	-3.11354	0.00554229	0.0471766	-2.11436	LINC01135	lncRNA	long intergenic non-protein coding RNA 1135 [Source:HGNC Symbol;Acc:HGNC:49450]
ENSG00000143314	-1.45401	3.50981	-3.54423	0.00207162	0.04306	-1.34028	MRPL24	protein_coding	mitochondrial ribosomal protein L24 [Source:HGNC Symbol;Acc:HGNC:14037]
ENSG00000156239	-1.45405	1.02985	-3.07062	0.00610565	0.0487051	-2.18704	N6AMT1	protein_coding	N-6 adenine-specific DNA methyltransferase 1 [Source:HGNC Symbol;Acc:HGNC:16021]
ENSG00000145348	-1.45621	3.75243	-3.78251	0.00119397	0.04306	-0.837797	TBCK	protein_coding	TBC1 domain containing kinase [Source:HGNC Symbol;Acc:HGNC:28261]
ENSG00000137288	-1.4564	2.96444	-3.86432	0.000987592	0.04306	-0.63634	UQCC2	protein_coding	ubiquinol-cytochrome c reductase complex assembly factor 2 [Source:HGNC Symbol;Acc:HGNC:21237]
ENSG00000215374	-1.4578	-0.779655	-3.33824	0.00332506	0.0438399	-1.71415	FAM66B	lncRNA	family with sequence similarity 66 member B [Source:HGNC Symbol;Acc:HGNC:28890]
ENSG00000100592	-1.45788	3.40649	-3.4147	0.00279075	0.0434268	-1.60121	DAAM1	protein_coding	dishevelled associated activator of morphogenesis 1 [Source:HGNC Symbol;Acc:HGNC:18142]
ENSG00000266490	-1.45859	-1.79615	-3.12018	0.0054597	0.0469763	-2.14304	AC127024.5	lncRNA	novel transcript
ENSG00000149548	-1.45985	-0.0656472	-3.77257	0.00122179	0.04306	-0.851966	CCDC15	protein_coding	coiled-coil domain containing 15 [Source:HGNC Symbol;Acc:HGNC:25798]
ENSG00000138399	-1.46025	3.39002	-3.68511	0.00149615	0.04306	-1.03272	FASTKD1	protein_coding	FAST kinase domains 1 [Source:HGNC Symbol;Acc:HGNC:26150]
ENSG00000272800	-1.46083	-1.89517	-3.14279	0.00518757	0.0464755	-2.11856	AC021851.1	lncRNA	novel transcript
ENSG00000119471	-1.46491	3.7477	-3.1787	0.00478235	0.0453739	-2.11751	HSDL2	protein_coding	hydroxysteroid dehydrogenase like 2 [Source:HGNC Symbol;Acc:HGNC:18572]
ENSG00000169220	-1.4672	5.57437	-3.47757	0.00241537	0.0431048	-1.58728	RGS14	protein_coding	regulator of G protein signaling 14 [Source:HGNC Symbol;Acc:HGNC:9996]
ENSG00000211778	-1.46747	0.947502	-3.40221	0.00287185	0.0434719	-1.54918	TRAV4	TR_V_gene	T cell receptor alpha variable 4 [Source:HGNC Symbol;Acc:HGNC:12140]
ENSG00000211716	-1.46787	1.41125	-3.25133	0.00405462	0.0446257	-1.84892	TRBV9	TR_V_gene	T cell receptor beta variable 9 [Source:HGNC Symbol;Acc:HGNC:12246]
ENSG00000261222	-1.46842	2.05118	-3.24123	0.00414888	0.0447118	-1.92351	AC064805.1	lncRNA	novel transcript
ENSG00000221994	-1.46914	0.445173	-3.24205	0.00414114	0.0447118	-1.85799	ZNF630	protein_coding	zinc finger protein 630 [Source:HGNC Symbol;Acc:HGNC:28855]
ENSG00000230487	-1.47105	1.93624	-3.2339	0.00421875	0.0447118	-1.90361	PSMG3-AS1	lncRNA	PSMG3 antisense RNA 1 (head to head) [Source:HGNC Symbol;Acc:HGNC:22230]
ENSG00000163472	-1.47189	1.80043	-3.21302	0.00442382	0.0447118	-1.94119	TMEM79	protein_coding	transmembrane protein 79 [Source:HGNC Symbol;Acc:HGNC:28196]
ENSG00000260804	-1.4727	2.24047	-4.11293	0.0005544	0.04306	-0.1087	LINC01963	lncRNA	long intergenic non-protein coding RNA 1963 [Source:HGNC Symbol;Acc:HGNC:25283]
ENSG00000186446	-1.47275	-0.612622	-3.25909	0.00398354	0.0444006	-1.8474	ZNF501	protein_coding	zinc finger protein 501 [Source:HGNC Symbol;Acc:HGNC:23717]
ENSG00000237310	-1.47291	-0.745005	-4.30899	0.000351681	0.04306	0.00601723	GS1-124K5.4	lncRNA	uncharacterized LOC100289098 [Source:NCBI gene (formerly Entrezgene);Acc:100289098]
ENSG00000185252	-1.47539	1.9587	-3.10892	0.0056004	0.0472867	-2.14853	ZNF74	protein_coding	zinc finger protein 74 [Source:HGNC Symbol;Acc:HGNC:13144]
ENSG00000179151	-1.47727	3.8939	-4.15192	0.0005064	0.04306	-0.0488171	EDC3	protein_coding	enhancer of mRNA decapping 3 [Source:HGNC Symbol;Acc:HGNC:26114]
ENSG00000198498	-1.47845	2.35412	-3.59293	0.00185144	0.04306	-1.18662	TMA16	protein_coding	translation machinery associated 16 homolog [Source:HGNC Symbol;Acc:HGNC:25638]
ENSG00000262155	-1.47852	0.323635	-3.16867	0.00489225	0.0456111	-1.99829	LINC02175	lncRNA	long intergenic non-protein coding RNA 2175 [Source:HGNC Symbol;Acc:HGNC:27550]
ENSG00000266910	-1.47922	-1.35861	-3.62347	0.00172533	0.04306	-1.25088	AC008507.1	processed_pseudogene	TAF9 RNA polymerase II, TATA box binding protein (TBP)-associated factor, 32kDa (TAF9) pseudogene
ENSG00000163126	-1.47993	0.189062	-4.15692	0.00050055	0.04306	-0.122406	ANKRD23	protein_coding	ankyrin repeat domain 23 [Source:HGNC Symbol;Acc:HGNC:24470]
ENSG00000168310	-1.48017	5.10162	-3.23878	0.00417207	0.0447118	-2.07814	IRF2	protein_coding	interferon regulatory factor 2 [Source:HGNC Symbol;Acc:HGNC:6117]
ENSG00000273447	-1.48139	-0.493068	-3.69715	0.00145503	0.04306	-1.05725	AC004067.1	lncRNA	novel transcript, antisense to CASP6
ENSG00000143970	-1.48154	5.56746	-3.80028	0.00114578	0.04306	-0.883421	ASXL2	protein_coding	ASXL transcriptional regulator 2 [Source:HGNC Symbol;Acc:HGNC:23805]
ENSG00000245937	-1.48201	3.04529	-3.56439	0.00197749	0.04306	-1.2678	LINC01184	lncRNA	long intergenic non-protein coding RNA 1184 [Source:HGNC Symbol;Acc:HGNC:49565]
ENSG00000272173	-1.48206	-1.68904	-3.42785	0.00270778	0.043396	-1.63902	U47924.2	lncRNA	novel transcript, antisense to C12orf57
ENSG00000211721	-1.48312	1.48214	-3.09216	0.00581628	0.0476345	-2.15708	TRBV6-5	TR_V_gene	T cell receptor beta variable 6-5 [Source:HGNC Symbol;Acc:HGNC:12230]
ENSG00000175567	-1.4832	7.47091	-3.2226	0.00432852	0.0447118	-2.17312	UCP2	protein_coding	uncoupling protein 2 [Source:HGNC Symbol;Acc:HGNC:12518]
ENSG00000163864	-1.4838	0.0964419	-3.18518	0.00471247	0.0453305	-1.96934	NMNAT3	protein_coding	nicotinamide nucleotide adenylyltransferase 3 [Source:HGNC Symbol;Acc:HGNC:20989]
ENSG00000113088	-1.4846	5.11679	-3.15345	0.00506387	0.0462153	-2.26593	GZMK	protein_coding	granzyme K [Source:HGNC Symbol;Acc:HGNC:4711]
ENSG00000272502	-1.48468	0.284821	-3.4553	0.00254224	0.0432592	-1.44972	AC104958.2	lncRNA	novel transcript
ENSG00000156958	-1.48577	3.05071	-4.41309	0.000276287	0.04306	0.523302	GALK2	protein_coding	galactokinase 2 [Source:HGNC Symbol;Acc:HGNC:4119]
ENSG00000197044	-1.48956	2.59702	-3.42676	0.00271454	0.043396	-1.52466	ZNF441	protein_coding	zinc finger protein 441 [Source:HGNC Symbol;Acc:HGNC:20875]
ENSG00000173208	-1.49347	3.56057	-3.7535	0.00127699	0.04306	-0.880192	ABCD2	protein_coding	ATP binding cassette subfamily D member 2 [Source:HGNC Symbol;Acc:HGNC:66]
ENSG00000134146	-1.49519	1.81527	-3.5396	0.00209385	0.04306	-1.28226	DPH6	protein_coding	diphthamine biosynthesis 6 [Source:HGNC Symbol;Acc:HGNC:30543]
ENSG00000181192	-1.49588	4.0445	-3.37312	0.00306989	0.043498	-1.72944	DHTKD1	protein_coding	dehydrogenase E1 and transketolase domain containing 1 [Source:HGNC Symbol;Acc:HGNC:23537]
ENSG00000169330	-1.49672	-0.40313	-3.45573	0.00253978	0.0432592	-1.46863	MINAR1	protein_coding	membrane integral NOTCH2 associated receptor 1 [Source:HGNC Symbol;Acc:HGNC:29172]
ENSG00000005884	-1.50228	2.03188	-3.29692	0.00365432	0.0441342	-1.77977	ITGA3	protein_coding	integrin subunit alpha 3 [Source:HGNC Symbol;Acc:HGNC:6139]
ENSG00000163703	-1.50385	0.123164	-4.55924	0.000197038	0.04306	0.65762	CRELD1	protein_coding	cysteine rich with EGF like domains 1 [Source:HGNC Symbol;Acc:HGNC:14630]
ENSG00000226791	-1.50474	1.07165	-3.9143	0.000879412	0.04306	-0.532555	LINC02611	lncRNA	long intergenic non-protein coding RNA 2611 [Source:HGNC Symbol;Acc:HGNC:54060]
ENSG00000020129	-1.50597	3.58454	-4.04991	0.000641801	0.04306	-0.25794	NCDN	protein_coding	neurochondrin [Source:HGNC Symbol;Acc:HGNC:17597]
ENSG00000181847	-1.50599	4.50384	-3.59405	0.00184664	0.04306	-1.28129	TIGIT	protein_coding	T cell immunoreceptor with Ig and ITIM domains [Source:HGNC Symbol;Acc:HGNC:26838]
ENSG00000259877	-1.50692	1.03416	-3.42156	0.00274712	0.043396	-1.51018	AC009113.1	lncRNA	novel transcript, antisense to ZNF778
ENSG00000116205	-1.50801	3.6539	-4.00778	0.0007078	0.04306	-0.346357	TCEANC2	protein_coding	transcription elongation factor A N-terminal and central domain containing 2 [Source:HGNC Symbol;Acc:HGNC:26494]
ENSG00000278768	-1.50816	0.883403	-3.98422	0.000747603	0.04306	-0.411129	BACE1-AS	lncRNA	BACE1 antisense RNA [Source:HGNC Symbol;Acc:HGNC:37125]
ENSG00000205038	-1.50915	2.10307	-3.40643	0.00284417	0.0434268	-1.56491	PKHD1L1	protein_coding	PKHD1 like 1 [Source:HGNC Symbol;Acc:HGNC:20313]
ENSG00000166272	-1.51187	5.69904	-3.2312	0.00424469	0.0447118	-2.12247	WBP1L	protein_coding	WW domain binding protein 1 like [Source:HGNC Symbol;Acc:HGNC:23510]
ENSG00000135439	-1.51195	5.08321	-4.04123	0.00065488	0.04306	-0.329747	AGAP2	protein_coding	ArfGAP with GTPase domain, ankyrin repeat and PH domain 2 [Source:HGNC Symbol;Acc:HGNC:16921]
ENSG00000232995	-1.51236	-0.972273	-3.29169	0.0036982	0.0441342	-1.80383	RGS5	lncRNA	regulator of G protein signaling 5 [Source:NCBI gene (formerly Entrezgene);Acc:8490]
ENSG00000102189	-1.51276	4.52173	-3.53492	0.00211655	0.04306	-1.40342	EEA1	protein_coding	early endosome antigen 1 [Source:HGNC Symbol;Acc:HGNC:3185]
ENSG00000145491	-1.51387	-1.31062	-3.37346	0.00306754	0.043498	-1.66189	ROPN1L	protein_coding	rhophilin associated tail protein 1 like [Source:HGNC Symbol;Acc:HGNC:24060]
ENSG00000260711	-1.5153	1.17341	-4.06988	0.00061271	0.04306	-0.228365	AL121839.2	lncRNA	novel transcript, intronic to CATSPERB
ENSG00000008226	-1.51663	1.7966	-3.31227	0.00352844	0.0441022	-1.73495	DLEC1	protein_coding	DLEC1 cilia and flagella associated protein [Source:HGNC Symbol;Acc:HGNC:2899]
ENSG00000113966	-1.51681	0.729858	-3.27579	0.00383475	0.0443044	-1.79393	ARL6	protein_coding	ADP ribosylation factor like GTPase 6 [Source:HGNC Symbol;Acc:HGNC:13210]
ENSG00000185838	-1.51764	1.06074	-4.60994	0.000175276	0.04306	0.856634	GNB1L	protein_coding	G protein subunit beta 1 like [Source:HGNC Symbol;Acc:HGNC:4397]
ENSG00000165617	-1.52036	2.21482	-3.13913	0.00523078	0.0464867	-2.10302	DACT1	protein_coding	dishevelled binding antagonist of beta catenin 1 [Source:HGNC Symbol;Acc:HGNC:17748]
ENSG00000204228	-1.52049	2.3541	-4.44367	0.0002574	0.04306	0.576327	HSD17B8	protein_coding	hydroxysteroid 17-beta dehydrogenase 8 [Source:HGNC Symbol;Acc:HGNC:3554]
ENSG00000196172	-1.52073	1.59292	-3.54439	0.00207087	0.04306	-1.26697	ZNF681	protein_coding	zinc finger protein 681 [Source:HGNC Symbol;Acc:HGNC:26457]
ENSG00000173409	-1.52099	2.41286	-3.24347	0.00412782	0.0447118	-1.90296	ARV1	protein_coding	ARV1 homolog, fatty acid homeostasis modulator [Source:HGNC Symbol;Acc:HGNC:29561]
ENSG00000051180	-1.52267	-0.0654216	-3.6878	0.00148686	0.04306	-0.98346	RAD51	protein_coding	RAD51 recombinase [Source:HGNC Symbol;Acc:HGNC:9817]
ENSG00000182183	-1.52314	2.22356	-3.631	0.00169559	0.04306	-1.09933	SHISAL2A	protein_coding	shisa like 2A [Source:HGNC Symbol;Acc:HGNC:28757]
ENSG00000272696	-1.52597	-2.31166	-3.32415	0.00343393	0.0440373	-1.8628	AL359091.3	lncRNA	novel transcript, antisense to TRUB2
ENSG00000162994	-1.5263	0.974234	-4.03723	0.000661	0.04306	-0.287945	CLHC1	protein_coding	clathrin heavy chain linker domain containing 1 [Source:HGNC Symbol;Acc:HGNC:26453]
ENSG00000139193	-1.52854	5.00463	-4.12954	0.00053342	0.04306	-0.123482	CD27	protein_coding	CD27 molecule [Source:HGNC Symbol;Acc:HGNC:11922]
ENSG00000169570	-1.53063	1.4122	-3.42416	0.00273079	0.043396	-1.5087	DTWD2	protein_coding	DTW domain containing 2 [Source:HGNC Symbol;Acc:HGNC:19334]
ENSG00000100162	-1.53065	-0.0639315	-3.57248	0.00194091	0.04306	-1.21309	CENPM	protein_coding	centromere protein M [Source:HGNC Symbol;Acc:HGNC:18352]
ENSG00000211805	-1.53091	-1.11493	-3.26749	0.003908	0.0444006	-1.86613	TRAV24	TR_V_gene	T cell receptor alpha variable 24 [Source:HGNC Symbol;Acc:HGNC:12121]
ENSG00000128872	-1.53099	4.28041	-3.45272	0.00255742	0.0432709	-1.56169	TMOD2	protein_coding	tropomodulin 2 [Source:HGNC Symbol;Acc:HGNC:11872]
ENSG00000197863	-1.53155	1.00609	-3.28096	0.00378987	0.044224	-1.78358	ZNF790	protein_coding	zinc finger protein 790 [Source:HGNC Symbol;Acc:HGNC:33114]
ENSG00000171163	-1.5327	3.78788	-4.13518	0.000526478	0.04306	-0.0794126	ZNF692	protein_coding	zinc finger protein 692 [Source:HGNC Symbol;Acc:HGNC:26049]
ENSG00000287110	-1.53504	-2.3969	-3.22711	0.00428435	0.0447118	-1.98477	AC112484.5	lncRNA	novel transcript
ENSG00000172086	-1.53529	4.07402	-3.78171	0.00119618	0.04306	-0.846548	KRCC1	protein_coding	lysine rich coiled-coil 1 [Source:HGNC Symbol;Acc:HGNC:28039]
ENSG00000117054	-1.53619	4.03892	-3.34144	0.0033008	0.0437965	-1.79523	ACADM	protein_coding	acyl-CoA dehydrogenase medium chain [Source:HGNC Symbol;Acc:HGNC:89]
ENSG00000198182	-1.53719	1.31642	-3.8158	0.00110525	0.04306	-0.726715	ZNF607	protein_coding	zinc finger protein 607 [Source:HGNC Symbol;Acc:HGNC:28192]
ENSG00000277232	-1.54067	-2.32464	-3.47931	0.00240571	0.0431	-1.61246	GTSE1-DT	lncRNA	GTSE1 divergent transcript [Source:HGNC Symbol;Acc:HGNC:27163]
ENSG00000093217	-1.54109	-0.376938	-3.04193	0.00651264	0.0495507	-2.23528	XYLB	protein_coding	xylulokinase [Source:HGNC Symbol;Acc:HGNC:12839]
ENSG00000075303	-1.54177	3.69592	-3.27174	0.00387039	0.0444006	-1.91725	SLC25A40	protein_coding	solute carrier family 25 member 40 [Source:HGNC Symbol;Acc:HGNC:29680]
ENSG00000287074	-1.54226	-2.17437	-3.43713	0.00265063	0.043396	-1.65865	AC137561.1	lncRNA	novel transcript, sense intronic to AEBP2
ENSG00000091181	-1.55175	-1.43088	-3.22929	0.00426314	0.0447118	-1.92997	IL5RA	protein_coding	interleukin 5 receptor subunit alpha [Source:HGNC Symbol;Acc:HGNC:6017]
ENSG00000270020	-1.55554	-1.91314	-3.57422	0.00193317	0.04306	-1.42825	AC009108.3	lncRNA	novel transcript
ENSG00000152413	-1.55936	0.214978	-3.41057	0.00281733	0.0434268	-1.54048	HOMER1	protein_coding	homer scaffold protein 1 [Source:HGNC Symbol;Acc:HGNC:17512]
ENSG00000064309	-1.55945	-0.755531	-3.37741	0.00303987	0.043498	-1.68939	CDON	protein_coding	cell adhesion associated, oncogene regulated [Source:HGNC Symbol;Acc:HGNC:17104]
ENSG00000227678	-1.56174	0.863859	-3.27046	0.00388171	0.0444006	-1.80821	AL355581.1	lncRNA	novel transcript, antisense to L3MBTL3
ENSG00000234171	-1.56251	1.14251	-3.60272	0.00181007	0.04306	-1.15089	RNASEH1-AS1	lncRNA	RNASEH1 antisense RNA 1 [Source:HGNC Symbol;Acc:HGNC:49289]
ENSG00000228878	-1.56334	0.996844	-3.80318	0.00113809	0.04306	-0.754185	SEPTIN7-DT	lncRNA	SEPTIN7 divergent transcript [Source:HGNC Symbol;Acc:HGNC:51153]
ENSG00000095002	-1.56471	3.84217	-4.14662	0.000512674	0.04306	-0.0529547	MSH2	protein_coding	mutS homolog 2 [Source:HGNC Symbol;Acc:HGNC:7325]
ENSG00000112294	-1.56522	2.72079	-3.36447	0.00313132	0.043498	-1.65599	ALDH5A1	protein_coding	aldehyde dehydrogenase 5 family member A1 [Source:HGNC Symbol;Acc:HGNC:408]
ENSG00000237950	-1.56545	-0.893508	-3.0863	0.0058937	0.0479512	-2.1627	AL357079.1	lncRNA	novel transcript
ENSG00000132256	-1.56665	3.15309	-3.38774	0.00296872	0.043498	-1.64781	TRIM5	protein_coding	tripartite motif containing 5 [Source:HGNC Symbol;Acc:HGNC:16276]
ENSG00000111665	-1.56667	-0.447086	-3.10997	0.00558717	0.0472867	-2.10804	CDCA3	protein_coding	cell division cycle associated 3 [Source:HGNC Symbol;Acc:HGNC:14624]
ENSG00000234663	-1.5676	1.81748	-3.36341	0.00313891	0.043498	-1.63452	LINC01934	lncRNA	long intergenic non-protein coding RNA 1934 [Source:HGNC Symbol;Acc:HGNC:52757]
ENSG00000197057	-1.56964	2.49634	-3.34976	0.00323858	0.0436563	-1.69797	DTHD1	protein_coding	death domain containing 1 [Source:HGNC Symbol;Acc:HGNC:37261]
ENSG00000187187	-1.56995	1.35189	-3.65605	0.00160017	0.04306	-1.04451	ZNF546	protein_coding	zinc finger protein 546 [Source:HGNC Symbol;Acc:HGNC:28671]
ENSG00000138375	-1.57175	3.46635	-3.55936	0.00200058	0.04306	-1.30444	SMARCAL1	protein_coding	SWI/SNF related, matrix associated, actin dependent regulator of chromatin, subfamily a like 1 [Source:HGNC Symbol;Acc:HGNC:11102]
ENSG00000162614	-1.57247	2.06776	-4.0014	0.000718369	0.04306	-0.337284	NEXN	protein_coding	nexilin F-actin binding protein [Source:HGNC Symbol;Acc:HGNC:29557]
ENSG00000102309	-1.57264	2.6653	-3.53404	0.00212085	0.04306	-1.32213	PIN4	protein_coding	peptidylprolyl cis/trans isomerase, NIMA-interacting 4 [Source:HGNC Symbol;Acc:HGNC:8992]
ENSG00000214106	-1.57593	3.00115	-3.59134	0.00185824	0.04306	-1.20093	PAXIP1-AS2	lncRNA	PAXIP1 antisense RNA 2 [Source:HGNC Symbol;Acc:HGNC:48958]
ENSG00000269069	-1.57616	-0.275249	-3.89328	0.000923399	0.04306	-0.657284	AC007842.1	processed_pseudogene	protein associated with topoisomerase II homolog 1 (yeast) (PATL1) pseudogene
ENSG00000073464	-1.57971	1.91506	-3.22214	0.00433304	0.0447118	-1.93714	CLCN4	protein_coding	chloride voltage-gated channel 4 [Source:HGNC Symbol;Acc:HGNC:2022]
ENSG00000285159	-1.5799	-1.45067	-4.30794	0.000352544	0.04306	-0.0585506	AL627422.2	lncRNA	novel transcript
ENSG00000167637	-1.58748	1.35349	-3.32572	0.0034216	0.0440188	-1.70134	ZNF283	protein_coding	zinc finger protein 283 [Source:HGNC Symbol;Acc:HGNC:13077]
ENSG00000185716	-1.58836	2.64833	-3.81043	0.00111912	0.04306	-0.735878	MOSMO	protein_coding	modulator of smoothened [Source:HGNC Symbol;Acc:HGNC:27087]
ENSG00000269918	-1.59006	0.329417	-3.09975	0.00571756	0.0474906	-2.1273	AF131215.6	lncRNA	novel transcript
ENSG00000149201	-1.59006	-1.64215	-3.26929	0.003892	0.0444006	-1.88305	CCDC81	protein_coding	coiled-coil domain containing 81 [Source:HGNC Symbol;Acc:HGNC:26281]
ENSG00000279059	-1.59307	0.694843	-3.28644	0.00374273	0.044224	-1.77421	AC007485.2	TEC	TEC
ENSG00000247400	-1.59448	-0.644316	-3.11617	0.00550948	0.0470159	-2.10509	DNAJC3-DT	lncRNA	DNAJC3 divergent transcript [Source:HGNC Symbol;Acc:HGNC:39808]
ENSG00000151702	-1.59528	6.63111	-3.55829	0.00200554	0.04306	-1.43945	FLI1	protein_coding	Fli-1 proto-oncogene, ETS transcription factor [Source:HGNC Symbol;Acc:HGNC:3749]
ENSG00000111602	-1.59707	3.86983	-3.08616	0.00589548	0.0479512	-2.3328	TIMELESS	protein_coding	timeless circadian regulator [Source:HGNC Symbol;Acc:HGNC:11813]
ENSG00000188419	-1.59944	3.61658	-4.01895	0.00068967	0.04306	-0.323525	CHM	protein_coding	CHM Rab escort protein [Source:HGNC Symbol;Acc:HGNC:1940]
ENSG00000119640	-1.60559	2.06965	-4.17067	0.000484828	0.04306	0.0128681	ACYP1	protein_coding	acylphosphatase 1 [Source:HGNC Symbol;Acc:HGNC:179]
ENSG00000105483	-1.60784	6.36138	-3.35924	0.00316906	0.0435286	-1.86456	CARD8	protein_coding	caspase recruitment domain family member 8 [Source:HGNC Symbol;Acc:HGNC:17057]
ENSG00000278619	-1.61071	0.452903	-3.15841	0.00500735	0.0459875	-2.01715	MRM1	protein_coding	mitochondrial rRNA methyltransferase 1 [Source:HGNC Symbol;Acc:HGNC:26202]
ENSG00000145476	-1.61122	4.08778	-3.11965	0.00546632	0.0469763	-2.23985	CYP4V2	protein_coding	cytochrome P450 family 4 subfamily V member 2 [Source:HGNC Symbol;Acc:HGNC:23198]
ENSG00000276550	-1.6202	4.59556	-3.22032	0.00435102	0.0447118	-2.07333	HERC2P2	transcribed_unprocessed_pseudogene	hect domain and RLD 2 pseudogene 2 [Source:HGNC Symbol;Acc:HGNC:4870]
ENSG00000050405	-1.62496	2.82566	-3.05463	0.0063294	0.0492302	-2.29132	LIMA1	protein_coding	LIM domain and actin binding 1 [Source:HGNC Symbol;Acc:HGNC:24636]
ENSG00000198937	-1.62653	2.5744	-3.75437	0.00127442	0.04306	-0.859568	CCDC167	protein_coding	coiled-coil domain containing 167 [Source:HGNC Symbol;Acc:HGNC:21239]
ENSG00000273221	-1.62728	1.23501	-3.93046	0.00084703	0.04306	-0.504843	AL355816.2	lncRNA	novel transcript, antisense to CEPT1
ENSG00000277406	-1.62862	1.32002	-3.09902	0.00572698	0.0474906	-2.14316	SEC22B4P	transcribed_unprocessed_pseudogene	SEC22 homolog B4, pseudogene [Source:HGNC Symbol;Acc:HGNC:53892]
ENSG00000122952	-1.62929	1.51118	-3.16473	0.00493613	0.0457556	-2.05191	ZWINT	protein_coding	ZW10 interacting kinetochore protein [Source:HGNC Symbol;Acc:HGNC:13195]
ENSG00000275580	-1.63178	-1.75207	-3.56077	0.00199409	0.04306	-1.42365	AC022306.2	lncRNA	novel transcript, sense intronic to GALK2
ENSG00000111913	-1.6374	8.2009	-4.48025	0.000236509	0.04306	0.582522	RIPOR2	protein_coding	RHO family interacting cell polarization regulator 2 [Source:HGNC Symbol;Acc:HGNC:13872]
ENSG00000175792	-1.63792	3.81802	-3.66968	0.00155051	0.04306	-1.08787	RUVBL1	protein_coding	RuvB like AAA ATPase 1 [Source:HGNC Symbol;Acc:HGNC:10474]
ENSG00000182057	-1.63937	-0.0445732	-3.78814	0.00117849	0.04306	-0.838345	OGFRP1	lncRNA	opioid growth factor receptor pseudogene 1 [Source:HGNC Symbol;Acc:HGNC:50511]
ENSG00000211792	-1.64077	1.00554	-3.57006	0.00195181	0.04306	-1.22213	TRAV14DV4	TR_V_gene	T cell receptor alpha variable 14/delta variable 4 [Source:HGNC Symbol;Acc:HGNC:12110]
ENSG00000267787	-1.64115	1.9472	-3.46928	0.00246184	0.0431048	-1.43495	AC027097.2	lncRNA	novel transcript, antisense to ATP8B1
ENSG00000143624	-1.64188	5.5541	-3.45969	0.00251676	0.0432166	-1.62142	INTS3	protein_coding	integrator complex subunit 3 [Source:HGNC Symbol;Acc:HGNC:26153]
ENSG00000255274	-1.6428	-0.0139373	-3.24796	0.00408586	0.0447118	-1.85018	SMIM35	protein_coding	small integral membrane protein 35 [Source:HGNC Symbol;Acc:HGNC:44179]
ENSG00000276449	-1.6519	-1.93641	-4.69733	0.000143308	0.04306	0.36843	AC004076.2	lncRNA	novel transcript
ENSG00000156253	-1.65275	1.78522	-3.11145	0.00556854	0.0472653	-2.14803	RWDD2B	protein_coding	RWD domain containing 2B [Source:HGNC Symbol;Acc:HGNC:1302]
ENSG00000134545	-1.65307	2.54151	-3.66509	0.00156705	0.04306	-1.05042	KLRC1	protein_coding	killer cell lectin like receptor C1 [Source:HGNC Symbol;Acc:HGNC:6374]
ENSG00000088986	-1.65614	4.80954	-4.00097	0.000719087	0.04306	-0.41627	DYNLL1	protein_coding	dynein light chain LC8-type 1 [Source:HGNC Symbol;Acc:HGNC:15476]
ENSG00000142892	-1.65642	4.41032	-3.09756	0.00574581	0.0475023	-2.32448	PIGK	protein_coding	phosphatidylinositol glycan anchor biosynthesis class K [Source:HGNC Symbol;Acc:HGNC:8965]
ENSG00000213203	-1.65654	4.44336	-3.7467	0.00129728	0.04306	-0.927809	GIMAP1	protein_coding	GTPase, IMAP family member 1 [Source:HGNC Symbol;Acc:HGNC:23237]
ENSG00000213430	-1.6569	-1.89951	-4.29226	0.000365602	0.04306	-0.1465	HSPD1P1	processed_pseudogene	heat shock protein family D (Hsp60) member 1 pseudogene 1 [Source:HGNC Symbol;Acc:HGNC:35133]
ENSG00000183978	-1.66111	2.35115	-3.07147	0.00609398	0.048671	-2.2551	COA3	protein_coding	cytochrome c oxidase assembly factor 3 [Source:HGNC Symbol;Acc:HGNC:24990]
ENSG00000213071	-1.66314	1.02356	-3.49509	0.00231991	0.0430759	-1.3661	LPAL2	transcribed_unprocessed_pseudogene	lipoprotein(a) like 2, pseudogene [Source:HGNC Symbol;Acc:HGNC:21210]
ENSG00000279884	-1.6636	-1.4481	-3.47989	0.00240248	0.0431	-1.56193	AC010894.4	TEC	TEC
ENSG00000155265	-1.66385	3.24	-3.43085	0.00268918	0.043396	-1.54755	GOLGA7B	protein_coding	golgin A7 family member B [Source:HGNC Symbol;Acc:HGNC:31668]
ENSG00000008517	-1.66529	6.326	-3.40871	0.00282938	0.0434268	-1.76263	IL32	protein_coding	interleukin 32 [Source:HGNC Symbol;Acc:HGNC:16830]
ENSG00000232815	-1.66726	-1.50483	-3.13875	0.0052352	0.0464867	-2.08822	DUX4L50	unprocessed_pseudogene	double homeobox 4 like 50 (pseudogene) [Source:HGNC Symbol;Acc:HGNC:51788]
ENSG00000090861	-1.66771	4.5052	-3.53065	0.00213749	0.04306	-1.40996	AARS1	protein_coding	alanyl-tRNA synthetase 1 [Source:HGNC Symbol;Acc:HGNC:20]
ENSG00000239213	-1.67053	0.329804	-4.21407	0.000438342	0.04306	0.0315528	NCK1-DT	lncRNA	NCK1 divergent transcript [Source:HGNC Symbol;Acc:HGNC:49645]
ENSG00000189144	-1.67086	0.868371	-3.83262	0.00106298	0.04306	-0.706083	ZNF573	protein_coding	zinc finger protein 573 [Source:HGNC Symbol;Acc:HGNC:26420]
ENSG00000141696	-1.67243	0.915571	-3.15876	0.00500344	0.0459809	-2.02029	P3H4	protein_coding	prolyl 3-hydroxylase family member 4 (inactive) [Source:HGNC Symbol;Acc:HGNC:16946]
ENSG00000188171	-1.67251	0.554345	-3.06286	0.00621315	0.0490744	-2.19594	ZNF626	protein_coding	zinc finger protein 626 [Source:HGNC Symbol;Acc:HGNC:30461]
ENSG00000196793	-1.67527	-0.58755	-3.43277	0.00267736	0.043396	-1.5376	ZNF239	protein_coding	zinc finger protein 239 [Source:HGNC Symbol;Acc:HGNC:13031]
ENSG00000287126	-1.68015	-0.963412	-3.52762	0.00215246	0.04306	-1.36767	AC108488.3	lncRNA	novel transcript
ENSG00000088543	-1.68035	2.56086	-3.36927	0.00309706	0.043498	-1.64796	C3orf18	protein_coding	chromosome 3 open reading frame 18 [Source:HGNC Symbol;Acc:HGNC:24837]
ENSG00000124523	-1.68287	3.12295	-4.00417	0.00071376	0.04306	-0.339654	SIRT5	protein_coding	sirtuin 5 [Source:HGNC Symbol;Acc:HGNC:14933]
ENSG00000280106	-1.68321	-0.430696	-4.19153	0.000461899	0.04306	-0.134883	AC008555.6	TEC	TEC
ENSG00000237803	-1.68672	-1.06498	-4.1643	0.000492043	0.04306	-0.239682	LINC00211	lncRNA	long intergenic non-protein coding RNA 211 [Source:HGNC Symbol;Acc:HGNC:37459]
ENSG00000225938	-1.68765	-1.41396	-3.3641	0.00313398	0.043498	-1.71819	AL109741.1	lncRNA	novel transcript
ENSG00000154511	-1.68803	3.15938	-4.08651	0.000589495	0.04306	-0.168158	DIPK1A	protein_coding	divergent protein kinase domain 1A [Source:HGNC Symbol;Acc:HGNC:32213]
ENSG00000273300	-1.6882	-2.62516	-3.52757	0.0021527	0.04306	-1.61603	AC000068.3	lncRNA	novel transcript, antisense to UFD1L
ENSG00000101230	-1.68913	0.86655	-3.49672	0.00231126	0.0430759	-1.36294	ISM1	protein_coding	isthmin 1 [Source:HGNC Symbol;Acc:HGNC:16213]
ENSG00000156990	-1.69387	3.25818	-3.10361	0.00566798	0.04743	-2.24007	RPUSD3	protein_coding	RNA pseudouridine synthase D3 [Source:HGNC Symbol;Acc:HGNC:28437]
ENSG00000288156	-1.69545	2.78306	-3.07136	0.00609542	0.048671	-2.27867	AC104530.1	lncRNA	novel transcript
ENSG00000165923	-1.70067	1.12887	-3.68963	0.00148056	0.04306	-0.977515	AGBL2	protein_coding	ATP/GTP binding protein like 2 [Source:HGNC Symbol;Acc:HGNC:26296]
ENSG00000274605	-1.7034	-1.56302	-3.49565	0.00231692	0.0430759	-1.47942	PCCA-DT	lncRNA	PCCA divergent transcript [Source:HGNC Symbol;Acc:HGNC:53266]
ENSG00000183765	-1.70435	2.24883	-3.60778	0.00178901	0.04306	-1.15187	CHEK2	protein_coding	checkpoint kinase 2 [Source:HGNC Symbol;Acc:HGNC:16627]
ENSG00000164306	-1.70436	2.89157	-4.31656	0.000345566	0.04306	0.320547	PRIMPOL	protein_coding	primase and DNA directed polymerase [Source:HGNC Symbol;Acc:HGNC:26575]
ENSG00000145649	-1.70706	5.92452	-3.07927	0.00598776	0.0482196	-2.45841	GZMA	protein_coding	granzyme A [Source:HGNC Symbol;Acc:HGNC:4708]
ENSG00000152475	-1.70965	-0.526352	-3.18475	0.00471706	0.0453305	-1.99486	ZNF837	protein_coding	zinc finger protein 837 [Source:HGNC Symbol;Acc:HGNC:25164]
ENSG00000114735	-1.71038	4.85661	-3.51894	0.00219594	0.04306	-1.44909	HEMK1	protein_coding	HemK methyltransferase family member 1 [Source:HGNC Symbol;Acc:HGNC:24923]
ENSG00000260719	-1.71183	1.52167	-3.5502	0.00204329	0.04306	-1.25766	AC009133.3	lncRNA	novel transcript, antisense to C16orf54
ENSG00000215256	-1.71201	2.96626	-3.2142	0.00441201	0.0447118	-1.98359	DHRS4-AS1	lncRNA	DHRS4 antisense RNA 1 [Source:HGNC Symbol;Acc:HGNC:23175]
ENSG00000149927	-1.719	-2.56938	-3.17992	0.00476912	0.0453739	-2.11171	DOC2A	protein_coding	double C2 domain alpha [Source:HGNC Symbol;Acc:HGNC:2985]
ENSG00000234773	-1.72073	-1.48436	-3.20825	0.00447201	0.0447452	-2.01822	AC012618.3	transcribed_unprocessed_pseudogene	novel zinc finger protein pseudogene
ENSG00000164484	-1.72118	0.431574	-3.30969	0.00354924	0.0441022	-1.72942	TMEM200A	protein_coding	transmembrane protein 200A [Source:HGNC Symbol;Acc:HGNC:21075]
ENSG00000197798	-1.72149	2.05508	-3.26217	0.00395568	0.0444006	-1.85687	FAM118B	protein_coding	family with sequence similarity 118 member B [Source:HGNC Symbol;Acc:HGNC:26110]
ENSG00000073849	-1.72405	6.89889	-3.50455	0.00226994	0.0430759	-1.55871	ST6GAL1	protein_coding	ST6 beta-galactoside alpha-2,6-sialyltransferase 1 [Source:HGNC Symbol;Acc:HGNC:10860]
ENSG00000159618	-1.72732	3.70735	-3.35685	0.00318642	0.0435286	-1.75482	ADGRG5	protein_coding	adhesion G protein-coupled receptor G5 [Source:HGNC Symbol;Acc:HGNC:19010]
ENSG00000286065	-1.73578	-1.62463	-3.16824	0.00489704	0.0456111	-2.05451	SLFN12L	lncRNA	schlafen family member 12 like [Source:HGNC Symbol;Acc:HGNC:33920]
ENSG00000133835	-1.73646	5.09961	-3.15268	0.00507282	0.0462153	-2.25776	HSD17B4	protein_coding	hydroxysteroid 17-beta dehydrogenase 4 [Source:HGNC Symbol;Acc:HGNC:5213]
ENSG00000235831	-1.7367	-0.66162	-3.68004	0.00151378	0.04306	-1.05076	BHLHE40-AS1	lncRNA	BHLHE40 antisense RNA 1 [Source:HGNC Symbol;Acc:HGNC:44471]
ENSG00000251002	-1.74049	-0.515971	-3.76111	0.00125467	0.04306	-0.949901	AC244502.1	lncRNA	novel transcript, antisense to IG_gene_cluster
ENSG00000071539	-1.74083	-0.303455	-3.17721	0.00479851	0.0453739	-1.98237	TRIP13	protein_coding	thyroid hormone receptor interactor 13 [Source:HGNC Symbol;Acc:HGNC:12307]
ENSG00000228168	-1.74155	-1.20838	-3.12043	0.0054567	0.0469763	-2.13288	HNRNPA1P21	processed_pseudogene	heterogeneous nuclear ribonucleoprotein A1 pseudogene 21 [Source:HGNC Symbol;Acc:HGNC:39539]
ENSG00000288093	-1.74241	-1.16317	-4.36995	0.000305333	0.04306	0.109923	AL592295.5	lncRNA	novel transcript
ENSG00000211779	-1.74408	-0.0138423	-3.07424	0.00605602	0.0485534	-2.17592	TRAV5	TR_V_gene	T cell receptor alpha variable 5 [Source:HGNC Symbol;Acc:HGNC:12143]
ENSG00000273824	-1.74602	-0.736634	-3.1571	0.00502227	0.0460302	-2.02322	AC008033.3	lncRNA	novel transcript
ENSG00000164406	-1.74695	-1.59866	-3.40047	0.00288333	0.0434719	-1.7007	LEAP2	protein_coding	liver enriched antimicrobial peptide 2 [Source:HGNC Symbol;Acc:HGNC:29571]
ENSG00000177301	-1.74737	0.721279	-3.94286	0.000822986	0.04306	-0.491384	KCNA2	protein_coding	potassium voltage-gated channel subfamily A member 2 [Source:HGNC Symbol;Acc:HGNC:6220]
ENSG00000107779	-1.74974	2.31773	-3.75696	0.00126681	0.04306	-0.841058	BMPR1A	protein_coding	bone morphogenetic protein receptor type 1A [Source:HGNC Symbol;Acc:HGNC:1076]
ENSG00000279348	-1.75164	0.868424	-3.04047	0.00653417	0.0495519	-2.24154	AC012513.3	TEC	TEC
ENSG00000237945	-1.75519	4.09407	-3.21192	0.00443492	0.0447118	-2.0537	LINC00649	lncRNA	long intergenic non-protein coding RNA 649 [Source:HGNC Symbol;Acc:HGNC:44305]
ENSG00000225194	-1.75533	-0.63517	-3.56652	0.00196781	0.04306	-1.28124	LINC00092	lncRNA	long intergenic non-protein coding RNA 92 [Source:HGNC Symbol;Acc:HGNC:31408]
ENSG00000270127	-1.75885	1.77008	-3.69007	0.00147906	0.04306	-0.974744	AC027020.2	lncRNA	novel transcript
ENSG00000166770	-1.76077	0.493751	-3.41496	0.00278904	0.0434268	-1.53309	ZNF667-AS1	lncRNA	ZNF667 antisense RNA 1 (head to head) [Source:HGNC Symbol;Acc:HGNC:44321]
ENSG00000267317	-1.76123	1.03384	-3.50658	0.00225938	0.0430759	-1.34229	AC027307.2	lncRNA	novel transcript, antisense to APC2
ENSG00000237489	-1.76325	1.74645	-3.86674	0.000982072	0.04306	-0.615927	C10orf143	protein_coding	chromosome 10 open reading frame 143 [Source:HGNC Symbol;Acc:HGNC:48677]
ENSG00000276317	-1.76334	-0.713396	-3.12178	0.00544008	0.0469763	-2.10769	AL357033.3	lncRNA	novel transcript, antisense to SLCO4A1
ENSG00000129474	-1.76407	-1.93664	-3.56288	0.00198441	0.04306	-1.53739	AJUBA	protein_coding	ajuba LIM protein [Source:HGNC Symbol;Acc:HGNC:20250]
ENSG00000250222	-1.76787	-1.80936	-4.22855	0.000423853	0.04306	-0.335061	AC008443.4	lncRNA	novel transcript
ENSG00000186470	-1.76942	6.66066	-3.27068	0.00387976	0.0444006	-2.06235	BTN3A2	protein_coding	butyrophilin subfamily 3 member A2 [Source:HGNC Symbol;Acc:HGNC:1139]
ENSG00000172731	-1.77214	1.2433	-3.29379	0.00368053	0.0441342	-1.76756	LRRC20	protein_coding	leucine rich repeat containing 20 [Source:HGNC Symbol;Acc:HGNC:23421]
ENSG00000197043	-1.7727	7.73134	-3.29006	0.003712	0.0441644	-2.03171	ANXA6	protein_coding	annexin A6 [Source:HGNC Symbol;Acc:HGNC:544]
ENSG00000284308	-1.77436	-2.53599	-3.5841	0.00188956	0.04306	-1.51305	C2orf81	protein_coding	chromosome 2 open reading frame 81 [Source:HGNC Symbol;Acc:HGNC:34350]
ENSG00000231769	-1.77608	-0.431343	-3.67819	0.00152029	0.04306	-1.04347	AL035701.1	lncRNA	novel transcript
ENSG00000106780	-1.77646	6.78135	-3.41675	0.00277764	0.0434268	-1.75055	MEGF9	protein_coding	multiple EGF like domains 9 [Source:HGNC Symbol;Acc:HGNC:3234]
ENSG00000189195	-1.77651	1.57054	-3.9881	0.000740899	0.04306	-0.374674	BTBD8	protein_coding	BTB domain containing 8 [Source:HGNC Symbol;Acc:HGNC:21019]
ENSG00000183010	-1.77963	-0.387954	-4.02001	0.000687969	0.04306	-0.348329	PYCR1	protein_coding	pyrroline-5-carboxylate reductase 1 [Source:HGNC Symbol;Acc:HGNC:9721]
ENSG00000229320	-1.78323	0.939504	-3.30018	0.00362723	0.0441342	-1.74849	KRT8P12	transcribed_processed_pseudogene	keratin 8 pseudogene 12 [Source:HGNC Symbol;Acc:HGNC:28057]
ENSG00000162777	-1.78584	5.67182	-4.58308	0.000186484	0.04306	0.84346	DENND2D	protein_coding	DENN domain containing 2D [Source:HGNC Symbol;Acc:HGNC:26192]
ENSG00000255045	-1.78777	-2.30115	-3.22343	0.00432034	0.0447118	-2.0477	AP000866.5	lncRNA	novel transcript
ENSG00000138449	-1.78777	5.17131	-3.43793	0.00264582	0.043396	-1.65069	SLC40A1	protein_coding	solute carrier family 40 member 1 [Source:HGNC Symbol;Acc:HGNC:10909]
ENSG00000164867	-1.78878	0.85899	-3.93553	0.000837118	0.04306	-0.498215	NOS3	protein_coding	nitric oxide synthase 3 [Source:HGNC Symbol;Acc:HGNC:7876]
ENSG00000125703	-1.78919	2.5967	-3.18816	0.00468077	0.0453305	-2.02664	ATG4C	protein_coding	autophagy related 4C cysteine peptidase [Source:HGNC Symbol;Acc:HGNC:16040]
ENSG00000101049	-1.79387	-2.3474	-3.89127	0.000927721	0.04306	-0.983682	SGK2	protein_coding	serum/glucocorticoid regulated kinase 2 [Source:HGNC Symbol;Acc:HGNC:13900]
ENSG00000281852	-1.79585	-1.46481	-3.64269	0.00165036	0.04306	-1.24498	LINC00891	lncRNA	long intergenic non-protein coding RNA 891 [Source:HGNC Symbol;Acc:HGNC:48577]
ENSG00000231074	-1.79594	4.40428	-4.17522	0.000479723	0.04306	-0.0111799	HCG18	lncRNA	HLA complex group 18 [Source:HGNC Symbol;Acc:HGNC:31337]
ENSG00000167272	-1.79759	3.54537	-3.18725	0.00469044	0.0453305	-2.07665	POP5	protein_coding	POP5 homolog, ribonuclease P/MRP subunit [Source:HGNC Symbol;Acc:HGNC:17689]
ENSG00000237352	-1.79774	-1.4671	-3.61918	0.00174254	0.04306	-1.22188	LINC01358	lncRNA	long intergenic non-protein coding RNA 1358 [Source:HGNC Symbol;Acc:HGNC:50589]
ENSG00000122986	-1.79947	4.95585	-3.21609	0.00439307	0.0447118	-2.11703	HVCN1	protein_coding	hydrogen voltage gated channel 1 [Source:HGNC Symbol;Acc:HGNC:28240]
ENSG00000155093	-1.80451	1.84339	-3.2627	0.00395089	0.0444006	-1.84059	PTPRN2	protein_coding	protein tyrosine phosphatase receptor type N2 [Source:HGNC Symbol;Acc:HGNC:9677]
ENSG00000248508	-1.80605	1.22769	-4.7311	0.000132593	0.04306	1.09371	SRP14-AS1	lncRNA	SRP14 antisense RNA1 (head to head) [Source:HGNC Symbol;Acc:HGNC:48619]
ENSG00000196922	-1.80945	3.43274	-3.31128	0.00353639	0.0441022	-1.8101	ZNF252P	transcribed_unprocessed_pseudogene	zinc finger protein 252, pseudogene [Source:HGNC Symbol;Acc:HGNC:13046]
ENSG00000188321	-1.81484	3.43997	-3.45452	0.00254685	0.0432709	-1.50063	ZNF559	protein_coding	zinc finger protein 559 [Source:HGNC Symbol;Acc:HGNC:28197]
ENSG00000198298	-1.81589	0.233612	-3.62906	0.0017032	0.04306	-1.13708	ZNF485	protein_coding	zinc finger protein 485 [Source:HGNC Symbol;Acc:HGNC:23440]
ENSG00000245680	-1.81632	2.58912	-3.82561	0.0010804	0.04306	-0.702274	ZNF585B	protein_coding	zinc finger protein 585B [Source:HGNC Symbol;Acc:HGNC:30948]
ENSG00000101842	-1.81921	2.99625	-3.64641	0.00163622	0.04306	-1.07467	VSIG1	protein_coding	V-set and immunoglobulin domain containing 1 [Source:HGNC Symbol;Acc:HGNC:28675]
ENSG00000143167	-1.82198	2.28464	-3.36401	0.00313461	0.043498	-1.63589	GPA33	protein_coding	glycoprotein A33 [Source:HGNC Symbol;Acc:HGNC:4445]
ENSG00000211766	-1.82351	-1.35181	-3.69185	0.00147297	0.04306	-1.11426	TRBJ2-2P	TR_J_gene	T cell receptor beta joining 2-2P (non-functional) [Source:HGNC Symbol;Acc:HGNC:12170]
ENSG00000090889	-1.82582	-0.804367	-3.06062	0.00624457	0.049088	-2.19994	KIF4A	protein_coding	kinesin family member 4A [Source:HGNC Symbol;Acc:HGNC:13339]
ENSG00000204934	-1.82892	-0.0532802	-3.28559	0.00375002	0.044224	-1.79931	ATP6V0E2-AS1	lncRNA	ATP6V0E2 antisense RNA 1 [Source:HGNC Symbol;Acc:HGNC:44180]
ENSG00000162894	-1.83279	7.06674	-3.60558	0.00179814	0.04306	-1.3372	FCMR	protein_coding	Fc fragment of IgM receptor [Source:HGNC Symbol;Acc:HGNC:14315]
ENSG00000236213	-1.83346	1.05154	-3.66418	0.00157037	0.04306	-1.02926	AC006369.1	lncRNA	novel transcript
ENSG00000111254	-1.83574	-0.721393	-3.69006	0.00147908	0.04306	-1.07324	AKAP3	protein_coding	A-kinase anchoring protein 3 [Source:HGNC Symbol;Acc:HGNC:373]
ENSG00000286873	-1.83631	-1.36205	-4.56352	0.000195099	0.04306	0.367318	AC012306.3	lncRNA	novel transcript
ENSG00000166262	-1.83769	0.895003	-4.20907	0.000443467	0.04306	0.0308516	FAM227B	protein_coding	family with sequence similarity 227 member B [Source:HGNC Symbol;Acc:HGNC:26543]
ENSG00000112812	-1.8443	-0.910743	-3.44675	0.00259272	0.043396	-1.51884	PRSS16	protein_coding	serine protease 16 [Source:HGNC Symbol;Acc:HGNC:9480]
ENSG00000160145	-1.84542	0.93365	-3.09289	0.0058067	0.0476345	-2.14437	KALRN	protein_coding	kalirin RhoGEF kinase [Source:HGNC Symbol;Acc:HGNC:4814]
ENSG00000197077	-1.84586	2.43769	-3.88968	0.000931147	0.04306	-0.570408	KIAA1671	protein_coding	KIAA1671 [Source:HGNC Symbol;Acc:HGNC:29345]
ENSG00000236829	-1.84813	-1.42542	-3.45627	0.0025366	0.0432592	-1.58114	Z97634.1	transcribed_processed_pseudogene	ribosomal protein L23a (RPL23A) pseudogene
ENSG00000143493	-1.84928	2.87059	-3.57784	0.00191707	0.04306	-1.23967	INTS7	protein_coding	integrator complex subunit 7 [Source:HGNC Symbol;Acc:HGNC:24484]
ENSG00000050344	-1.85212	2.61018	-3.69782	0.00145276	0.04306	-0.972349	NFE2L3	protein_coding	nuclear factor, erythroid 2 like 3 [Source:HGNC Symbol;Acc:HGNC:7783]
ENSG00000112218	-1.85292	-1.85596	-4.31722	0.000345033	0.04306	-0.107325	GPR63	protein_coding	G protein-coupled receptor 63 [Source:HGNC Symbol;Acc:HGNC:13302]
ENSG00000239523	-1.85366	-0.546147	-4.40755	0.000279855	0.04306	0.263712	MYLK-AS1	lncRNA	MYLK antisense RNA 1 [Source:HGNC Symbol;Acc:HGNC:42440]
ENSG00000271147	-1.85563	0.571671	-3.80361	0.00113696	0.04306	-0.768505	ARMCX5-GPRASP2	lncRNA	ARMCX5-GPRASP2 readthrough [Source:HGNC Symbol;Acc:HGNC:42000]
ENSG00000211802	-1.85799	-1.01197	-3.61114	0.00177519	0.04306	-1.27915	TRAV22	TR_V_gene	T cell receptor alpha variable 22 [Source:HGNC Symbol;Acc:HGNC:12119]
ENSG00000236810	-1.86012	0.35192	-3.60661	0.00179386	0.04306	-1.16192	ELOA-AS1	lncRNA	ELOA antisense RNA 1 [Source:HGNC Symbol;Acc:HGNC:50582]
ENSG00000196715	-1.86157	3.02432	-3.44949	0.00257644	0.043396	-1.50245	VKORC1L1	protein_coding	vitamin K epoxide reductase complex subunit 1 like 1 [Source:HGNC Symbol;Acc:HGNC:21492]
ENSG00000245571	-1.86194	1.20315	-3.21733	0.00438068	0.0447118	-1.91304	FAM111A-DT	lncRNA	FAM111A divergent transcript [Source:HGNC Symbol;Acc:HGNC:53752]
ENSG00000079385	-1.8629	1.21772	-3.11796	0.0054872	0.0470159	-2.12684	CEACAM1	protein_coding	CEA cell adhesion molecule 1 [Source:HGNC Symbol;Acc:HGNC:1814]
ENSG00000058668	-1.86907	6.4505	-3.62024	0.00173828	0.04306	-1.30144	ATP2B4	protein_coding	ATPase plasma membrane Ca2+ transporting 4 [Source:HGNC Symbol;Acc:HGNC:817]
ENSG00000134297	-1.87368	1.24973	-3.22668	0.0042886	0.0447118	-1.89469	PLEKHA8P1	transcribed_processed_pseudogene	pleckstrin homology domain containing A8 pseudogene 1 [Source:HGNC Symbol;Acc:HGNC:30222]
ENSG00000259158	-1.87462	-2.6143	-3.34503	0.0032738	0.0437308	-1.90512	ADAM20P1	transcribed_unprocessed_pseudogene	ADAM metallopeptidase domain 20 pseudogene 1 [Source:HGNC Symbol;Acc:HGNC:20102]
ENSG00000134057	-1.88016	0.969901	-4.35027	0.000319578	0.04306	0.368391	CCNB1	protein_coding	cyclin B1 [Source:HGNC Symbol;Acc:HGNC:1579]
ENSG00000151164	-1.88392	-0.366822	-3.96795	0.000776406	0.04306	-0.509575	RAD9B	protein_coding	RAD9 checkpoint clamp component B [Source:HGNC Symbol;Acc:HGNC:21700]
ENSG00000197713	-1.88597	2.83396	-3.29139	0.00370072	0.0441342	-1.82756	RPE	protein_coding	ribulose-5-phosphate-3-epimerase [Source:HGNC Symbol;Acc:HGNC:10293]
ENSG00000266088	-1.88725	0.449656	-3.75104	0.00128431	0.04306	-0.864484	AC004585.1	lncRNA	novel transcript
ENSG00000105088	-1.88797	0.301962	-3.73027	0.00134762	0.04306	-0.961683	OLFM2	protein_coding	olfactomedin 2 [Source:HGNC Symbol;Acc:HGNC:17189]
ENSG00000124374	-1.88931	2.17821	-4.16453	0.000491786	0.04306	-0.00854325	PAIP2B	protein_coding	poly(A) binding protein interacting protein 2B [Source:HGNC Symbol;Acc:HGNC:29200]
ENSG00000243155	-1.8903	-1.2992	-3.77751	0.00120789	0.04306	-0.971859	AL162431.1	lncRNA	novel transcript
ENSG00000267364	-1.89208	1.43661	-3.63249	0.00168976	0.04306	-1.09095	AC022706.1	lncRNA	novel transcript
ENSG00000174500	-1.89364	2.42956	-3.08258	0.00594331	0.0479911	-2.21015	GCSAM	protein_coding	germinal center associated signaling and motility [Source:HGNC Symbol;Acc:HGNC:20253]
ENSG00000240401	-1.89818	-1.62616	-3.28438	0.00376042	0.044224	-1.86272	AC012358.2	lncRNA	novel transcript, antisense to CCDC88A
ENSG00000259660	-1.90755	-1.62513	-3.67352	0.0015368	0.04306	-1.24362	DNM1P47	transcribed_unprocessed_pseudogene	dynamin 1 pseudogene 47 [Source:HGNC Symbol;Acc:HGNC:35200]
ENSG00000211806	-1.90795	-0.169556	-3.22171	0.00433726	0.0447118	-1.92063	TRAV25	TR_V_gene	T cell receptor alpha variable 25 [Source:HGNC Symbol;Acc:HGNC:12122]
ENSG00000246223	-1.91036	2.51912	-3.47661	0.00242068	0.0431048	-1.40833	LINC01550	lncRNA	long intergenic non-protein coding RNA 1550 [Source:HGNC Symbol;Acc:HGNC:20111]
ENSG00000235381	-1.91201	-0.763321	-3.13758	0.00524912	0.046502	-2.08	AL596202.1	lncRNA	novel transcript
ENSG00000158806	-1.91447	-2.47089	-4.4078	0.000279696	0.04306	-0.0971624	NPM2	protein_coding	nucleophosmin/nucleoplasmin 2 [Source:HGNC Symbol;Acc:HGNC:7930]
ENSG00000171757	-1.91573	-1.34179	-3.17007	0.00487684	0.0456111	-2.02915	LRRC34	protein_coding	leucine rich repeat containing 34 [Source:HGNC Symbol;Acc:HGNC:28408]
ENSG00000177409	-1.91684	5.82782	-3.17831	0.0047865	0.0453739	-2.23536	SAMD9L	protein_coding	sterile alpha motif domain containing 9 like [Source:HGNC Symbol;Acc:HGNC:1349]
ENSG00000206053	-1.9172	3.18118	-3.4895	0.00234995	0.0431	-1.4182	JPT2	protein_coding	Jupiter microtubule associated homolog 2 [Source:HGNC Symbol;Acc:HGNC:14137]
ENSG00000112304	-1.91755	1.67473	-3.69038	0.001478	0.04306	-0.974596	ACOT13	protein_coding	acyl-CoA thioesterase 13 [Source:HGNC Symbol;Acc:HGNC:20999]
ENSG00000160172	-1.91861	-1.05817	-3.21661	0.00438793	0.0447118	-1.96664	FAM86C2P	transcribed_unprocessed_pseudogene	family with sequence similarity 86 member C2, pseudogene [Source:HGNC Symbol;Acc:HGNC:42392]
ENSG00000280079	-1.92103	-2.47666	-3.62602	0.00171522	0.04306	-1.38117	AC011447.7	TEC	TEC
ENSG00000089127	-1.92527	4.97444	-3.174	0.00483351	0.0454519	-2.21751	OAS1	protein_coding	2'-5'-oligoadenylate synthetase 1 [Source:HGNC Symbol;Acc:HGNC:8086]
ENSG00000180626	-1.92714	0.615865	-3.08418	0.00592194	0.0479911	-2.15764	ZNF594	protein_coding	zinc finger protein 594 [Source:HGNC Symbol;Acc:HGNC:29392]
ENSG00000198105	-1.92834	2.39675	-4.04187	0.000653904	0.04306	-0.253732	ZNF248	protein_coding	zinc finger protein 248 [Source:HGNC Symbol;Acc:HGNC:13041]
ENSG00000211817	-1.92925	0.0115971	-3.03188	0.00666145	0.0499414	-2.25508	TRAV38-2DV8	TR_V_gene	T cell receptor alpha variable 38-2/delta variable 8 [Source:HGNC Symbol;Acc:HGNC:12138]
ENSG00000148832	-1.93054	-2.42827	-3.17285	0.00484619	0.0454628	-2.11252	PAOX	protein_coding	polyamine oxidase [Source:HGNC Symbol;Acc:HGNC:20837]
ENSG00000120925	-1.93198	3.01621	-3.7229	0.0013708	0.04306	-0.928759	RNF170	protein_coding	ring finger protein 170 [Source:HGNC Symbol;Acc:HGNC:25358]
ENSG00000161298	-1.93324	1.48745	-3.90678	0.000894912	0.04306	-0.547152	ZNF382	protein_coding	zinc finger protein 382 [Source:HGNC Symbol;Acc:HGNC:17409]
ENSG00000172673	-1.93513	4.85834	-4.06242	0.000623431	0.04306	-0.261587	THEMIS	protein_coding	thymocyte selection associated [Source:HGNC Symbol;Acc:HGNC:21569]
ENSG00000162571	-1.9358	-2.64736	-3.38559	0.0029834	0.043498	-1.81201	TTLL10	protein_coding	tubulin tyrosine ligase like 10 [Source:HGNC Symbol;Acc:HGNC:26693]
ENSG00000211803	-1.94318	0.837332	-3.32933	0.0033935	0.0439904	-1.6911	TRAV23DV6	TR_V_gene	T cell receptor alpha variable 23/delta variable 6 [Source:HGNC Symbol;Acc:HGNC:12120]
ENSG00000288573	-1.94975	-2.15378	-3.48108	0.00239595	0.0431	-1.59719	AL357079.3	lncRNA	novel transcript
ENSG00000273828	-1.95828	-1.74779	-3.9451	0.000818718	0.04306	-0.921251	AL133227.1	lncRNA	novel transcript, antisense to ELMO2
ENSG00000176049	-1.95884	2.12615	-3.48561	0.00237109	0.0431	-1.40261	JAKMIP2	protein_coding	janus kinase and microtubule interacting protein 2 [Source:HGNC Symbol;Acc:HGNC:29067]
ENSG00000197568	-1.95958	0.31138	-3.17505	0.00482206	0.0454267	-1.98602	HHLA3	lncRNA	HERV-H LTR-associating 3 [Source:HGNC Symbol;Acc:HGNC:4906]
ENSG00000275111	-1.9631	0.07816	-3.06118	0.00623677	0.049088	-2.19949	ZNF2	protein_coding	zinc finger protein 2 [Source:HGNC Symbol;Acc:HGNC:12991]
ENSG00000211784	-1.96372	-0.406868	-3.13727	0.00525282	0.046502	-2.07674	TRAV10	TR_V_gene	T cell receptor alpha variable 10 [Source:HGNC Symbol;Acc:HGNC:12103]
ENSG00000103852	-1.96415	-1.33032	-4.42422	0.000269259	0.04306	0.196611	TTC23	protein_coding	tetratricopeptide repeat domain 23 [Source:HGNC Symbol;Acc:HGNC:25730]
ENSG00000273415	-1.96589	-1.91417	-3.74304	0.00130833	0.04306	-1.12863	LINC02725	lncRNA	long intergenic non-protein coding RNA 2725 [Source:HGNC Symbol;Acc:HGNC:54242]
ENSG00000261777	-1.97484	-2.12443	-3.71164	0.00140702	0.04306	-1.21176	AC012184.3	lncRNA	novel transcript, antisense to DDX19B and DDX19A
ENSG00000164512	-1.98031	1.39221	-3.55664	0.00201316	0.04306	-1.26042	ANKRD55	protein_coding	ankyrin repeat domain 55 [Source:HGNC Symbol;Acc:HGNC:25681]
ENSG00000229728	-1.98157	-1.87368	-3.56352	0.00198149	0.04306	-1.45469	AL136531.1	lncRNA	novel transcript
ENSG00000143248	-1.98221	-1.0402	-3.3625	0.00314547	0.0435286	-1.71294	RGS5	protein_coding	regulator of G protein signaling 5 [Source:HGNC Symbol;Acc:HGNC:10001]
ENSG00000177599	-1.98263	-0.570089	-3.33617	0.00334083	0.0438673	-1.72887	ZNF491	protein_coding	zinc finger protein 491 [Source:HGNC Symbol;Acc:HGNC:23706]
ENSG00000168785	-1.98735	2.672	-4.04621	0.00064734	0.04306	-0.245045	TSPAN5	protein_coding	tetraspanin 5 [Source:HGNC Symbol;Acc:HGNC:17753]
ENSG00000162813	-1.99439	2.85014	-3.24492	0.00411424	0.0447118	-1.91292	BPNT1	protein_coding	3'(2'), 5'-bisphosphate nucleotidase 1 [Source:HGNC Symbol;Acc:HGNC:1096]
ENSG00000246225	-1.99527	-2.13719	-3.46297	0.00249782	0.0431048	-1.68576	AC006299.1	lncRNA	novel transcript, antisense to SVIP
ENSG00000021300	-1.99581	3.2487	-3.04402	0.0064822	0.0494965	-2.29972	PLEKHB1	protein_coding	pleckstrin homology domain containing B1 [Source:HGNC Symbol;Acc:HGNC:19079]
ENSG00000109794	-1.9981	-2.3298	-3.07507	0.00604471	0.0485256	-2.33081	FAM149A	protein_coding	family with sequence similarity 149 member A [Source:HGNC Symbol;Acc:HGNC:24527]
ENSG00000225439	-2.00372	-0.604895	-3.98248	0.000750633	0.04306	-0.558498	BOLA3-AS1	lncRNA	BOLA3 divergent transcript [Source:HGNC Symbol;Acc:HGNC:42922]
ENSG00000258744	-2.00663	-0.797244	-3.1587	0.00500406	0.0459809	-2.03719	AL132800.1	lncRNA	novel transcript, antisense to CMA1
ENSG00000184319	-2.00716	1.14929	-3.86777	0.000979713	0.04306	-0.62556	RPL23AP82	transcribed_unprocessed_pseudogene	ribosomal protein L23a pseudogene 82 [Source:HGNC Symbol;Acc:HGNC:33730]
ENSG00000261754	-2.01295	-0.00915594	-3.42772	0.00270856	0.043396	-1.51995	AC008555.1	lncRNA	novel transcript
ENSG00000116771	-2.01663	2.18863	-3.40784	0.002835	0.0434268	-1.55102	AGMAT	protein_coding	agmatinase [Source:HGNC Symbol;Acc:HGNC:18407]
ENSG00000135414	-2.01839	2.72203	-3.69319	0.00146843	0.04306	-0.979624	GDF11	protein_coding	growth differentiation factor 11 [Source:HGNC Symbol;Acc:HGNC:4216]
ENSG00000137135	-2.01907	-1.9599	-3.07375	0.00606273	0.0485696	-2.2257	ARHGEF39	protein_coding	Rho guanine nucleotide exchange factor 39 [Source:HGNC Symbol;Acc:HGNC:25909]
ENSG00000280159	-2.01955	-2.38148	-3.3737	0.00306581	0.043498	-1.77385	AC016583.1	TEC	tec
ENSG00000104983	-2.02884	2.01302	-3.52071	0.00218698	0.04306	-1.32139	CCDC61	protein_coding	coiled-coil domain containing 61 [Source:HGNC Symbol;Acc:HGNC:33629]
ENSG00000286389	-2.02967	-1.18684	-3.94555	0.000817854	0.04306	-0.705202	AL731702.1	lncRNA	novel transcript
ENSG00000253704	-2.02993	-2.01638	-4.32386	0.000339764	0.04306	-0.23521	AC023632.2	lncRNA	novel transcript
ENSG00000272140	-2.0303	-0.94838	-3.80323	0.00113795	0.04306	-0.887455	AC022400.4	lncRNA	novel transcript
ENSG00000226581	-2.04656	-1.77289	-3.48975	0.00234858	0.0431	-1.60258	LINC02848	lncRNA	long intergenic non-protein coding RNA 2848 [Source:HGNC Symbol;Acc:HGNC:54384]
ENSG00000251595	-2.04797	-2.31022	-4.16376	0.000492664	0.04306	-0.619396	ABCA11P	transcribed_processed_pseudogene	ATP binding cassette subfamily A member 11, pseudogene [Source:HGNC Symbol;Acc:HGNC:31]
ENSG00000171307	-2.04939	2.8228	-3.54954	0.0020464	0.04306	-1.28697	ZDHHC16	protein_coding	zinc finger DHHC-type palmitoyltransferase 16 [Source:HGNC Symbol;Acc:HGNC:20714]
ENSG00000228395	-2.05368	-1.37063	-3.67104	0.00154563	0.04306	-1.18924	AL356481.1	lncRNA	novel transcript
ENSG00000240875	-2.05435	-0.836781	-3.09702	0.00575288	0.0475023	-2.14426	LINC00886	lncRNA	long intergenic non-protein coding RNA 886 [Source:HGNC Symbol;Acc:HGNC:48572]
ENSG00000242736	-2.05569	-2.07521	-3.3831	0.00300052	0.043498	-1.80292	TRBV1	TR_V_pseudogene	T cell receptor beta variable 1 (pseudogene) [Source:HGNC Symbol;Acc:HGNC:12176]
ENSG00000260448	-2.06103	-1.08488	-3.18538	0.0047104	0.0453305	-2.01359	LCMT1-AS1	lncRNA	LCMT1 antisense RNA 1 [Source:HGNC Symbol;Acc:HGNC:51177]
ENSG00000148935	-2.06411	-1.66394	-4.12308	0.000541487	0.04306	-0.474648	GAS2	protein_coding	growth arrest specific 2 [Source:HGNC Symbol;Acc:HGNC:4167]
ENSG00000144061	-2.06684	-2.09783	-3.36887	0.0030999	0.043498	-1.85619	NPHP1	protein_coding	nephrocystin 1 [Source:HGNC Symbol;Acc:HGNC:7905]
ENSG00000198416	-2.07494	-1.20023	-3.35363	0.00321002	0.0435406	-1.73349	ZNF658B	transcribed_unprocessed_pseudogene	zinc finger protein 658B (pseudogene) [Source:HGNC Symbol;Acc:HGNC:32033]
ENSG00000255389	-2.08015	0.287417	-3.52039	0.00218862	0.04306	-1.3442	Z97989.1	lncRNA	chromosome 6 open reading frame 3
ENSG00000106351	-2.08232	3.12868	-3.92743	0.000853013	0.04306	-0.496474	AGFG2	protein_coding	ArfGAP with FG repeats 2 [Source:HGNC Symbol;Acc:HGNC:5177]
ENSG00000073282	-2.08515	-1.16613	-3.25799	0.00399358	0.0444006	-1.85337	TP63	protein_coding	tumor protein p63 [Source:HGNC Symbol;Acc:HGNC:15979]
ENSG00000132541	-2.08718	1.20279	-3.19382	0.00462098	0.045153	-1.96235	RIDA	protein_coding	reactive intermediate imine deaminase A homolog [Source:HGNC Symbol;Acc:HGNC:16897]
ENSG00000246526	-2.0876	1.76122	-3.10205	0.0056879	0.0474641	-2.16032	LINC02481	lncRNA	long intergenic non-protein coding RNA 2481 [Source:HGNC Symbol;Acc:HGNC:27958]
ENSG00000170627	-2.102	0.220766	-3.5126	0.00222824	0.04306	-1.34631	GTSF1	protein_coding	gametocyte specific factor 1 [Source:HGNC Symbol;Acc:HGNC:26565]
ENSG00000284606	-2.1031	-2.11556	-4.12669	0.00053696	0.04306	-0.601295	AC105233.4	lncRNA	novel transcript
ENSG00000246627	-2.10464	0.106648	-3.40882	0.00282866	0.0434268	-1.56848	CACNA1C-AS1	lncRNA	CACNA1C antisense RNA 1 [Source:HGNC Symbol;Acc:HGNC:40119]
ENSG00000211767	-2.10506	-0.610548	-3.55731	0.00201008	0.04306	-1.31381	TRBJ2-3	TR_J_gene	T cell receptor beta joining 2-3 [Source:HGNC Symbol;Acc:HGNC:12171]
ENSG00000249667	-2.10633	0.157969	-3.87239	0.00096926	0.04306	-0.703661	LINC01259	lncRNA	long intergenic non-protein coding RNA 1259 [Source:HGNC Symbol;Acc:HGNC:49899]
ENSG00000169621	-2.10839	0.953905	-3.0518	0.00636982	0.0492302	-2.22245	APLF	protein_coding	aprataxin and PNKP like factor [Source:HGNC Symbol;Acc:HGNC:28724]
ENSG00000134198	-2.11052	2.9407	-3.4352	0.00266242	0.043396	-1.53834	TSPAN2	protein_coding	tetraspanin 2 [Source:HGNC Symbol;Acc:HGNC:20659]
ENSG00000230587	-2.13046	0.256963	-3.35534	0.00319748	0.0435406	-1.65553	LINC02580	lncRNA	long intergenic non-protein coding RNA 2580 [Source:HGNC Symbol;Acc:HGNC:53751]
ENSG00000197275	-2.13688	-1.71955	-4.1355	0.000526089	0.04306	-0.439015	RAD54B	protein_coding	RAD54 homolog B [Source:HGNC Symbol;Acc:HGNC:17228]
ENSG00000116690	-2.1568	-2.58811	-3.33659	0.00333762	0.0438673	-1.92934	PRG4	protein_coding	proteoglycan 4 [Source:HGNC Symbol;Acc:HGNC:9364]
ENSG00000135525	-2.16113	-0.134942	-3.57344	0.00193663	0.04306	-1.25435	MAP7	protein_coding	microtubule associated protein 7 [Source:HGNC Symbol;Acc:HGNC:6869]
ENSG00000167220	-2.17381	1.82167	-3.73804	0.00132356	0.04306	-0.877355	HDHD2	protein_coding	haloacid dehalogenase like hydrolase domain containing 2 [Source:HGNC Symbol;Acc:HGNC:25364]
ENSG00000108439	-2.19567	1.42471	-3.55281	0.00203101	0.04306	-1.25067	PNPO	protein_coding	pyridoxamine 5'-phosphate oxidase [Source:HGNC Symbol;Acc:HGNC:30260]
ENSG00000160856	-2.19965	5.01026	-3.37198	0.00307791	0.043498	-1.78474	FCRL3	protein_coding	Fc receptor like 3 [Source:HGNC Symbol;Acc:HGNC:18506]
ENSG00000174327	-2.20461	0.135667	-3.79474	0.00116059	0.04306	-0.819871	SLC16A13	protein_coding	solute carrier family 16 member 13 [Source:HGNC Symbol;Acc:HGNC:31037]
ENSG00000144681	-2.22447	-2.69418	-3.24522	0.00411144	0.0447118	-2.02751	STAC	protein_coding	SH3 and cysteine rich domain [Source:HGNC Symbol;Acc:HGNC:11353]
ENSG00000246174	-2.24115	-0.729596	-3.52781	0.00215153	0.04306	-1.40203	KCTD21-AS1	lncRNA	KCTD21 antisense RNA 1 [Source:HGNC Symbol;Acc:HGNC:48674]
ENSG00000089163	-2.24152	-2.19373	-3.8479	0.00102594	0.04306	-1.08523	SIRT4	protein_coding	sirtuin 4 [Source:HGNC Symbol;Acc:HGNC:14932]
ENSG00000107014	-2.24471	-1.86133	-3.6547	0.00160517	0.04306	-1.3522	RLN2	protein_coding	relaxin 2 [Source:HGNC Symbol;Acc:HGNC:10027]
ENSG00000272369	-2.24804	-2.33088	-3.7566	0.00126786	0.04306	-1.17174	AC008035.1	lncRNA	novel transcript
ENSG00000163536	-2.24907	1.12017	-3.25539	0.00401729	0.0444006	-1.83637	SERPINI1	protein_coding	serpin family I member 1 [Source:HGNC Symbol;Acc:HGNC:8943]
ENSG00000175518	-2.25464	-2.18255	-3.08042	0.00597225	0.048138	-2.28224	UBQLNL	protein_coding	ubiquilin like [Source:HGNC Symbol;Acc:HGNC:28294]
ENSG00000240057	-2.25522	-0.564446	-3.73182	0.00134279	0.04306	-1.01884	AC078785.1	lncRNA	uncharacterized LOC107986114 [Source:NCBI gene (formerly Entrezgene);Acc:107986114]
ENSG00000189298	-2.25894	1.32059	-3.99078	0.000736308	0.04306	-0.380748	ZKSCAN3	protein_coding	zinc finger with KRAB and SCAN domains 3 [Source:HGNC Symbol;Acc:HGNC:13853]
ENSG00000249806	-2.26574	-0.672138	-3.3765	0.00304621	0.043498	-1.68082	AC139720.1	lncRNA	novel transcript
ENSG00000118961	-2.2674	2.77824	-3.81516	0.00110691	0.04306	-0.729245	LDAH	protein_coding	lipid droplet associated hydrolase [Source:HGNC Symbol;Acc:HGNC:26145]
ENSG00000133706	-2.29889	5.74887	-4.02377	0.00068198	0.04306	-0.379494	LARS1	protein_coding	leucyl-tRNA synthetase 1 [Source:HGNC Symbol;Acc:HGNC:6512]
ENSG00000005102	-2.31273	-0.0087322	-3.04589	0.00645506	0.0493648	-2.22922	MEOX1	protein_coding	mesenchyme homeobox 1 [Source:HGNC Symbol;Acc:HGNC:7013]
ENSG00000278107	-2.31492	-1.83317	-5.11713	5.48733e-05	0.04306	1.02248	AC027575.2	lncRNA	novel transcript
ENSG00000128000	-2.3161	2.14122	-3.42116	0.00274968	0.043396	-1.5182	ZNF780B	protein_coding	zinc finger protein 780B [Source:HGNC Symbol;Acc:HGNC:33109]
ENSG00000247735	-2.31766	-2.25245	-3.99703	0.000725695	0.04306	-0.835511	AC120114.1	lncRNA	novel transcript, antisense to KCTD13
ENSG00000271155	-2.33729	-3.1015	-3.26668	0.00391523	0.0444006	-2.04298	AL161729.1	lncRNA	novel transcript, antisense to PTCH1
ENSG00000247572	-2.34239	1.01351	-3.55154	0.00203697	0.04306	-1.25786	CKMT2-AS1	lncRNA	CKMT2 antisense RNA 1 [Source:HGNC Symbol;Acc:HGNC:48997]
ENSG00000025423	-2.3487	-2.40597	-3.98652	0.000743619	0.04306	-0.841182	HSD17B6	protein_coding	hydroxysteroid 17-beta dehydrogenase 6 [Source:HGNC Symbol;Acc:HGNC:23316]
ENSG00000213057	-2.35024	-1.84731	-3.1665	0.00491644	0.0456203	-2.08681	C1orf220	lncRNA	chromosome 1 open reading frame 220 [Source:HGNC Symbol;Acc:HGNC:33805]
ENSG00000270179	-2.35654	-1.33808	-3.98988	0.000737846	0.04306	-0.716795	AP002840.2	lncRNA	novel transcript
ENSG00000164283	-2.37725	-2.13635	-3.95646	0.000797407	0.04306	-0.811614	ESM1	protein_coding	endothelial cell specific molecule 1 [Source:HGNC Symbol;Acc:HGNC:3466]
ENSG00000126243	-2.37978	1.55004	-3.40829	0.00283211	0.0434268	-1.53614	LRFN3	protein_coding	leucine rich repeat and fibronectin type III domain containing 3 [Source:HGNC Symbol;Acc:HGNC:28370]
ENSG00000280128	-2.3835	1.94885	-3.53464	0.00211791	0.04306	-1.29182	AL662795.2	TEC	TEC
ENSG00000262333	-2.40386	-1.61504	-4.20302	0.00044974	0.04306	-0.338468	HNRNPA1P16	processed_pseudogene	heterogeneous nuclear ribonucleoprotein A1 pseudogene 16 [Source:HGNC Symbol;Acc:HGNC:39134]
ENSG00000213918	-2.40712	3.98166	-3.28195	0.00378129	0.044224	-1.88247	DNASE1	protein_coding	deoxyribonuclease 1 [Source:HGNC Symbol;Acc:HGNC:2956]
ENSG00000287729	-2.43312	-3.08587	-3.80396	0.00113605	0.04306	-1.2115	AF241728.2	lncRNA	novel transcript
ENSG00000249684	-2.47059	-0.31535	-3.44955	0.00257609	0.043396	-1.52273	AC106795.2	lncRNA	novel transcript, antisense to PROP1
ENSG00000165409	-2.52402	-2.2233	-3.37234	0.00307537	0.043498	-1.73435	TSHR	protein_coding	thyroid stimulating hormone receptor [Source:HGNC Symbol;Acc:HGNC:12373]
ENSG00000162739	-2.55555	5.02009	-3.83663	0.00105312	0.04306	-0.759234	SLAMF6	protein_coding	SLAM family member 6 [Source:HGNC Symbol;Acc:HGNC:21392]
ENSG00000226445	-2.55651	-0.83248	-3.40279	0.00286807	0.0434719	-1.61589	BX322234.1	lncRNA	novel transcript
ENSG00000132763	-2.56184	-0.349804	-3.32471	0.00342953	0.0440188	-1.74738	MMACHC	protein_coding	metabolism of cobalamin associated C [Source:HGNC Symbol;Acc:HGNC:24525]
ENSG00000203865	-2.61015	-0.483915	-3.35822	0.00317644	0.0435286	-1.68578	ATP1A1-AS1	lncRNA	ATP1A1 antisense RNA 1 [Source:HGNC Symbol;Acc:HGNC:28262]
ENSG00000216775	-2.6309	-2.70465	-3.31469	0.00350894	0.0441022	-1.92701	AL109918.1	transcribed_unprocessed_pseudogene	heterogeneous nuclear ribonucleoprotein A/B (HNRNPAB) pseudogene
ENSG00000215424	-2.644	0.147957	-4.87375	9.5577e-05	0.04306	1.11576	MCM3AP-AS1	lncRNA	MCM3AP antisense RNA 1 [Source:HGNC Symbol;Acc:HGNC:16417]
ENSG00000245164	-2.65631	5.53957	-3.05119	0.00637846	0.0492302	-2.42675	LINC00861	lncRNA	long intergenic non-protein coding RNA 861 [Source:HGNC Symbol;Acc:HGNC:45133]
ENSG00000260927	-2.6637	-1.77799	-3.97898	0.000756757	0.04306	-0.795649	AC009107.2	lncRNA	uncharacterized LOC101927556 [Source:NCBI gene (formerly Entrezgene);Acc:101927556]
ENSG00000249454	-2.67716	-3.15316	-3.20381	0.00451736	0.044893	-2.12525	GZMAP1	unprocessed_pseudogene	granzyme A pseudogene 1 [Source:HGNC Symbol;Acc:HGNC:44137]
ENSG00000186638	-2.69142	-1.74739	-4.05634	0.000632296	0.04306	-0.540679	KIF24	protein_coding	kinesin family member 24 [Source:HGNC Symbol;Acc:HGNC:19916]
ENSG00000162999	-2.71085	-1.68335	-3.43877	0.0026407	0.043396	-1.71096	DUSP19	protein_coding	dual specificity phosphatase 19 [Source:HGNC Symbol;Acc:HGNC:18894]
ENSG00000231419	-2.78564	-2.63942	-3.09248	0.00581207	0.0476345	-2.30521	LINC00689	lncRNA	long intergenic non-protein coding RNA 689 [Source:HGNC Symbol;Acc:HGNC:27217]
ENSG00000254427	-2.80952	-2.51756	-5.29133	3.70043e-05	0.04306	1.0332	LINC02696	lncRNA	long intergenic non-protein coding RNA 2696 [Source:HGNC Symbol;Acc:HGNC:54210]
ENSG00000245080	-2.84546	-2.73106	-3.37244	0.00307467	0.043498	-1.83939	MIR3150BHG	lncRNA	MIR3150B host gene [Source:HGNC Symbol;Acc:HGNC:52000]
ENSG00000254838	-2.85776	5.43334	-3.37129	0.00308276	0.043498	-1.74883	GVINP1	transcribed_unprocessed_pseudogene	GTPase, very large interferon inducible pseudogene 1 [Source:HGNC Symbol;Acc:HGNC:25813]
ENSG00000249602	-2.88414	-2.76102	-5.23284	4.22249e-05	0.04306	0.920375	AL589765.4	lncRNA	novel transcript
ENSG00000287603	-2.88503	-1.78646	-3.26231	0.0039544	0.0444006	-1.99276	AC008403.3	lncRNA	novel transcript, antisense to SULT2B1
ENSG00000286366	-2.89191	-2.32098	-3.86015	0.000997199	0.04306	-1.07157	AC005052.2	lncRNA	novel transcript, antisense to UPF3B
ENSG00000112210	-2.94876	-1.44296	-3.67283	0.00153926	0.04306	-1.24068	RAB23	protein_coding	RAB23, member RAS oncogene family [Source:HGNC Symbol;Acc:HGNC:14263]
ENSG00000255163	-3.08035	-1.47723	-4.0317	0.000669546	0.04306	-0.677935	HSPE1P18	processed_pseudogene	heat shock protein family E (Hsp10) member 1 pseudogene 18 [Source:HGNC Symbol;Acc:HGNC:49337]
ENSG00000268912	-3.18075	-1.42402	-4.70086	0.000142149	0.04306	0.332708	AC012313.5	lncRNA	novel transcript
ENSG00000151079	-3.22728	-0.663373	-3.45596	0.0025384	0.0432592	-1.52825	KCNA6	protein_coding	potassium voltage-gated channel subfamily A member 6 [Source:HGNC Symbol;Acc:HGNC:6225]
ENSG00000247853	-3.27268	-1.41218	-3.8752	0.000962968	0.04306	-0.912423	AC006064.2	lncRNA	novel transcript, antisense to CHD4
ENSG00000113555	-3.29268	-1.6403	-3.04278	0.00650035	0.049542	-2.32642	PCDH12	protein_coding	protocadherin 12 [Source:HGNC Symbol;Acc:HGNC:8657]
ENSG00000233387	-3.33637	-0.309863	-3.21422	0.00441175	0.0447118	-1.95314	IATPR	lncRNA	ITGB1 adjacent tumor promoting lncRNA [Source:HGNC Symbol;Acc:HGNC:53719]
ENSG00000170915	-3.62296	2.27871	-3.75106	0.00128424	0.04306	-0.860432	PAQR8	protein_coding	progestin and adipoQ receptor family member 8 [Source:HGNC Symbol;Acc:HGNC:15708]

## Sheet: Pt Pre vs Control Pre
GeneID	logFC	AveExpr	t	P.Value	adj.P.Val	B	gene.name	gene.type	gene.description
ENSG00000185897	3.34345	-0.740811	4.09536	0.000577492	0.0343771	-0.168816	FFAR3	protein_coding	free fatty acid receptor 3 [Source:HGNC Symbol;Acc:HGNC:4499]
ENSG00000207370	2.97151	-2.31587	3.47501	0.00242965	0.0495837	-1.41967	Y_RNA	misc_RNA	Y RNA [Source:RFAM;Acc:RF00019]
ENSG00000156113	2.94487	-0.00326173	4.48122	0.000235977	0.0300497	0.657959	KCNMA1	protein_coding	potassium calcium-activated channel subfamily M alpha 1 [Source:HGNC Symbol;Acc:HGNC:6284]
ENSG00000164509	2.84972	0.709056	3.63476	0.00168091	0.0452499	-1.1408	IL31RA	protein_coding	interleukin 31 receptor A [Source:HGNC Symbol;Acc:HGNC:18969]
ENSG00000168078	2.64598	-1.58184	3.8026	0.00113962	0.0402344	-0.772815	PBK	protein_coding	PDZ binding kinase [Source:HGNC Symbol;Acc:HGNC:18282]
ENSG00000130202	2.60337	3.50548	3.9298	0.00084833	0.0379704	-0.658497	NECTIN2	protein_coding	nectin cell adhesion molecule 2 [Source:HGNC Symbol;Acc:HGNC:9707]
ENSG00000244405	2.42214	-0.957274	4.03096	0.000670688	0.035755	-0.281979	ETV5	protein_coding	ETS variant transcription factor 5 [Source:HGNC Symbol;Acc:HGNC:3494]
ENSG00000169607	2.29302	-0.173114	3.84196	0.00104019	0.0393623	-0.665653	CKAP2L	protein_coding	cytoskeleton associated protein 2 like [Source:HGNC Symbol;Acc:HGNC:26877]
ENSG00000275210	2.27736	2.61087	4.44182	0.000258504	0.0300497	0.518403	AC245884.11	lncRNA	novel transcript
ENSG00000169495	2.21633	-2.73482	4.46437	0.000245363	0.0300497	0.401576	HTRA4	protein_coding	HtrA serine peptidase 4 [Source:HGNC Symbol;Acc:HGNC:26909]
ENSG00000224080	2.17571	1.95031	3.46821	0.0024679	0.0498623	-1.56143	UBE2FP1	processed_pseudogene	UBE2F pseudogene 1 [Source:HGNC Symbol;Acc:HGNC:44535]
ENSG00000162512	2.15379	2.55619	3.79415	0.00116217	0.0403462	-0.892599	SDC3	protein_coding	syndecan 3 [Source:HGNC Symbol;Acc:HGNC:10660]
ENSG00000033327	2.11321	6.91305	4.00266	0.000716271	0.036669	-0.634075	GAB2	protein_coding	GRB2 associated binding protein 2 [Source:HGNC Symbol;Acc:HGNC:14458]
ENSG00000275832	2.07087	0.0415133	3.88415	0.000943177	0.0383217	-0.589364	ARHGAP23	protein_coding	Rho GTPase activating protein 23 [Source:HGNC Symbol;Acc:HGNC:29293]
ENSG00000151726	2.06591	7.08147	3.50399	0.0022729	0.0482039	-1.74903	ACSL1	protein_coding	acyl-CoA synthetase long chain family member 1 [Source:HGNC Symbol;Acc:HGNC:3569]
ENSG00000224003	1.95533	-2.16133	3.64925	0.00162554	0.0445437	-1.07744	YES1P1	processed_pseudogene	YES1 pseudogene 1 [Source:HGNC Symbol;Acc:HGNC:12842]
ENSG00000157557	1.9165	6.76463	3.52366	0.00217219	0.0477563	-1.70246	ETS2	protein_coding	ETS proto-oncogene 2, transcription factor [Source:HGNC Symbol;Acc:HGNC:3489]
ENSG00000155307	1.9162	6.26043	3.70205	0.00143862	0.0430703	-1.30139	SAMSN1	protein_coding	SAM domain, SH3 domain and nuclear localization signals 1 [Source:HGNC Symbol;Acc:HGNC:10528]
ENSG00000104549	1.87721	3.9958	3.49211	0.00233591	0.0487591	-1.67546	SQLE	protein_coding	squalene epoxidase [Source:HGNC Symbol;Acc:HGNC:11279]
ENSG00000104970	1.84489	1.70579	3.50069	0.00229022	0.0483337	-1.46841	KIR3DX1	transcribed_unprocessed_pseudogene	killer cell immunoglobulin like receptor, three Ig domains X1 (pseudogene) [Source:HGNC Symbol;Acc:HGNC:25043]
ENSG00000122644	1.83509	5.5872	3.6554	0.00160259	0.0444509	-1.38912	ARL4A	protein_coding	ADP ribosylation factor like GTPase 4A [Source:HGNC Symbol;Acc:HGNC:695]
ENSG00000158470	1.82107	6.36162	3.4643	0.00249018	0.0499051	-1.82861	B4GALT5	protein_coding	beta-1,4-galactosyltransferase 5 [Source:HGNC Symbol;Acc:HGNC:928]
ENSG00000101057	1.80724	3.07665	3.65271	0.00161256	0.0444606	-1.2027	MYBL2	protein_coding	MYB proto-oncogene like 2 [Source:HGNC Symbol;Acc:HGNC:7548]
ENSG00000197272	1.7881	-1.0764	3.47716	0.00241765	0.0494594	-1.40372	IL27	protein_coding	interleukin 27 [Source:HGNC Symbol;Acc:HGNC:19157]
ENSG00000212283	1.74754	-0.436599	4.10522	0.000564417	0.0343771	-0.12273	SNORD89	snoRNA	small nucleolar RNA, C/D box 89 [Source:HGNC Symbol;Acc:HGNC:32750]
ENSG00000206828	1.73237	0.405252	3.80816	0.00112502	0.0402344	-0.741504	RNVU1-30	snRNA	RNA, variant U1 small nuclear 30 [Source:HGNC Symbol;Acc:HGNC:54434]
ENSG00000180263	1.72889	3.29737	4.88179	9.38344e-05	0.0247331	1.45742	FGD6	protein_coding	FYVE, RhoGEF and PH domain containing 6 [Source:HGNC Symbol;Acc:HGNC:21740]
ENSG00000029993	1.71761	3.13748	3.53445	0.00211886	0.0469291	-1.50615	HMGB3	protein_coding	high mobility group box 3 [Source:HGNC Symbol;Acc:HGNC:5004]
ENSG00000279432	1.71699	0.0411495	3.62288	0.00172768	0.0454408	-1.13174	AC015799.1	TEC	novel transcript
ENSG00000113742	1.65244	6.22497	3.60911	0.00178356	0.0459825	-1.50775	CPEB4	protein_coding	cytoplasmic polyadenylation element binding protein 4 [Source:HGNC Symbol;Acc:HGNC:21747]
ENSG00000156273	1.63478	7.9191	4.17102	0.000484424	0.0330897	-0.261617	BACH1	protein_coding	BTB domain and CNC homolog 1 [Source:HGNC Symbol;Acc:HGNC:935]
ENSG00000119725	1.62705	-0.378314	3.69059	0.00147728	0.0434646	-0.97956	ZNF410	protein_coding	zinc finger protein 410 [Source:HGNC Symbol;Acc:HGNC:20144]
ENSG00000140105	1.61923	8.09742	3.72198	0.00137374	0.0426541	-1.27248	WARS1	protein_coding	tryptophanyl-tRNA synthetase 1 [Source:HGNC Symbol;Acc:HGNC:12729]
ENSG00000137812	1.60154	1.43179	5.11941	5.45894e-05	0.0247331	2.01431	KNL1	protein_coding	kinetochore scaffold 1 [Source:HGNC Symbol;Acc:HGNC:24054]
ENSG00000072401	1.59251	5.50535	4.77939	0.000118666	0.0247331	1.13626	UBE2D1	protein_coding	ubiquitin conjugating enzyme E2 D1 [Source:HGNC Symbol;Acc:HGNC:12474]
ENSG00000159128	1.56307	7.19684	4.09372	0.000579702	0.0343944	-0.429163	IFNGR2	protein_coding	interferon gamma receptor 2 [Source:HGNC Symbol;Acc:HGNC:5440]
ENSG00000269981	1.55264	2.1323	3.4915	0.00233914	0.0487591	-1.51315	AL627309.7	processed_pseudogene	novel pseudogene
ENSG00000138778	1.52727	1.52133	4.34584	0.000322877	0.0309995	0.369573	CENPE	protein_coding	centromere protein E [Source:HGNC Symbol;Acc:HGNC:1856]
ENSG00000183779	1.52632	4.8095	3.59567	0.00183979	0.0461035	-1.49713	ZNF703	protein_coding	zinc finger protein 703 [Source:HGNC Symbol;Acc:HGNC:25883]
ENSG00000103642	1.51672	5.2048	4.3061	0.00035405	0.0314215	0.0766937	LACTB	protein_coding	lactamase beta [Source:HGNC Symbol;Acc:HGNC:16468]
ENSG00000153094	1.49561	6.54228	3.92906	0.000849781	0.0379704	-0.795153	BCL2L11	protein_coding	BCL2 like 11 [Source:HGNC Symbol;Acc:HGNC:994]
ENSG00000111252	1.48078	8.09764	3.55918	0.00200143	0.0466684	-1.6359	SH2B3	protein_coding	SH2B adaptor protein 3 [Source:HGNC Symbol;Acc:HGNC:29605]
ENSG00000156869	1.47858	1.45303	3.97801	0.000758466	0.0370305	-0.430423	FRRS1	protein_coding	ferric chelate reductase 1 [Source:HGNC Symbol;Acc:HGNC:27622]
ENSG00000105851	1.47799	6.55681	3.98616	0.00074425	0.036889	-0.666844	PIK3CG	protein_coding	phosphatidylinositol-4,5-bisphosphate 3-kinase catalytic subunit gamma [Source:HGNC Symbol;Acc:HGNC:8978]
ENSG00000188343	1.47368	-0.0327052	3.97172	0.00076964	0.0371831	-0.401809	CIBAR1	protein_coding	CBY1 interacting BAR domain containing 1 [Source:HGNC Symbol;Acc:HGNC:30452]
ENSG00000271581	1.47104	-0.342528	3.54523	0.00206685	0.0467008	-1.27307	AL671883.2	unprocessed_pseudogene	HLA complex group 4 (HCG4) pseudogene
ENSG00000135604	1.45664	7.35654	4.86682	9.71056e-05	0.0247331	1.31336	STX11	protein_coding	syntaxin 11 [Source:HGNC Symbol;Acc:HGNC:11429]
ENSG00000086062	1.45166	8.0292	3.90598	0.000896566	0.0379704	-0.859929	B4GALT1	protein_coding	beta-1,4-galactosyltransferase 1 [Source:HGNC Symbol;Acc:HGNC:924]
ENSG00000143862	1.4386	6.1619	3.80475	0.00113396	0.0402344	-1.0698	ARL8A	protein_coding	ADP ribosylation factor like GTPase 8A [Source:HGNC Symbol;Acc:HGNC:25192]
ENSG00000178623	1.43707	3.85921	3.51656	0.00220802	0.0479247	-1.61685	GPR35	protein_coding	G protein-coupled receptor 35 [Source:HGNC Symbol;Acc:HGNC:4492]
ENSG00000006607	1.42764	4.43972	3.7556	0.0012708	0.0419341	-1.12711	FARP2	protein_coding	FERM, ARH/RhoGEF and pleckstrin domain protein 2 [Source:HGNC Symbol;Acc:HGNC:16460]
ENSG00000178719	1.42336	7.40772	4.03453	0.000665157	0.035755	-0.564212	GRINA	protein_coding	glutamate ionotropic receptor NMDA type subunit associated protein 1 [Source:HGNC Symbol;Acc:HGNC:4589]
ENSG00000085449	1.4146	6.11409	3.9177	0.000872503	0.0379704	-0.816606	WDFY1	protein_coding	WD repeat and FYVE domain containing 1 [Source:HGNC Symbol;Acc:HGNC:20451]
ENSG00000213149	1.39981	-0.568524	3.6751	0.0015312	0.04359	-1.00891	CNN2P9	processed_pseudogene	calponin 2 pseudogene 9 [Source:HGNC Symbol;Acc:HGNC:39534]
ENSG00000183735	1.39152	5.54372	3.57803	0.00191621	0.0462109	-1.56553	TBK1	protein_coding	TANK binding kinase 1 [Source:HGNC Symbol;Acc:HGNC:11584]
ENSG00000112773	1.38692	5.98386	3.55326	0.00202895	0.0466684	-1.62821	TENT5A	protein_coding	terminal nucleotidyltransferase 5A [Source:HGNC Symbol;Acc:HGNC:18345]
ENSG00000197872	1.37901	6.55156	4.20773	0.000444842	0.0329367	-0.166484	CYRIA	protein_coding	CYFIP related Rac1 interactor A [Source:HGNC Symbol;Acc:HGNC:25373]
ENSG00000134686	1.37253	6.70442	3.67438	0.00153376	0.04359	-1.36661	PHC2	protein_coding	polyhomeotic homolog 2 [Source:HGNC Symbol;Acc:HGNC:3183]
ENSG00000113494	1.36633	1.68539	3.84116	0.00104212	0.0393623	-0.744209	PRLR	protein_coding	prolactin receptor [Source:HGNC Symbol;Acc:HGNC:9446]
ENSG00000109466	1.33407	4.7858	3.81969	0.00109534	0.039806	-1.00413	KLHL2	protein_coding	kelch like family member 2 [Source:HGNC Symbol;Acc:HGNC:6353]
ENSG00000111647	1.32563	6.12418	3.93438	0.000839348	0.0379704	-0.779176	UHRF1BP1L	protein_coding	UHRF1 binding protein 1 like [Source:HGNC Symbol;Acc:HGNC:29102]
ENSG00000218582	1.32172	-0.00259187	4.13578	0.000525743	0.0340082	-0.0578556	GAPDHP63	processed_pseudogene	glyceraldehyde 3 phosphate dehydrogenase pseudogene 63 [Source:HGNC Symbol;Acc:HGNC:4157]
ENSG00000151725	1.31843	2.56357	3.95414	0.000801701	0.0379704	-0.531842	CENPU	protein_coding	centromere protein U [Source:HGNC Symbol;Acc:HGNC:21348]
ENSG00000102034	1.31249	7.44878	3.79836	0.0011509	0.0402731	-1.09635	ELF4	protein_coding	E74 like ETS transcription factor 4 [Source:HGNC Symbol;Acc:HGNC:3319]
ENSG00000002549	1.30403	6.41153	3.52088	0.00218613	0.0479126	-1.70255	LAP3	protein_coding	leucine aminopeptidase 3 [Source:HGNC Symbol;Acc:HGNC:18449]
ENSG00000133874	1.30231	3.12166	4.02933	0.00067324	0.035755	-0.411957	RNF122	protein_coding	ring finger protein 122 [Source:HGNC Symbol;Acc:HGNC:21147]
ENSG00000175591	1.30179	3.19446	3.55136	0.00203782	0.0466684	-1.47889	P2RY2	protein_coding	purinergic receptor P2Y2 [Source:HGNC Symbol;Acc:HGNC:8541]
ENSG00000165806	1.2998	4.68894	4.13625	0.000525169	0.0340082	-0.286087	CASP7	protein_coding	caspase 7 [Source:HGNC Symbol;Acc:HGNC:1508]
ENSG00000160999	1.29125	3.58506	3.89501	0.000919698	0.0379704	-0.742173	SH2B2	protein_coding	SH2B adaptor protein 2 [Source:HGNC Symbol;Acc:HGNC:17381]
ENSG00000254087	1.29044	8.68581	5.2413	4.14256e-05	0.0247331	2.13899	LYN	protein_coding	LYN proto-oncogene, Src family tyrosine kinase [Source:HGNC Symbol;Acc:HGNC:6735]
ENSG00000163694	1.28987	5.68147	3.50018	0.00229287	0.0483337	-1.74304	RBM47	protein_coding	RNA binding motif protein 47 [Source:HGNC Symbol;Acc:HGNC:30358]
ENSG00000132434	1.26847	4.006	3.5185	0.00219815	0.0479247	-1.62271	LANCL2	protein_coding	LanC like 2 [Source:HGNC Symbol;Acc:HGNC:6509]
ENSG00000185215	1.2293	8.61736	3.88741	0.000936057	0.0382056	-0.906682	TNFAIP2	protein_coding	TNF alpha induced protein 2 [Source:HGNC Symbol;Acc:HGNC:11895]
ENSG00000066336	1.2288	8.19018	3.47239	0.0024443	0.0496934	-1.82854	SPI1	protein_coding	Spi-1 proto-oncogene [Source:HGNC Symbol;Acc:HGNC:11241]
ENSG00000115339	1.22761	3.69288	3.91241	0.000883273	0.0379704	-0.722456	GALNT3	protein_coding	polypeptide N-acetylgalactosaminyltransferase 3 [Source:HGNC Symbol;Acc:HGNC:4125]
ENSG00000164823	1.22565	5.05183	3.85548	0.00100807	0.039315	-0.935612	OSGIN2	protein_coding	oxidative stress induced growth inhibitor family member 2 [Source:HGNC Symbol;Acc:HGNC:1355]
ENSG00000119655	1.2253	6.57152	3.57557	0.00192713	0.0462254	-1.58541	NPC2	protein_coding	NPC intracellular cholesterol transporter 2 [Source:HGNC Symbol;Acc:HGNC:14537]
ENSG00000130164	1.22411	4.59833	4.07161	0.00061025	0.0350464	-0.418047	LDLR	protein_coding	low density lipoprotein receptor [Source:HGNC Symbol;Acc:HGNC:6547]
ENSG00000187231	1.22209	5.37151	4.83038	0.000105563	0.0247331	1.25094	SESTD1	protein_coding	SEC14 and spectrin domain containing 1 [Source:HGNC Symbol;Acc:HGNC:18379]
ENSG00000152380	1.2124	1.11561	3.48955	0.00234968	0.0487591	-1.44632	FAM151B	protein_coding	family with sequence similarity 151 member B [Source:HGNC Symbol;Acc:HGNC:33716]
ENSG00000134470	1.21034	3.29398	4.35273	0.000317763	0.0308886	0.288641	IL15RA	protein_coding	interleukin 15 receptor subunit alpha [Source:HGNC Symbol;Acc:HGNC:5978]
ENSG00000025039	1.20523	3.84374	3.4803	0.00240026	0.0492484	-1.69891	RRAGD	protein_coding	Ras related GTP binding D [Source:HGNC Symbol;Acc:HGNC:19903]
ENSG00000181826	1.19556	4.29972	3.99562	0.000728071	0.036889	-0.587368	RELL1	protein_coding	RELT like 1 [Source:HGNC Symbol;Acc:HGNC:27379]
ENSG00000196396	1.18602	7.32153	3.69345	0.00146753	0.0433915	-1.32936	PTPN1	protein_coding	protein tyrosine phosphatase non-receptor type 1 [Source:HGNC Symbol;Acc:HGNC:9642]
ENSG00000149925	1.18578	3.2212	3.63248	0.00168979	0.0452832	-1.29389	ALDOA	protein_coding	aldolase, fructose-bisphosphate A [Source:HGNC Symbol;Acc:HGNC:414]
ENSG00000123066	1.18503	8.0338	3.66831	0.00155544	0.0438214	-1.39206	MED13L	protein_coding	mediator complex subunit 13L [Source:HGNC Symbol;Acc:HGNC:22962]
ENSG00000169826	1.18429	7.26137	3.78848	0.00117756	0.0406968	-1.11626	CSGALNACT2	protein_coding	chondroitin sulfate N-acetylgalactosaminyltransferase 2 [Source:HGNC Symbol;Acc:HGNC:24292]
ENSG00000164713	1.18253	6.48758	3.96558	0.000780689	0.0374021	-0.711553	BRI3	protein_coding	brain protein I3 [Source:HGNC Symbol;Acc:HGNC:1109]
ENSG00000167207	1.18192	5.60387	3.70895	0.00141583	0.0427084	-1.27628	NOD2	protein_coding	nucleotide binding oligomerization domain containing 2 [Source:HGNC Symbol;Acc:HGNC:5331]
ENSG00000089902	1.1774	6.16947	3.61514	0.00175886	0.0459011	-1.49478	RCOR1	protein_coding	REST corepressor 1 [Source:HGNC Symbol;Acc:HGNC:17441]
ENSG00000101412	1.17527	2.55547	4.02211	0.000684625	0.0360512	-0.384496	E2F1	protein_coding	E2F transcription factor 1 [Source:HGNC Symbol;Acc:HGNC:3113]
ENSG00000125089	1.17458	6.52082	3.65884	0.00158989	0.0444493	-1.39871	SH3TC1	protein_coding	SH3 domain and tetratricopeptide repeats 1 [Source:HGNC Symbol;Acc:HGNC:26009]
ENSG00000138867	1.16509	6.92233	3.5503	0.00204284	0.0466684	-1.64401	GUCD1	protein_coding	guanylyl cyclase domain containing 1 [Source:HGNC Symbol;Acc:HGNC:14237]
ENSG00000110801	1.16356	2.41262	3.51416	0.00222026	0.0479887	-1.48827	PSMD9	protein_coding	proteasome 26S subunit, non-ATPase 9 [Source:HGNC Symbol;Acc:HGNC:9567]
ENSG00000198833	1.15865	7.76976	4.74517	0.000128373	0.0247331	1.03794	UBE2J1	protein_coding	ubiquitin conjugating enzyme E2 J1 [Source:HGNC Symbol;Acc:HGNC:17598]
ENSG00000261114	1.15327	0.15827	3.64281	0.00164992	0.0447316	-1.09513	AC012181.1	lncRNA	novel transcript, sense intronic to HERPUD1
ENSG00000051108	1.15249	7.32666	3.59283	0.00185187	0.0461035	-1.55266	HERPUD1	protein_coding	homocysteine inducible ER protein with ubiquitin like domain 1 [Source:HGNC Symbol;Acc:HGNC:13744]
ENSG00000196352	1.14971	7.2335	3.49045	0.00234484	0.0487591	-1.77816	CD55	protein_coding	CD55 molecule (Cromer blood group) [Source:HGNC Symbol;Acc:HGNC:2665]
ENSG00000101773	1.14505	4.26372	4.38947	0.000291827	0.0305787	0.30653	RBBP8	protein_coding	RB binding protein 8, endonuclease [Source:HGNC Symbol;Acc:HGNC:9891]
ENSG00000101084	1.14403	1.39471	3.64739	0.00163254	0.0445913	-1.13484	RAB5IF	protein_coding	RAB5 interacting factor [Source:HGNC Symbol;Acc:HGNC:15870]
ENSG00000068697	1.13983	7.29623	3.48576	0.00237026	0.0488918	-1.79021	LAPTM4A	protein_coding	lysosomal protein transmembrane 4 alpha [Source:HGNC Symbol;Acc:HGNC:6924]
ENSG00000083937	1.13695	5.92394	3.78095	0.00119829	0.0410497	-1.12046	CHMP2B	protein_coding	charged multivesicular body protein 2B [Source:HGNC Symbol;Acc:HGNC:24537]
ENSG00000169504	1.13568	5.91607	4.59088	0.000183159	0.0276422	0.704608	CLIC4	protein_coding	chloride intracellular channel 4 [Source:HGNC Symbol;Acc:HGNC:13518]
ENSG00000123836	1.12867	4.23661	3.61423	0.00176256	0.0459011	-1.42564	PFKFB2	protein_coding	6-phosphofructo-2-kinase/fructose-2,6-biphosphatase 2 [Source:HGNC Symbol;Acc:HGNC:8873]
ENSG00000030110	1.12247	5.25648	4.18106	0.000473271	0.0330402	-0.208148	BAK1	protein_coding	BCL2 antagonist/killer 1 [Source:HGNC Symbol;Acc:HGNC:949]
ENSG00000223773	1.12155	2.86425	3.51679	0.00220684	0.0479247	-1.52416	CD99P1	transcribed_unprocessed_pseudogene	CD99 molecule pseudogene 1 [Source:HGNC Symbol;Acc:HGNC:7083]
ENSG00000102218	1.11705	5.58459	3.93015	0.000847635	0.0379704	-0.781474	RP2	protein_coding	RP2 activator of ARL3 GTPase [Source:HGNC Symbol;Acc:HGNC:10274]
ENSG00000134108	1.10851	6.49989	3.60506	0.00180031	0.0461035	-1.51897	ARL8B	protein_coding	ADP ribosylation factor like GTPase 8B [Source:HGNC Symbol;Acc:HGNC:25564]
ENSG00000102580	1.08838	6.6469	3.56564	0.00197181	0.0466684	-1.60741	DNAJC3	protein_coding	DnaJ heat shock protein family (Hsp40) member C3 [Source:HGNC Symbol;Acc:HGNC:9439]
ENSG00000169919	1.08276	6.50247	3.84213	0.00103978	0.0393623	-0.989234	GUSB	protein_coding	glucuronidase beta [Source:HGNC Symbol;Acc:HGNC:4696]
ENSG00000123130	1.07981	5.51838	3.55853	0.00200441	0.0466684	-1.61023	ACOT9	protein_coding	acyl-CoA thioesterase 9 [Source:HGNC Symbol;Acc:HGNC:17152]
ENSG00000125149	1.07788	4.902	3.89215	0.000925826	0.0380481	-0.849425	C16orf70	protein_coding	chromosome 16 open reading frame 70 [Source:HGNC Symbol;Acc:HGNC:29564]
ENSG00000144228	1.07379	5.9572	6.44392	2.96955e-06	0.0110805	4.73774	SPOPL	protein_coding	speckle type BTB/POZ protein like [Source:HGNC Symbol;Acc:HGNC:27934]
ENSG00000091317	1.07089	8.20771	3.48166	0.00239275	0.0491667	-1.80785	CMTM6	protein_coding	CKLF like MARVEL transmembrane domain containing 6 [Source:HGNC Symbol;Acc:HGNC:19177]
ENSG00000164136	1.0695	3.55891	4.35355	0.00031716	0.0308886	0.270174	IL15	protein_coding	interleukin 15 [Source:HGNC Symbol;Acc:HGNC:5977]
ENSG00000087086	1.06822	11.3689	3.52944	0.00214344	0.0473817	-1.73938	FTL	protein_coding	ferritin light chain [Source:HGNC Symbol;Acc:HGNC:3999]
ENSG00000139946	1.06768	5.76275	4.49763	0.000227189	0.0300497	0.494765	PELI2	protein_coding	pellino E3 ubiquitin protein ligase family member 2 [Source:HGNC Symbol;Acc:HGNC:8828]
ENSG00000121060	1.06616	6.6867	3.46324	0.00249629	0.0499202	-1.83425	TRIM25	protein_coding	tripartite motif containing 25 [Source:HGNC Symbol;Acc:HGNC:12932]
ENSG00000213064	1.0643	7.26048	3.46386	0.00249275	0.0499051	-1.83825	SFT2D2	protein_coding	SFT2 domain containing 2 [Source:HGNC Symbol;Acc:HGNC:25140]
ENSG00000203644	1.06342	4.26379	3.53752	0.00210389	0.0468418	-1.60353	AC083799.1	lncRNA	novel transcript, sense intronic to TMCC1
ENSG00000128524	1.06127	6.23176	3.55495	0.00202103	0.0466684	-1.62695	ATP6V1F	protein_coding	ATPase H+ transporting V1 subunit F [Source:HGNC Symbol;Acc:HGNC:16832]
ENSG00000106610	1.05705	3.61835	3.48791	0.00235858	0.0488567	-1.65215	STAG3L4	transcribed_unprocessed_pseudogene	stromal antigen 3-like 4 (pseudogene) [Source:HGNC Symbol;Acc:HGNC:33887]
ENSG00000159873	1.05167	5.19703	4.4568	0.000249693	0.0300497	0.414943	CCDC117	protein_coding	coiled-coil domain containing 117 [Source:HGNC Symbol;Acc:HGNC:26599]
ENSG00000168438	1.04718	5.97575	3.65197	0.00161535	0.0444606	-1.40926	CDC40	protein_coding	cell division cycle 40 [Source:HGNC Symbol;Acc:HGNC:17350]
ENSG00000113648	1.03639	8.45405	3.89746	0.000914467	0.0379704	-0.881432	MACROH2A1	protein_coding	macroH2A.1 histone [Source:HGNC Symbol;Acc:HGNC:4740]
ENSG00000163719	1.0289	6.77499	3.85202	0.00101619	0.039315	-0.969302	MTMR14	protein_coding	myotubularin related protein 14 [Source:HGNC Symbol;Acc:HGNC:26190]
ENSG00000169554	1.02545	7.83537	3.5032	0.00227702	0.0482039	-1.75663	ZEB2	protein_coding	zinc finger E-box binding homeobox 2 [Source:HGNC Symbol;Acc:HGNC:14881]
ENSG00000119729	1.02289	6.70074	4.42072	0.000271449	0.0302767	0.313709	RHOQ	protein_coding	ras homolog family member Q [Source:HGNC Symbol;Acc:HGNC:17736]
ENSG00000111666	1.00724	5.63707	3.9484	0.000812473	0.0379704	-0.740242	CHPT1	protein_coding	choline phosphotransferase 1 [Source:HGNC Symbol;Acc:HGNC:17852]
ENSG00000179820	1.00362	7.97063	3.54675	0.00205959	0.0467008	-1.65996	MYADM	protein_coding	myeloid associated differentiation marker [Source:HGNC Symbol;Acc:HGNC:7544]
ENSG00000196177	-1.00746	4.84826	-3.62754	0.00170919	0.0452832	-1.40349	ACADSB	protein_coding	acyl-CoA dehydrogenase short/branched chain [Source:HGNC Symbol;Acc:HGNC:91]
ENSG00000183397	-1.00928	1.053	-3.93565	0.000836876	0.0379704	-0.49642	C19orf71	protein_coding	chromosome 19 open reading frame 71 [Source:HGNC Symbol;Acc:HGNC:34496]
ENSG00000103932	-1.02478	4.01002	-3.64565	0.00163912	0.0446348	-1.30345	RPAP1	protein_coding	RNA polymerase II associated protein 1 [Source:HGNC Symbol;Acc:HGNC:24567]
ENSG00000125124	-1.02528	4.8917	-4.69211	0.000145038	0.0267917	0.973122	BBS2	protein_coding	Bardet-Biedl syndrome 2 [Source:HGNC Symbol;Acc:HGNC:967]
ENSG00000115255	-1.02557	0.944999	-3.49877	0.00230037	0.0484347	-1.41517	REEP6	protein_coding	receptor accessory protein 6 [Source:HGNC Symbol;Acc:HGNC:30078]
ENSG00000174669	-1.02918	2.33264	-3.91668	0.000874565	0.0379704	-0.586556	SLC29A2	protein_coding	solute carrier family 29 member 2 [Source:HGNC Symbol;Acc:HGNC:11004]
ENSG00000178252	-1.03026	6.6093	-3.68668	0.00149071	0.0434649	-1.33524	WDR6	protein_coding	WD repeat domain 6 [Source:HGNC Symbol;Acc:HGNC:12758]
ENSG00000257027	-1.03404	3.55562	-3.6832	0.00150277	0.0435003	-1.18524	AC010186.3	lncRNA	novel transcript
ENSG00000197008	-1.04773	2.79685	-3.70256	0.00143693	0.0430703	-1.07813	ZNF138	protein_coding	zinc finger protein 138 [Source:HGNC Symbol;Acc:HGNC:12922]
ENSG00000166997	-1.04913	3.68466	-3.72224	0.0013729	0.0426541	-1.10394	CNPY4	protein_coding	canopy FGF signaling regulator 4 [Source:HGNC Symbol;Acc:HGNC:28631]
ENSG00000184860	-1.05103	2.50189	-3.82891	0.00107217	0.0395796	-0.79071	SDR42E1	protein_coding	short chain dehydrogenase/reductase family 42E, member 1 [Source:HGNC Symbol;Acc:HGNC:29834]
ENSG00000117020	-1.05956	4.47982	-4.11436	0.00055257	0.0343771	-0.296188	AKT3	protein_coding	AKT serine/threonine kinase 3 [Source:HGNC Symbol;Acc:HGNC:393]
ENSG00000099204	-1.06275	7.67949	-3.66409	0.0015707	0.0441406	-1.39504	ABLIM1	protein_coding	actin binding LIM protein 1 [Source:HGNC Symbol;Acc:HGNC:78]
ENSG00000065357	-1.06596	7.53428	-3.87835	0.00095595	0.0386653	-0.91489	DGKA	protein_coding	diacylglycerol kinase alpha [Source:HGNC Symbol;Acc:HGNC:2849]
ENSG00000119772	-1.07228	5.83008	-4.58988	0.000183582	0.0276422	0.710063	DNMT3A	protein_coding	DNA methyltransferase 3 alpha [Source:HGNC Symbol;Acc:HGNC:2978]
ENSG00000135127	-1.07337	5.11448	-3.82836	0.00107354	0.0395796	-0.970786	BICDL1	protein_coding	BICD family like cargo adaptor 1 [Source:HGNC Symbol;Acc:HGNC:28095]
ENSG00000196405	-1.0742	8.38512	-3.68609	0.00149274	0.0434649	-1.35207	EVL	protein_coding	Enah/Vasp-like [Source:HGNC Symbol;Acc:HGNC:20234]
ENSG00000101574	-1.07516	3.53337	-3.71609	0.0013926	0.0426541	-1.1025	METTL4	protein_coding	methyltransferase like 4 [Source:HGNC Symbol;Acc:HGNC:24726]
ENSG00000168096	-1.09015	2.75913	-3.6113	0.00177455	0.0459484	-1.27441	ANKS3	protein_coding	ankyrin repeat and sterile alpha motif domain containing 3 [Source:HGNC Symbol;Acc:HGNC:29422]
ENSG00000167232	-1.09118	4.05106	-3.50695	0.00225743	0.0482039	-1.6111	ZNF91	protein_coding	zinc finger protein 91 [Source:HGNC Symbol;Acc:HGNC:13166]
ENSG00000277147	-1.09351	3.51022	-3.92316	0.000861511	0.0379704	-0.649445	LINC00869	transcribed_unprocessed_pseudogene	long intergenic non-protein coding RNA 869 [Source:HGNC Symbol;Acc:HGNC:29050]
ENSG00000185101	-1.09786	5.74967	-4.02314	0.000682984	0.0360512	-0.565251	ANO9	protein_coding	anoctamin 9 [Source:HGNC Symbol;Acc:HGNC:20679]
ENSG00000166260	-1.11215	4.6779	-4.06667	0.000617303	0.035133	-0.411422	COX11	protein_coding	cytochrome c oxidase copper chaperone COX11 [Source:HGNC Symbol;Acc:HGNC:2261]
ENSG00000237037	-1.1194	1.40745	-3.55434	0.00202386	0.0466684	-1.31785	NDUFA6-DT	lncRNA	NDUFA6 divergent transcript [Source:HGNC Symbol;Acc:HGNC:45273]
ENSG00000103064	-1.12253	6.66545	-4.67021	0.000152542	0.0270598	0.879113	SLC7A6	protein_coding	solute carrier family 7 member 6 [Source:HGNC Symbol;Acc:HGNC:11064]
ENSG00000251615	-1.12517	0.923798	-3.69985	0.00144596	0.0430703	-0.984335	AC104825.1	lncRNA	novel transcript
ENSG00000083807	-1.13075	1.06745	-3.55748	0.00200929	0.0466684	-1.2896	SLC27A5	protein_coding	solute carrier family 27 member 5 [Source:HGNC Symbol;Acc:HGNC:10999]
ENSG00000159792	-1.13354	4.14012	-3.58138	0.00190148	0.0462109	-1.45082	PSKH1	protein_coding	protein serine kinase H1 [Source:HGNC Symbol;Acc:HGNC:9529]
ENSG00000273230	-1.14123	-0.0856179	-3.6508	0.0016197	0.0445121	-1.05976	AC102953.2	lncRNA	novel transcript
ENSG00000166405	-1.14134	3.44754	-3.82197	0.00108955	0.039806	-0.877967	RIC3	protein_coding	RIC3 acetylcholine receptor chaperone [Source:HGNC Symbol;Acc:HGNC:30338]
ENSG00000106211	-1.1443	4.12117	-3.93286	0.000842315	0.0379704	-0.675435	HSPB1	protein_coding	heat shock protein family B (small) member 1 [Source:HGNC Symbol;Acc:HGNC:5246]
ENSG00000145882	-1.14748	4.47121	-3.47388	0.00243597	0.0495996	-1.70848	PCYOX1L	protein_coding	prenylcysteine oxidase 1 like [Source:HGNC Symbol;Acc:HGNC:28477]
ENSG00000139998	-1.15044	2.46738	-3.90825	0.000891861	0.0379704	-0.614333	RAB15	protein_coding	RAB15, member RAS oncogene family [Source:HGNC Symbol;Acc:HGNC:20150]
ENSG00000175536	-1.15149	1.44753	-4.25954	0.000394438	0.0321252	0.188302	LIPT2	protein_coding	lipoyl(octanoyl) transferase 2 [Source:HGNC Symbol;Acc:HGNC:37216]
ENSG00000100307	-1.15193	5.83057	-3.91419	0.000879637	0.0379704	-0.808262	CBX7	protein_coding	chromobox 7 [Source:HGNC Symbol;Acc:HGNC:1557]
ENSG00000101224	-1.15357	7.14765	-3.80557	0.0011318	0.0402344	-1.07363	CDC25B	protein_coding	cell division cycle 25B [Source:HGNC Symbol;Acc:HGNC:1726]
ENSG00000287263	-1.15814	4.88915	-4.59399	0.000181848	0.0276422	0.759444	AC008875.3	lncRNA	novel transcript
ENSG00000245552	-1.15847	1.69476	-3.766	0.00124054	0.0413159	-0.873635	AP000787.1	lncRNA	novel transcript, antisense to SESN3
ENSG00000268027	-1.16109	4.34994	-3.93963	0.000829173	0.0379704	-0.668795	AC243960.1	lncRNA	novel transcript, sense intronic to CEACAM21
ENSG00000236830	-1.16405	0.492111	-3.8467	0.00102881	0.039315	-0.668078	CBR3-AS1	lncRNA	CBR3 antisense RNA 1 [Source:HGNC Symbol;Acc:HGNC:43664]
ENSG00000089335	-1.16511	4.03276	-3.98351	0.000748835	0.036889	-0.555932	ZNF302	protein_coding	zinc finger protein 302 [Source:HGNC Symbol;Acc:HGNC:13848]
ENSG00000101417	-1.17213	2.45302	-3.48596	0.00236919	0.0488918	-1.52711	PXMP4	protein_coding	peroxisomal membrane protein 4 [Source:HGNC Symbol;Acc:HGNC:15920]
ENSG00000177707	-1.17402	0.98572	-3.49456	0.00232274	0.0486752	-1.42855	NECTIN3	protein_coding	nectin cell adhesion molecule 3 [Source:HGNC Symbol;Acc:HGNC:17664]
ENSG00000149260	-1.17509	2.00335	-3.50615	0.00226161	0.0482039	-1.45707	CAPN5	protein_coding	calpain 5 [Source:HGNC Symbol;Acc:HGNC:1482]
ENSG00000156162	-1.17599	3.43269	-4.06104	0.000625426	0.035133	-0.335994	DPY19L4	protein_coding	dpy-19 like 4 [Source:HGNC Symbol;Acc:HGNC:27829]
ENSG00000156521	-1.17673	4.05571	-4.29161	0.000366155	0.0314215	0.13595	TYSND1	protein_coding	trypsin like peroxisomal matrix peptidase 1 [Source:HGNC Symbol;Acc:HGNC:28531]
ENSG00000001461	-1.19113	5.12418	-3.56794	0.00196138	0.0466684	-1.54274	NIPAL3	protein_coding	NIPA like domain containing 3 [Source:HGNC Symbol;Acc:HGNC:25233]
ENSG00000149311	-1.19654	8.16681	-3.80383	0.00113637	0.0402344	-1.08605	ATM	protein_coding	ATM serine/threonine kinase [Source:HGNC Symbol;Acc:HGNC:795]
ENSG00000076555	-1.19683	4.06929	-4.32401	0.000339645	0.0314215	0.195474	ACACB	protein_coding	acetyl-CoA carboxylase beta [Source:HGNC Symbol;Acc:HGNC:85]
ENSG00000002016	-1.20189	2.50028	-3.66945	0.00155135	0.0438214	-1.12992	RAD52	protein_coding	RAD52 homolog, DNA repair protein [Source:HGNC Symbol;Acc:HGNC:9824]
ENSG00000071051	-1.20541	6.3272	-3.67401	0.00153506	0.04359	-1.35692	NCK2	protein_coding	NCK adaptor protein 2 [Source:HGNC Symbol;Acc:HGNC:7665]
ENSG00000069020	-1.20964	3.57487	-3.70016	0.00144493	0.0430703	-1.14648	MAST4	protein_coding	microtubule associated serine/threonine kinase family member 4 [Source:HGNC Symbol;Acc:HGNC:19037]
ENSG00000116005	-1.2118	4.29416	-4.94962	8.03524e-05	0.0247331	1.58188	PCYOX1	protein_coding	prenylcysteine oxidase 1 [Source:HGNC Symbol;Acc:HGNC:20588]
ENSG00000152270	-1.21513	6.38513	-4.05965	0.000627444	0.035133	-0.494898	PDE3B	protein_coding	phosphodiesterase 3B [Source:HGNC Symbol;Acc:HGNC:8779]
ENSG00000067113	-1.22102	1.60769	-4.25317	0.00040031	0.0321549	0.171898	PLPP1	protein_coding	phospholipid phosphatase 1 [Source:HGNC Symbol;Acc:HGNC:9228]
ENSG00000072071	-1.22142	4.33817	-4.10898	0.000559519	0.0343771	-0.295324	ADGRL1	protein_coding	adhesion G protein-coupled receptor L1 [Source:HGNC Symbol;Acc:HGNC:20973]
ENSG00000113263	-1.22149	7.37379	-3.47709	0.00241804	0.0494594	-1.80731	ITK	protein_coding	IL2 inducible T cell kinase [Source:HGNC Symbol;Acc:HGNC:6171]
ENSG00000153283	-1.22717	6.7625	-3.71949	0.00138168	0.0426541	-1.2623	CD96	protein_coding	CD96 molecule [Source:HGNC Symbol;Acc:HGNC:16892]
ENSG00000161267	-1.22849	3.57727	-4.21795	0.00043442	0.0329367	0.00427392	BDH1	protein_coding	3-hydroxybutyrate dehydrogenase 1 [Source:HGNC Symbol;Acc:HGNC:1027]
ENSG00000189339	-1.23055	6.31674	-3.95128	0.000807055	0.0379704	-0.735383	SLC35E2B	protein_coding	solute carrier family 35 member E2B [Source:HGNC Symbol;Acc:HGNC:33941]
ENSG00000213463	-1.23342	3.81288	-3.68686	0.00149009	0.0434649	-1.19034	SYNJ2BP	protein_coding	synaptojanin 2 binding protein [Source:HGNC Symbol;Acc:HGNC:18955]
ENSG00000204248	-1.23538	1.07169	-4.37418	0.000302351	0.0307328	0.438456	COL11A2	protein_coding	collagen type XI alpha 2 chain [Source:HGNC Symbol;Acc:HGNC:2187]
ENSG00000242861	-1.23873	2.59464	-3.85017	0.00102057	0.039315	-0.751743	AL591895.1	lncRNA	novel transcript
ENSG00000269837	-1.24076	1.66971	-3.74308	0.00130822	0.0420839	-0.926163	IPO5P1	transcribed_processed_pseudogene	importin 5 pseudogene 1 [Source:HGNC Symbol;Acc:HGNC:49687]
ENSG00000171817	-1.24217	1.16739	-3.47994	0.00240223	0.0492484	-1.46654	ZNF540	protein_coding	zinc finger protein 540 [Source:HGNC Symbol;Acc:HGNC:25331]
ENSG00000120458	-1.24853	2.37211	-3.74679	0.00129701	0.0419929	-0.952241	MSANTD2	protein_coding	Myb/SANT DNA binding domain containing 2 [Source:HGNC Symbol;Acc:HGNC:26266]
ENSG00000166971	-1.25398	4.12159	-5.62372	1.75972e-05	0.0218353	3.05314	AKTIP	protein_coding	AKT interacting protein [Source:HGNC Symbol;Acc:HGNC:16710]
ENSG00000182871	-1.2666	4.48894	-3.78017	0.00120047	0.0410497	-1.04016	COL18A1	protein_coding	collagen type XVIII alpha 1 chain [Source:HGNC Symbol;Acc:HGNC:2195]
ENSG00000120832	-1.26664	2.57207	-4.06048	0.000626235	0.035133	-0.288064	MTERF2	protein_coding	mitochondrial transcription termination factor 2 [Source:HGNC Symbol;Acc:HGNC:30779]
ENSG00000118513	-1.26697	2.46773	-4.17574	0.000479153	0.0330897	-0.0250083	MYB	protein_coding	MYB proto-oncogene, transcription factor [Source:HGNC Symbol;Acc:HGNC:7545]
ENSG00000237440	-1.27053	3.55233	-3.76772	0.0012356	0.0413104	-1.0011	ZNF737	protein_coding	zinc finger protein 737 [Source:HGNC Symbol;Acc:HGNC:32468]
ENSG00000196693	-1.27431	4.55988	-3.60645	0.00179452	0.0461035	-1.42743	ZNF33B	protein_coding	zinc finger protein 33B [Source:HGNC Symbol;Acc:HGNC:13097]
ENSG00000157429	-1.28281	-0.3066	-3.73895	0.0013208	0.0422608	-0.876841	ZNF19	protein_coding	zinc finger protein 19 [Source:HGNC Symbol;Acc:HGNC:12981]
ENSG00000185829	-1.28527	1.78737	-4.11995	0.000545431	0.0343771	-0.123624	ARL17A	protein_coding	ADP ribosylation factor like GTPase 17A [Source:HGNC Symbol;Acc:HGNC:24096]
ENSG00000213420	-1.28842	1.13142	-3.71239	0.00140458	0.0427084	-0.971323	GPC2	protein_coding	glypican 2 [Source:HGNC Symbol;Acc:HGNC:4450]
ENSG00000235944	-1.28894	3.29935	-4.18048	0.000473899	0.0330402	-0.0626445	ZNF815P	transcribed_unprocessed_pseudogene	zinc finger protein 815, pseudogene [Source:HGNC Symbol;Acc:HGNC:22029]
ENSG00000185129	-1.28936	3.53638	-3.49444	0.00232339	0.0486752	-1.59048	PURA	protein_coding	purine rich element binding protein A [Source:HGNC Symbol;Acc:HGNC:9701]
ENSG00000105255	-1.29232	0.574999	-3.64656	0.00163567	0.0446087	-1.0869	FSD1	protein_coding	fibronectin type III and SPRY domain containing 1 [Source:HGNC Symbol;Acc:HGNC:13745]
ENSG00000035115	-1.29374	4.85067	-4.22672	0.000425662	0.0329248	-0.0598554	SH3YL1	protein_coding	SH3 and SYLF domain containing 1 [Source:HGNC Symbol;Acc:HGNC:29546]
ENSG00000174080	-1.29465	3.54615	-3.60273	0.00181003	0.0461035	-1.36039	CTSF	protein_coding	cathepsin F [Source:HGNC Symbol;Acc:HGNC:2531]
ENSG00000090447	-1.29964	3.0426	-3.8102	0.00111971	0.0402344	-0.863298	TFAP4	protein_coding	transcription factor AP-4 [Source:HGNC Symbol;Acc:HGNC:11745]
ENSG00000269609	-1.30307	3.88626	-4.03809	0.000659667	0.035755	-0.42114	RPARP-AS1	lncRNA	RPARP antisense RNA 1 [Source:HGNC Symbol;Acc:HGNC:45238]
ENSG00000184384	-1.32636	5.77648	-3.90979	0.000888675	0.0379704	-0.816635	MAML2	protein_coding	mastermind like transcriptional coactivator 2 [Source:HGNC Symbol;Acc:HGNC:16259]
ENSG00000112655	-1.33142	1.78922	-3.62518	0.00171853	0.0452832	-1.19306	PTK7	protein_coding	protein tyrosine kinase 7 (inactive) [Source:HGNC Symbol;Acc:HGNC:9618]
ENSG00000125648	-1.33406	3.78412	-5.15226	5.06707e-05	0.0247331	2.05174	SLC25A23	protein_coding	solute carrier family 25 member 23 [Source:HGNC Symbol;Acc:HGNC:19375]
ENSG00000132199	-1.33718	4.1526	-3.7543	0.00127465	0.0419838	-1.06813	ENOSF1	protein_coding	enolase superfamily member 1 [Source:HGNC Symbol;Acc:HGNC:30365]
ENSG00000211714	-1.34521	1.46594	-3.52921	0.00214458	0.0473817	-1.36577	TRBV7-3	TR_V_gene	T cell receptor beta variable 7-3 [Source:HGNC Symbol;Acc:HGNC:12237]
ENSG00000197296	-1.34805	1.97941	-4.09644	0.000576058	0.0343771	-0.178176	FITM2	protein_coding	fat storage inducing transmembrane protein 2 [Source:HGNC Symbol;Acc:HGNC:16135]
ENSG00000261971	-1.35297	4.11731	-3.54988	0.00204478	0.0466684	-1.51723	MMP25-AS1	lncRNA	MMP25 antisense RNA 1 [Source:HGNC Symbol;Acc:HGNC:51372]
ENSG00000124587	-1.35502	4.14565	-3.98623	0.00074412	0.036889	-0.546457	PEX6	protein_coding	peroxisomal biogenesis factor 6 [Source:HGNC Symbol;Acc:HGNC:8859]
ENSG00000198851	-1.35586	8.0336	-3.50629	0.00226089	0.0482039	-1.74812	CD3E	protein_coding	CD3e molecule [Source:HGNC Symbol;Acc:HGNC:1674]
ENSG00000170629	-1.3566	1.65621	-3.80487	0.00113363	0.0402344	-0.795772	DPY19L2P2	transcribed_unprocessed_pseudogene	DPY19L2 pseudogene 2 [Source:HGNC Symbol;Acc:HGNC:21764]
ENSG00000123739	-1.35743	3.06403	-3.65234	0.00161395	0.0444606	-1.20774	PLA2G12A	protein_coding	phospholipase A2 group XIIA [Source:HGNC Symbol;Acc:HGNC:18554]
ENSG00000049769	-1.35776	2.27542	-4.91241	8.7485e-05	0.0247331	1.57484	PPP1R3F	protein_coding	protein phosphatase 1 regulatory subunit 3F [Source:HGNC Symbol;Acc:HGNC:14944]
ENSG00000124203	-1.35829	5.22629	-4.12252	0.000542185	0.0343771	-0.308664	ZNF831	protein_coding	zinc finger protein 831 [Source:HGNC Symbol;Acc:HGNC:16167]
ENSG00000090554	-1.35942	0.726821	-3.52641	0.00215848	0.0475715	-1.34754	FLT3LG	protein_coding	fms related receptor tyrosine kinase 3 ligand [Source:HGNC Symbol;Acc:HGNC:3766]
ENSG00000178093	-1.36299	0.424806	-4.18593	0.000467943	0.0330402	0.0468638	TSSK6	protein_coding	testis specific serine kinase 6 [Source:HGNC Symbol;Acc:HGNC:30410]
ENSG00000197283	-1.37607	5.6475	-3.90416	0.000900351	0.0379704	-0.820253	SYNGAP1	protein_coding	synaptic Ras GTPase activating protein 1 [Source:HGNC Symbol;Acc:HGNC:11497]
ENSG00000153896	-1.37735	1.68135	-4.59821	0.000180087	0.0276422	0.910905	ZNF599	protein_coding	zinc finger protein 599 [Source:HGNC Symbol;Acc:HGNC:26408]
ENSG00000103479	-1.38434	8.09523	-3.98319	0.000749391	0.036889	-0.681841	RBL2	protein_coding	RB transcriptional corepressor like 2 [Source:HGNC Symbol;Acc:HGNC:9894]
ENSG00000186017	-1.39074	2.28993	-3.6558	0.00160108	0.0444509	-1.14118	ZNF566	protein_coding	zinc finger protein 566 [Source:HGNC Symbol;Acc:HGNC:25919]
ENSG00000037042	-1.39873	2.28797	-3.93721	0.000833845	0.0379704	-0.537102	TUBG2	protein_coding	tubulin gamma 2 [Source:HGNC Symbol;Acc:HGNC:12419]
ENSG00000182866	-1.40377	7.24217	-3.83236	0.00106361	0.0395102	-1.01354	LCK	protein_coding	LCK proto-oncogene, Src family tyrosine kinase [Source:HGNC Symbol;Acc:HGNC:6524]
ENSG00000196670	-1.40395	3.94717	-3.58171	0.00190004	0.0462109	-1.4315	ZFP62	protein_coding	ZFP62 zinc finger protein [Source:HGNC Symbol;Acc:HGNC:23241]
ENSG00000205482	-1.40867	-0.692535	-3.72426	0.00136651	0.0426541	-0.906064	SPDYE18	unprocessed_pseudogene	speedy/RINGO cell cycle regulator family member E18 [Source:HGNC Symbol;Acc:HGNC:51514]
ENSG00000146021	-1.41336	3.45354	-4.80176	0.000112727	0.0247331	1.29237	KLHL3	protein_coding	kelch like family member 3 [Source:HGNC Symbol;Acc:HGNC:6354]
ENSG00000161010	-1.41364	4.62386	-3.67677	0.0015253	0.04359	-1.26879	MRNIP	protein_coding	MRN complex interacting protein [Source:HGNC Symbol;Acc:HGNC:30817]
ENSG00000261373	-1.41702	-0.382906	-4.11133	0.000556463	0.0343771	-0.114855	VPS9D1-AS1	lncRNA	VPS9D1 antisense RNA 1 [Source:HGNC Symbol;Acc:HGNC:48915]
ENSG00000106133	-1.42133	4.06659	-3.48977	0.00234851	0.0487591	-1.63854	NSUN5P2	transcribed_unprocessed_pseudogene	NSUN5 pseudogene 2 [Source:HGNC Symbol;Acc:HGNC:16609]
ENSG00000117602	-1.4236	7.2067	-3.93953	0.000829377	0.0379704	-0.774241	RCAN3	protein_coding	RCAN family member 3 [Source:HGNC Symbol;Acc:HGNC:3042]
ENSG00000227124	-1.42608	2.46871	-3.89817	0.000912971	0.0379704	-0.626062	ZNF717	protein_coding	zinc finger protein 717 [Source:HGNC Symbol;Acc:HGNC:29448]
ENSG00000181652	-1.42881	1.9013	-3.54929	0.00204759	0.0466684	-1.36164	ATG9B	protein_coding	autophagy related 9B [Source:HGNC Symbol;Acc:HGNC:21899]
ENSG00000136854	-1.43066	1.19424	-3.59706	0.00183386	0.0461035	-1.21891	STXBP1	protein_coding	syntaxin binding protein 1 [Source:HGNC Symbol;Acc:HGNC:11444]
ENSG00000162545	-1.44069	1.58928	-3.95361	0.000802689	0.0379704	-0.475323	CAMK2N1	protein_coding	calcium/calmodulin dependent protein kinase II inhibitor 1 [Source:HGNC Symbol;Acc:HGNC:24190]
ENSG00000205268	-1.44384	6.49291	-4.16812	0.000487701	0.0330897	-0.248787	PDE7A	protein_coding	phosphodiesterase 7A [Source:HGNC Symbol;Acc:HGNC:8791]
ENSG00000279407	-1.44428	0.596752	-3.74717	0.00129587	0.0419929	-0.874066	AC007191.1	TEC	TEC
ENSG00000156398	-1.44707	2.31675	-3.5567	0.00201287	0.0466684	-1.34831	SFXN2	protein_coding	sideroflexin 2 [Source:HGNC Symbol;Acc:HGNC:16086]
ENSG00000181513	-1.45136	3.4211	-4.5571	0.000198017	0.0283845	0.765718	ACBD4	protein_coding	acyl-CoA binding domain containing 4 [Source:HGNC Symbol;Acc:HGNC:23337]
ENSG00000196284	-1.4541	3.00211	-3.92045	0.000866953	0.0379704	-0.612847	SUPT3H	protein_coding	SPT3 homolog, SAGA and STAGA complex component [Source:HGNC Symbol;Acc:HGNC:11466]
ENSG00000235194	-1.45419	4.06387	-4.281	0.000375277	0.0314215	0.108633	PPP1R3E	protein_coding	protein phosphatase 1 regulatory subunit 3E [Source:HGNC Symbol;Acc:HGNC:14943]
ENSG00000142546	-1.46084	6.17789	-4.86064	9.84907e-05	0.0247331	1.316	NOSIP	protein_coding	nitric oxide synthase interacting protein [Source:HGNC Symbol;Acc:HGNC:17946]
ENSG00000187824	-1.46179	0.74275	-3.97598	0.000762055	0.0370501	-0.400217	TMEM220	protein_coding	transmembrane protein 220 [Source:HGNC Symbol;Acc:HGNC:33757]
ENSG00000196557	-1.4649	1.49626	-3.85465	0.00101	0.039315	-0.679155	CACNA1H	protein_coding	calcium voltage-gated channel subunit alpha1 H [Source:HGNC Symbol;Acc:HGNC:1395]
ENSG00000103494	-1.4723	0.677867	-3.84082	0.00104293	0.0393623	-0.678296	RPGRIP1L	protein_coding	RPGRIP1 like [Source:HGNC Symbol;Acc:HGNC:29168]
ENSG00000049768	-1.47295	2.47878	-3.70932	0.0014146	0.0427084	-1.04075	FOXP3	protein_coding	forkhead box P3 [Source:HGNC Symbol;Acc:HGNC:6106]
ENSG00000268516	-1.47485	0.439444	-3.57296	0.00193878	0.0464427	-1.22829	AC020915.2	lncRNA	novel transcript, antisense to ZNF544
ENSG00000178802	-1.47782	4.4486	-3.88443	0.000942558	0.0383217	-0.78982	MPI	protein_coding	mannose phosphate isomerase [Source:HGNC Symbol;Acc:HGNC:7216]
ENSG00000267278	-1.47882	2.84049	-4.9374	8.26273e-05	0.0247331	1.61622	MAP3K14-AS1	lncRNA	MAP3K14 antisense RNA 1 [Source:HGNC Symbol;Acc:HGNC:44359]
ENSG00000103351	-1.48872	2.39921	-4.44763	0.000255052	0.0300497	0.568254	CLUAP1	protein_coding	clusterin associated protein 1 [Source:HGNC Symbol;Acc:HGNC:19009]
ENSG00000074966	-1.49316	5.03221	-3.6985	0.00145049	0.0431008	-1.24268	TXK	protein_coding	TXK tyrosine kinase [Source:HGNC Symbol;Acc:HGNC:12434]
ENSG00000211747	-1.49785	3.40923	-4.28966	0.00036781	0.0314215	0.169908	TRBV20-1	TR_V_gene	T cell receptor beta variable 20-1 [Source:HGNC Symbol;Acc:HGNC:12196]
ENSG00000212719	-1.49823	1.47197	-3.83778	0.00105032	0.0394257	-0.716486	LINC02693	lncRNA	long intergenic non-protein coding RNA 2693 [Source:HGNC Symbol;Acc:HGNC:27904]
ENSG00000260912	-1.49895	-0.0633616	-3.51839	0.00219873	0.0479247	-1.32938	AL158206.1	lncRNA	novel transcript, overlapping ACER2
ENSG00000206344	-1.50224	1.47467	-4.01867	0.000690119	0.0360512	-0.329334	HCG27	lncRNA	HLA complex group 27 [Source:HGNC Symbol;Acc:HGNC:27366]
ENSG00000143515	-1.5059	7.00922	-4.32209	0.000341158	0.0314215	0.0923682	ATP8B2	protein_coding	ATPase phospholipid transporting 8B2 [Source:HGNC Symbol;Acc:HGNC:13534]
ENSG00000088538	-1.51224	1.49442	-3.5054	0.00226551	0.0482039	-1.42497	DOCK3	protein_coding	dedicator of cytokinesis 3 [Source:HGNC Symbol;Acc:HGNC:2989]
ENSG00000110844	-1.51231	1.75467	-3.60962	0.00178144	0.0459825	-1.21516	PRPF40B	protein_coding	pre-mRNA processing factor 40 homolog B [Source:HGNC Symbol;Acc:HGNC:25031]
ENSG00000127152	-1.5128	7.25208	-3.86442	0.000987371	0.039315	-0.944094	BCL11B	protein_coding	BAF chromatin remodeling complex subunit BCL11B [Source:HGNC Symbol;Acc:HGNC:13222]
ENSG00000249825	-1.51776	0.540246	-3.55564	0.00201781	0.0466684	-1.27216	THBS4-AS1	lncRNA	THBS4 antisense RNA 1 [Source:HGNC Symbol;Acc:HGNC:40583]
ENSG00000196411	-1.5178	2.54416	-4.01128	0.000702065	0.0364154	-0.392544	EPHB4	protein_coding	EPH receptor B4 [Source:HGNC Symbol;Acc:HGNC:3395]
ENSG00000211795	-1.51906	1.35599	-3.5004	0.00229172	0.0483337	-1.42958	TRAV8-6	TR_V_gene	T cell receptor alpha variable 8-6 [Source:HGNC Symbol;Acc:HGNC:12151]
ENSG00000135919	-1.52877	1.27081	-4.0742	0.000606598	0.0349487	-0.201118	SERPINE2	protein_coding	serpin family E member 2 [Source:HGNC Symbol;Acc:HGNC:8951]
ENSG00000213760	-1.53264	-0.399855	-3.81886	0.00109745	0.039806	-0.712954	ATP6V1G2	protein_coding	ATPase H+ transporting V1 subunit G2 [Source:HGNC Symbol;Acc:HGNC:862]
ENSG00000225032	-1.54214	2.3537	-3.98756	0.000741824	0.036889	-0.439274	AL162586.1	lncRNA	novel transcript
ENSG00000132623	-1.54533	1.39837	-5.06021	6.24502e-05	0.0247331	1.8873	ANKEF1	protein_coding	ankyrin repeat and EF-hand domain containing 1 [Source:HGNC Symbol;Acc:HGNC:15803]
ENSG00000154743	-1.54907	1.88711	-3.54591	0.00206361	0.0467008	-1.35406	TSEN2	protein_coding	tRNA splicing endonuclease subunit 2 [Source:HGNC Symbol;Acc:HGNC:28422]
ENSG00000106479	-1.5519	5.20619	-4.6772	0.000150105	0.0270598	0.941013	ZNF862	protein_coding	zinc finger protein 862 [Source:HGNC Symbol;Acc:HGNC:34519]
ENSG00000236514	-1.55237	-1.77256	-3.56066	0.00199459	0.0466684	-1.25444	AL135791.1	lncRNA	novel transcript
ENSG00000256271	-1.55533	0.561293	-3.59343	0.00184932	0.0461035	-1.1895	CACNA1C-AS2	lncRNA	CACNA1C antisense RNA 2 [Source:HGNC Symbol;Acc:HGNC:40118]
ENSG00000116299	-1.55603	3.0719	-3.53834	0.00209993	0.0468418	-1.45214	ELAPOR1	protein_coding	endosome-lysosome associated apoptosis and autophagy regulator 1 [Source:HGNC Symbol;Acc:HGNC:29618]
ENSG00000211751	-1.55728	6.67245	-4.2814	0.00037493	0.0314215	0.00418698	TRBC1	TR_C_gene	T cell receptor beta constant 1 [Source:HGNC Symbol;Acc:HGNC:12156]
ENSG00000109654	-1.55884	0.513246	-3.65438	0.00160636	0.0444606	-1.06678	TRIM2	protein_coding	tripartite motif containing 2 [Source:HGNC Symbol;Acc:HGNC:15974]
ENSG00000272221	-1.56092	2.20043	-4.14197	0.00051824	0.0339356	-0.0867228	AL645933.2	lncRNA	novel transcript
ENSG00000281538	-1.57035	-0.256784	-3.92627	0.000855305	0.0379704	-0.492838	AC254562.3	lncRNA	novel transcript
ENSG00000211772	-1.57667	7.56679	-4.3092	0.000351511	0.0314215	0.0578309	TRBC2	TR_C_gene	T cell receptor beta constant 2 [Source:HGNC Symbol;Acc:HGNC:12157]
ENSG00000154229	-1.57759	5.89924	-3.54882	0.00204979	0.0466684	-1.61973	PRKCA	protein_coding	protein kinase C alpha [Source:HGNC Symbol;Acc:HGNC:9393]
ENSG00000126970	-1.58057	2.37982	-4.00344	0.00071497	0.036669	-0.39151	ZC4H2	protein_coding	zinc finger C4H2-type containing [Source:HGNC Symbol;Acc:HGNC:24931]
ENSG00000258768	-1.58415	-0.441425	-4.15789	0.000499426	0.0331434	-0.021463	AL356019.2	lncRNA	novel transcript
ENSG00000180884	-1.58487	3.49754	-4.10443	0.000565453	0.0343771	-0.239715	ZNF792	protein_coding	zinc finger protein 792 [Source:HGNC Symbol;Acc:HGNC:24751]
ENSG00000078687	-1.58504	4.96331	-4.58295	0.000186541	0.027672	0.739826	TNRC6C	protein_coding	trinucleotide repeat containing adaptor 6C [Source:HGNC Symbol;Acc:HGNC:29318]
ENSG00000135205	-1.58617	2.85764	-3.91588	0.000876183	0.0379704	-0.612486	CCDC146	protein_coding	coiled-coil domain containing 146 [Source:HGNC Symbol;Acc:HGNC:29296]
ENSG00000135426	-1.58642	6.09308	-4.59707	0.000180561	0.0276422	0.727865	TESPA1	protein_coding	thymocyte expressed, positive selection associated 1 [Source:HGNC Symbol;Acc:HGNC:29109]
ENSG00000280149	-1.58761	-1.17232	-4.34498	0.000323524	0.0309995	0.306557	AC004877.2	TEC	TEC
ENSG00000226648	-1.588	0.314282	-3.71299	0.00140264	0.0427084	-0.941314	PLCG1-AS1	lncRNA	PLCG1 antisense RNA 1 [Source:HGNC Symbol;Acc:HGNC:40450]
ENSG00000256116	-1.5887	-2.15771	-3.73154	0.00134366	0.0425218	-0.950421	AP001453.1	lncRNA	novel transcript
ENSG00000211724	-1.59314	1.11562	-4.20266	0.000450116	0.0330402	0.0775125	TRBV6-6	TR_V_gene	T cell receptor beta variable 6-6 [Source:HGNC Symbol;Acc:HGNC:12231]
ENSG00000138669	-1.59619	0.56211	-4.43664	0.000261623	0.0300497	0.571805	PRKG2	protein_coding	protein kinase cGMP-dependent 2 [Source:HGNC Symbol;Acc:HGNC:9416]
ENSG00000136111	-1.59683	6.02037	-4.26359	0.000390746	0.0321252	-0.0215151	TBC1D4	protein_coding	TBC1 domain family member 4 [Source:HGNC Symbol;Acc:HGNC:19165]
ENSG00000136153	-1.59684	3.25254	-4.23623	0.000416365	0.0328653	0.0615404	LMO7	protein_coding	LIM domain 7 [Source:HGNC Symbol;Acc:HGNC:6646]
ENSG00000074706	-1.59913	5.10925	-3.53736	0.00210469	0.0468418	-1.60131	IPCEF1	protein_coding	interaction protein for cytohesin exchange factors 1 [Source:HGNC Symbol;Acc:HGNC:21204]
ENSG00000228784	-1.60142	2.24132	-3.80076	0.00114451	0.0402344	-0.834378	LINC00954	lncRNA	long intergenic non-protein coding RNA 954 [Source:HGNC Symbol;Acc:HGNC:48668]
ENSG00000102471	-1.60239	0.827813	-3.6345	0.00168191	0.0452499	-1.11019	NDFIP2	protein_coding	Nedd4 family interacting protein 2 [Source:HGNC Symbol;Acc:HGNC:18537]
ENSG00000149582	-1.60289	2.53154	-5.02818	6.71726e-05	0.0247331	1.81969	TMEM25	protein_coding	transmembrane protein 25 [Source:HGNC Symbol;Acc:HGNC:25890]
ENSG00000211790	-1.60302	1.2141	-3.65215	0.00161467	0.0444606	-1.09449	TRAV8-4	TR_V_gene	T cell receptor alpha variable 8-4 [Source:HGNC Symbol;Acc:HGNC:12149]
ENSG00000182809	-1.60767	3.31736	-3.85061	0.00101951	0.039315	-0.795245	CRIP2	protein_coding	cysteine rich protein 2 [Source:HGNC Symbol;Acc:HGNC:2361]
ENSG00000272909	-1.60775	0.612992	-3.84065	0.00104336	0.0393623	-0.676255	AL122035.2	lncRNA	novel transcript, antisense to MTHFD1
ENSG00000288670	-1.60824	0.266136	-3.89013	0.000930162	0.0380517	-0.567687	AL592295.6	lncRNA	novel transcript
ENSG00000149292	-1.61048	3.17532	-3.8195	0.00109583	0.039806	-0.839449	TTC12	protein_coding	tetratricopeptide repeat domain 12 [Source:HGNC Symbol;Acc:HGNC:23700]
ENSG00000282939	-1.61365	3.16927	-3.7737	0.00121859	0.0411737	-0.949175	TRBV7-2	TR_V_gene	T cell receptor beta variable 7-2 [Source:HGNC Symbol;Acc:HGNC:12236]
ENSG00000166263	-1.61497	1.58375	-3.94263	0.000823422	0.0379704	-0.492312	STXBP4	protein_coding	syntaxin binding protein 4 [Source:HGNC Symbol;Acc:HGNC:19694]
ENSG00000235823	-1.61846	0.460065	-3.80139	0.00114282	0.0402344	-0.754952	OLMALINC	lncRNA	oligodendrocyte maturation-associated long intergenic non-coding RNA [Source:HGNC Symbol;Acc:HGNC:28060]
ENSG00000088387	-1.61988	5.79424	-4.7801	0.000118474	0.0247331	1.14916	DOCK9	protein_coding	dedicator of cytokinesis 9 [Source:HGNC Symbol;Acc:HGNC:14132]
ENSG00000180357	-1.62537	6.08822	-3.90175	0.000905406	0.0379704	-0.833027	ZNF609	protein_coding	zinc finger protein 609 [Source:HGNC Symbol;Acc:HGNC:29003]
ENSG00000177932	-1.62727	3.08083	-3.96799	0.000776332	0.0372931	-0.510521	ZNF354C	protein_coding	zinc finger protein 354C [Source:HGNC Symbol;Acc:HGNC:16736]
ENSG00000163701	-1.63132	-0.673767	-3.94691	0.00081528	0.0379704	-0.453897	IL17RE	protein_coding	interleukin 17 receptor E [Source:HGNC Symbol;Acc:HGNC:18439]
ENSG00000211796	-1.63299	0.301145	-3.70908	0.00141539	0.0427084	-0.945309	TRAV16	TR_V_gene	T cell receptor alpha variable 16 [Source:HGNC Symbol;Acc:HGNC:12112]
ENSG00000260296	-1.64189	-0.502255	-3.65877	0.00159013	0.0444493	-1.03768	AC095057.3	lncRNA	novel transcript, overlapping N4BP2
ENSG00000172005	-1.6453	5.35048	-4.35397	0.000316852	0.0308886	0.204297	MAL	protein_coding	mal, T cell differentiation protein [Source:HGNC Symbol;Acc:HGNC:6817]
ENSG00000171163	-1.64745	3.78788	-3.54185	0.002083	0.0467008	-1.49181	ZNF692	protein_coding	zinc finger protein 692 [Source:HGNC Symbol;Acc:HGNC:26049]
ENSG00000176055	-1.64836	2.33344	-3.72241	0.00137236	0.0426541	-0.999635	MBLAC2	protein_coding	metallo-beta-lactamase domain containing 2 [Source:HGNC Symbol;Acc:HGNC:33711]
ENSG00000168056	-1.65177	5.95253	-4.24025	0.000412502	0.0328231	-0.0788332	LTBP3	protein_coding	latent transforming growth factor beta binding protein 3 [Source:HGNC Symbol;Acc:HGNC:6716]
ENSG00000034053	-1.65195	5.13316	-4.37979	0.000298448	0.0307328	0.27379	APBA2	protein_coding	amyloid beta precursor protein binding family A member 2 [Source:HGNC Symbol;Acc:HGNC:579]
ENSG00000164344	-1.65264	-0.371516	-3.75009	0.00128714	0.0419929	-0.852968	KLKB1	protein_coding	kallikrein B1 [Source:HGNC Symbol;Acc:HGNC:6371]
ENSG00000010818	-1.65764	6.33481	-4.33114	0.000334076	0.0313402	0.124174	HIVEP2	protein_coding	HIVEP zinc finger 2 [Source:HGNC Symbol;Acc:HGNC:4921]
ENSG00000278195	-1.65792	2.09518	-3.71142	0.00140773	0.0427084	-1.01472	SSTR3	protein_coding	somatostatin receptor 3 [Source:HGNC Symbol;Acc:HGNC:11332]
ENSG00000095002	-1.65992	3.84217	-3.50618	0.00226143	0.0482039	-1.56434	MSH2	protein_coding	mutS homolog 2 [Source:HGNC Symbol;Acc:HGNC:7325]
ENSG00000244720	-1.66172	0.406035	-3.90071	0.000907611	0.0379704	-0.546722	NT5C3AP2	processed_pseudogene	NT5C3A pseudogene 2 [Source:HGNC Symbol;Acc:HGNC:54578]
ENSG00000171224	-1.66278	0.482513	-3.82075	0.00109265	0.039806	-0.718943	FAM241B	protein_coding	family with sequence similarity 241 member B [Source:HGNC Symbol;Acc:HGNC:23519]
ENSG00000226791	-1.66636	1.07165	-3.46719	0.00247373	0.049881	-1.47058	LINC02611	lncRNA	long intergenic non-protein coding RNA 2611 [Source:HGNC Symbol;Acc:HGNC:54060]
ENSG00000129422	-1.66817	1.48813	-3.81972	0.00109526	0.039806	-0.75347	MTUS1	protein_coding	microtubule associated scaffold protein 1 [Source:HGNC Symbol;Acc:HGNC:29789]
ENSG00000151240	-1.67495	2.19689	-4.18643	0.0004674	0.0330402	0.0112094	DIP2C	protein_coding	disco interacting protein 2 homolog C [Source:HGNC Symbol;Acc:HGNC:29150]
ENSG00000186301	-1.67498	0.977372	-4.30045	0.00035872	0.0314215	0.285154	MST1P2	unprocessed_pseudogene	macrophage stimulating 1 pseudogene 2 [Source:HGNC Symbol;Acc:HGNC:7383]
ENSG00000152990	-1.68336	0.828617	-4.44473	0.000256771	0.0300497	0.590194	ADGRA3	protein_coding	adhesion G protein-coupled receptor A3 [Source:HGNC Symbol;Acc:HGNC:13839]
ENSG00000165272	-1.68498	5.25692	-3.98917	0.000739058	0.036889	-0.603405	AQP3	protein_coding	aquaporin 3 (Gill blood group) [Source:HGNC Symbol;Acc:HGNC:636]
ENSG00000107611	-1.6868	2.75838	-4.16993	0.000485658	0.0330897	-0.0509953	CUBN	protein_coding	cubilin [Source:HGNC Symbol;Acc:HGNC:2548]
ENSG00000255026	-1.68906	4.40712	-3.85829	0.00100151	0.039315	-0.861875	AC136475.3	lncRNA	novel transcript
ENSG00000211815	-1.69777	-0.362037	-3.77844	0.00120529	0.0410579	-0.795092	TRAV36DV7	TR_V_gene	T cell receptor alpha variable 36/delta variable 7 [Source:HGNC Symbol;Acc:HGNC:12135]
ENSG00000269934	-1.70457	0.900996	-3.48559	0.00237119	0.0488918	-1.43387	AL353593.1	lncRNA	novel transcript, antisense to OBSCN
ENSG00000231160	-1.70801	2.23862	-3.63038	0.00169802	0.0452832	-1.19547	KLF3-AS1	lncRNA	KLF3 antisense RNA 1 [Source:HGNC Symbol;Acc:HGNC:25796]
ENSG00000215912	-1.70836	1.46159	-3.71662	0.00139089	0.0426541	-0.976124	TTC34	protein_coding	tetratricopeptide repeat domain 34 [Source:HGNC Symbol;Acc:HGNC:34297]
ENSG00000205784	-1.70939	1.14139	-4.13962	0.000521078	0.0339516	-0.0580216	ARRDC5	protein_coding	arrestin domain containing 5 [Source:HGNC Symbol;Acc:HGNC:31407]
ENSG00000196187	-1.71352	6.34235	-4.49451	0.000228835	0.0300497	0.491705	TMEM63A	protein_coding	transmembrane protein 63A [Source:HGNC Symbol;Acc:HGNC:29118]
ENSG00000237693	-1.71826	-0.0117415	-3.62835	0.001706	0.0452832	-1.10452	IRGM	protein_coding	immunity related GTPase M [Source:HGNC Symbol;Acc:HGNC:29597]
ENSG00000205089	-1.71827	-0.0220644	-4.6711	0.000152229	0.0270598	1.03482	CCNI2	protein_coding	cyclin I family member 2 [Source:HGNC Symbol;Acc:HGNC:33869]
ENSG00000152582	-1.7212	2.21404	-4.4125	0.000276668	0.0302767	0.49921	SPEF2	protein_coding	sperm flagellar 2 [Source:HGNC Symbol;Acc:HGNC:26293]
ENSG00000160469	-1.7219	0.15619	-4.21459	0.000437814	0.0329367	0.103911	BRSK1	protein_coding	BR serine/threonine kinase 1 [Source:HGNC Symbol;Acc:HGNC:18994]
ENSG00000157303	-1.72806	4.00462	-4.63945	0.000163746	0.0274205	0.923685	SUSD3	protein_coding	sushi domain containing 3 [Source:HGNC Symbol;Acc:HGNC:28391]
ENSG00000275342	-1.72848	3.01405	-3.72614	0.00136056	0.0426424	-1.04061	PRAG1	protein_coding	PEAK1 related, kinase-activating pseudokinase 1 [Source:HGNC Symbol;Acc:HGNC:25438]
ENSG00000160185	-1.73382	4.55599	-4.26058	0.000393489	0.0321252	0.0450394	UBASH3A	protein_coding	ubiquitin associated and SH3 domain containing A [Source:HGNC Symbol;Acc:HGNC:12462]
ENSG00000118412	-1.73403	4.78833	-3.59276	0.00185217	0.0461035	-1.44405	CASP8AP2	protein_coding	caspase 8 associated protein 2 [Source:HGNC Symbol;Acc:HGNC:1510]
ENSG00000267370	-1.73486	-0.747916	-3.9181	0.000871697	0.0379704	-0.519488	AC008752.3	unprocessed_pseudogene	zinc finger protein 420 (ZNF420) pseudogene
ENSG00000135898	-1.73886	1.06273	-4.28422	0.000372483	0.0314215	0.251421	GPR55	protein_coding	G protein-coupled receptor 55 [Source:HGNC Symbol;Acc:HGNC:4511]
ENSG00000142235	-1.74622	2.0302	-4.38997	0.000291491	0.0305787	0.45308	LMTK3	protein_coding	lemur tyrosine kinase 3 [Source:HGNC Symbol;Acc:HGNC:19295]
ENSG00000204228	-1.74659	2.3541	-4.10752	0.00056141	0.0343771	-0.161426	HSD17B8	protein_coding	hydroxysteroid 17-beta dehydrogenase 8 [Source:HGNC Symbol;Acc:HGNC:3554]
ENSG00000122378	-1.75082	2.37219	-3.95719	0.000796048	0.0379704	-0.490051	PRXL2A	protein_coding	peroxiredoxin like 2A [Source:HGNC Symbol;Acc:HGNC:28651]
ENSG00000186615	-1.75565	-0.35928	-3.90693	0.000894592	0.0379704	-0.53318	KTN1-AS1	lncRNA	KTN1 antisense RNA 1 [Source:HGNC Symbol;Acc:HGNC:19842]
ENSG00000265817	-1.75756	0.872982	-3.63264	0.00168915	0.0452832	-1.13151	FSBP	protein_coding	fibrinogen silencer binding protein [Source:HGNC Symbol;Acc:HGNC:43653]
ENSG00000269069	-1.76135	-0.275249	-3.48928	0.00235115	0.0487591	-1.38003	AC007842.1	processed_pseudogene	protein associated with topoisomerase II homolog 1 (yeast) (PATL1) pseudogene
ENSG00000171033	-1.76183	3.53131	-3.61375	0.00176451	0.0459011	-1.31214	PKIA	protein_coding	cAMP-dependent protein kinase inhibitor alpha [Source:HGNC Symbol;Acc:HGNC:9017]
ENSG00000171451	-1.7619	0.91347	-3.60977	0.00178082	0.0459825	-1.17686	DSEL	protein_coding	dermatan sulfate epimerase like [Source:HGNC Symbol;Acc:HGNC:18144]
ENSG00000204271	-1.76222	3.00101	-3.561	0.00199301	0.0466684	-1.39898	SPIN3	protein_coding	spindlin family member 3 [Source:HGNC Symbol;Acc:HGNC:27272]
ENSG00000143869	-1.76796	0.858685	-3.5961	0.00183796	0.0461035	-1.20096	GDF7	protein_coding	growth differentiation factor 7 [Source:HGNC Symbol;Acc:HGNC:4222]
ENSG00000135439	-1.77	5.08321	-3.74634	0.00129835	0.0419929	-1.12925	AGAP2	protein_coding	ArfGAP with GTPase domain, ankyrin repeat and PH domain 2 [Source:HGNC Symbol;Acc:HGNC:16921]
ENSG00000142156	-1.77127	1.6393	-3.73016	0.00134794	0.0425218	-0.967415	COL6A1	protein_coding	collagen type VI alpha 1 chain [Source:HGNC Symbol;Acc:HGNC:2211]
ENSG00000204241	-1.7729	-1.22935	-3.84659	0.00102906	0.039315	-0.671065	LINC02731	lncRNA	long intergenic non-protein coding RNA 2731 [Source:HGNC Symbol;Acc:HGNC:54248]
ENSG00000101298	-1.77817	3.71378	-4.6464	0.000161143	0.0272478	0.946184	SNPH	protein_coding	syntaphilin [Source:HGNC Symbol;Acc:HGNC:15931]
ENSG00000171444	-1.77882	0.880545	-3.57713	0.00192022	0.0462254	-1.24442	MCC	protein_coding	MCC regulator of WNT signaling pathway [Source:HGNC Symbol;Acc:HGNC:6935]
ENSG00000164237	-1.78038	-1.7037	-3.49773	0.00230586	0.0484934	-1.37031	CMBL	protein_coding	carboxymethylenebutenolidase homolog [Source:HGNC Symbol;Acc:HGNC:25090]
ENSG00000196867	-1.78374	2.23976	-4.62333	0.000169945	0.0274331	0.954922	ZFP28	protein_coding	ZFP28 zinc finger protein [Source:HGNC Symbol;Acc:HGNC:17801]
ENSG00000211728	-1.78986	0.89696	-3.49302	0.00233101	0.0487364	-1.41671	TRBV5-6	TR_V_gene	T cell receptor beta variable 5-6 [Source:HGNC Symbol;Acc:HGNC:12223]
ENSG00000171680	-1.79026	2.16683	-3.64081	0.00165757	0.0447969	-1.17182	PLEKHG5	protein_coding	pleckstrin homology and RhoGEF domain containing G5 [Source:HGNC Symbol;Acc:HGNC:29105]
ENSG00000286873	-1.79038	-1.36205	-3.55845	0.0020048	0.0466684	-1.24973	AC012306.3	lncRNA	novel transcript
ENSG00000174514	-1.79231	-0.764237	-3.50315	0.00227728	0.0482039	-1.34988	MFSD4A	protein_coding	major facilitator superfamily domain containing 4A [Source:HGNC Symbol;Acc:HGNC:25433]
ENSG00000154122	-1.79319	4.94005	-4.21396	0.000438455	0.0329367	-0.0771615	ANKH	protein_coding	ANKH inorganic pyrophosphate transport regulator [Source:HGNC Symbol;Acc:HGNC:15492]
ENSG00000162836	-1.79419	2.37116	-5.24534	4.10491e-05	0.0247331	2.28288	ACP6	protein_coding	acid phosphatase 6, lysophosphatidic [Source:HGNC Symbol;Acc:HGNC:29609]
ENSG00000116675	-1.79471	-0.179514	-3.76132	0.00125408	0.0415353	-0.829998	DNAJC6	protein_coding	DnaJ heat shock protein family (Hsp40) member C6 [Source:HGNC Symbol;Acc:HGNC:15469]
ENSG00000248508	-1.79824	1.22769	-3.74511	0.00130207	0.0420369	-0.890918	SRP14-AS1	lncRNA	SRP14 antisense RNA1 (head to head) [Source:HGNC Symbol;Acc:HGNC:48619]
ENSG00000266910	-1.8064	-1.35861	-3.58583	0.00188205	0.0461035	-1.19224	AC008507.1	processed_pseudogene	TAF9 RNA polymerase II, TATA box binding protein (TBP)-associated factor, 32kDa (TAF9) pseudogene
ENSG00000062524	-1.80811	3.18534	-4.06424	0.000620796	0.035133	-0.307364	LTK	protein_coding	leukocyte receptor tyrosine kinase [Source:HGNC Symbol;Acc:HGNC:6721]
ENSG00000258824	-1.81364	-0.386217	-3.94366	0.000821459	0.0379704	-0.46106	AL122035.1	lncRNA	novel transcript
ENSG00000225978	-1.81523	0.925932	-4.25721	0.000396575	0.0321531	0.194219	HAR1A	lncRNA	highly accelerated region 1A [Source:HGNC Symbol;Acc:HGNC:33117]
ENSG00000277734	-1.82257	7.31123	-3.86976	0.000975209	0.039267	-0.930487	TRAC	TR_C_gene	T cell receptor alpha constant [Source:HGNC Symbol;Acc:HGNC:12029]
ENSG00000204856	-1.82397	2.05948	-4.56078	0.00019634	0.0283712	0.828053	FAM216A	protein_coding	family with sequence similarity 216 member A [Source:HGNC Symbol;Acc:HGNC:30180]
ENSG00000256576	-1.82457	2.42566	-5.54971	2.07432e-05	0.0232297	2.9202	LINC02361	lncRNA	long intergenic non-protein coding RNA 2361 [Source:HGNC Symbol;Acc:HGNC:53283]
ENSG00000224897	-1.82633	-1.3662	-4.11802	0.000547882	0.0343771	-0.149629	POT1-AS1	lncRNA	POT1 antisense RNA 1 [Source:HGNC Symbol;Acc:HGNC:49459]
ENSG00000065717	-1.82637	2.85419	-4.10052	0.000570621	0.0343771	-0.210852	TLE2	protein_coding	TLE family member 2, transcriptional corepressor [Source:HGNC Symbol;Acc:HGNC:11838]
ENSG00000089012	-1.82901	3.82487	-3.50787	0.00225266	0.0482039	-1.56956	SIRPG	protein_coding	signal regulatory protein gamma [Source:HGNC Symbol;Acc:HGNC:15757]
ENSG00000211787	-1.83013	2.04032	-4.19246	0.0004609	0.0330402	0.0304923	TRAV8-3	TR_V_gene	T cell receptor alpha variable 8-3 [Source:HGNC Symbol;Acc:HGNC:12148]
ENSG00000232098	-1.83188	1.75194	-3.58528	0.00188443	0.0461035	-1.26067	AC012313.1	lncRNA	novel transcript
ENSG00000186310	-1.83505	2.10391	-4.58219	0.000186869	0.027672	0.865949	NAP1L3	protein_coding	nucleosome assembly protein 1 like 3 [Source:HGNC Symbol;Acc:HGNC:7639]
ENSG00000278030	-1.83732	3.13656	-3.76162	0.0012532	0.0415353	-0.964182	TRBV7-9	TR_V_gene	T cell receptor beta variable 7-9 [Source:HGNC Symbol;Acc:HGNC:12243]
ENSG00000279673	-1.83975	-0.446025	-4.56999	0.000192207	0.0282293	0.800563	AC092919.2	TEC	TEC
ENSG00000237254	-1.84105	0.89645	-4.14233	0.000517805	0.0339356	-0.0468136	TRBV30	TR_V_gene	T cell receptor beta variable 30 [Source:HGNC Symbol;Acc:HGNC:12214]
ENSG00000120756	-1.84161	0.145124	-3.73978	0.00131823	0.0422608	-0.877809	PLS1	protein_coding	plastin 1 [Source:HGNC Symbol;Acc:HGNC:9090]
ENSG00000154153	-1.84458	3.92337	-4.75316	0.000126037	0.0247331	1.17411	RETREG1	protein_coding	reticulophagy regulator 1 [Source:HGNC Symbol;Acc:HGNC:25964]
ENSG00000059915	-1.84961	0.998021	-3.86158	0.000993902	0.039315	-0.648549	PSD	protein_coding	pleckstrin and Sec7 domain containing [Source:HGNC Symbol;Acc:HGNC:9507]
ENSG00000286061	-1.85055	0.809747	-3.5442	0.00207178	0.0467008	-1.30674	RCAN3AS	lncRNA	RCAN3 antisense RNA [Source:HGNC Symbol;Acc:HGNC:39009]
ENSG00000211793	-1.8508	1.27655	-3.52656	0.00215773	0.0475715	-1.36336	TRAV9-2	TR_V_gene	T cell receptor alpha variable 9-2 [Source:HGNC Symbol;Acc:HGNC:12154]
ENSG00000163126	-1.85432	0.189062	-4.2088	0.000443747	0.0329367	0.0905307	ANKRD23	protein_coding	ankyrin repeat domain 23 [Source:HGNC Symbol;Acc:HGNC:24470]
ENSG00000081059	-1.85495	8.41121	-5.24473	4.11055e-05	0.0247331	2.15068	TCF7	protein_coding	transcription factor 7 [Source:HGNC Symbol;Acc:HGNC:11639]
ENSG00000140807	-1.87259	1.90667	-4.46448	0.000245295	0.0300497	0.620188	NKD1	protein_coding	NKD inhibitor of WNT signaling pathway 1 [Source:HGNC Symbol;Acc:HGNC:17045]
ENSG00000148468	-1.87307	1.573	-4.19875	0.000454216	0.0330402	0.0545476	FAM171A1	protein_coding	family with sequence similarity 171 member A1 [Source:HGNC Symbol;Acc:HGNC:23522]
ENSG00000111057	-1.87343	0.504916	-4.29862	0.000360245	0.0314215	0.282861	KRT18	protein_coding	keratin 18 [Source:HGNC Symbol;Acc:HGNC:6430]
ENSG00000106018	-1.8762	-0.77967	-3.89316	0.000923652	0.038046	-0.568843	VIPR2	protein_coding	vasoactive intestinal peptide receptor 2 [Source:HGNC Symbol;Acc:HGNC:12695]
ENSG00000230099	-1.88519	1.4496	-4.02944	0.000673059	0.035755	-0.298921	TRBV5-4	TR_V_gene	T cell receptor beta variable 5-4 [Source:HGNC Symbol;Acc:HGNC:12221]
ENSG00000160191	-1.89695	1.63443	-4.44011	0.000259529	0.0300497	0.57226	PDE9A	protein_coding	phosphodiesterase 9A [Source:HGNC Symbol;Acc:HGNC:8795]
ENSG00000136002	-1.90045	0.556284	-4.66921	0.000152894	0.0270598	1.05664	ARHGEF4	protein_coding	Rho guanine nucleotide exchange factor 4 [Source:HGNC Symbol;Acc:HGNC:684]
ENSG00000260804	-1.90093	2.24047	-4.30685	0.00035343	0.0314215	0.277074	LINC01963	lncRNA	long intergenic non-protein coding RNA 1963 [Source:HGNC Symbol;Acc:HGNC:25283]
ENSG00000198182	-1.9014	1.31642	-3.81184	0.00111548	0.0402344	-0.752461	ZNF607	protein_coding	zinc finger protein 607 [Source:HGNC Symbol;Acc:HGNC:28192]
ENSG00000237943	-1.9038	4.98777	-4.76752	0.000121946	0.0247331	1.15832	PRKCQ-AS1	lncRNA	PRKCQ antisense RNA 1 [Source:HGNC Symbol;Acc:HGNC:44689]
ENSG00000162777	-1.90435	5.67182	-3.85985	0.000997893	0.039315	-0.898225	DENND2D	protein_coding	DENN domain containing 2D [Source:HGNC Symbol;Acc:HGNC:26192]
ENSG00000146285	-1.90485	4.94153	-3.89783	0.000913689	0.0379704	-0.778489	SCML4	protein_coding	Scm polycomb group protein like 4 [Source:HGNC Symbol;Acc:HGNC:21397]
ENSG00000267454	-1.90762	-0.23317	-3.61696	0.00175149	0.0458819	-1.12342	ZNF582-AS1	lncRNA	ZNF582 antisense RNA 1 (head to head) [Source:HGNC Symbol;Acc:HGNC:25213]
ENSG00000159445	-1.91091	5.05798	-4.70149	0.000141942	0.0264929	1.01073	THEM4	protein_coding	thioesterase superfamily member 4 [Source:HGNC Symbol;Acc:HGNC:17947]
ENSG00000186481	-1.91347	0.606501	-4.28734	0.000369799	0.0314215	0.259027	ANKRD20A5P	transcribed_unprocessed_pseudogene	ankyrin repeat domain 20 family member A5, pseudogene [Source:HGNC Symbol;Acc:HGNC:33833]
ENSG00000203778	-1.93486	-0.71486	-3.64778	0.00163105	0.0445913	-1.0611	FAM229B	protein_coding	family with sequence similarity 229 member B [Source:HGNC Symbol;Acc:HGNC:33858]
ENSG00000275395	-1.93736	4.23974	-4.14139	0.000518939	0.0339356	-0.204078	FCGBP	protein_coding	Fc fragment of IgG binding protein [Source:HGNC Symbol;Acc:HGNC:13572]
ENSG00000184613	-1.93773	6.24425	-3.76663	0.00123872	0.0413159	-1.14722	NELL2	protein_coding	neural EGFL like 2 [Source:HGNC Symbol;Acc:HGNC:7751]
ENSG00000246084	-1.94239	1.38492	-4.6175	0.000172245	0.0274415	0.954581	LINC02325	lncRNA	long intergenic non-protein coding RNA 2325 [Source:HGNC Symbol;Acc:HGNC:53245]
ENSG00000197093	-1.94991	2.1873	-4.16502	0.00049123	0.0330897	-0.0407911	GAL3ST4	protein_coding	galactose-3-O-sulfotransferase 4 [Source:HGNC Symbol;Acc:HGNC:24145]
ENSG00000278627	-1.95441	-1.48698	-3.92653	0.000854789	0.0379704	-0.530107	AC005962.1	lncRNA	novel transcript, antisense to EPX
ENSG00000142920	-1.95813	1.19124	-4.46915	0.000242661	0.0300497	0.641157	AZIN2	protein_coding	antizyme inhibitor 2 [Source:HGNC Symbol;Acc:HGNC:29957]
ENSG00000151692	-1.96183	4.07541	-4.02942	0.000673096	0.035755	-0.435483	RNF144A	protein_coding	ring finger protein 144A [Source:HGNC Symbol;Acc:HGNC:20457]
ENSG00000164398	-1.96184	2.50782	-5.4598	2.53517e-05	0.0247331	2.734	ACSL6	protein_coding	acyl-CoA synthetase long chain family member 6 [Source:HGNC Symbol;Acc:HGNC:16496]
ENSG00000215105	-1.96258	1.25655	-3.84886	0.00102367	0.039315	-0.678225	TTC3P1	processed_pseudogene	tetratricopeptide repeat domain 3 pseudogene 1 [Source:HGNC Symbol;Acc:HGNC:23318]
ENSG00000123453	-1.96335	1.66179	-4.33429	0.000331646	0.0313402	0.344171	SARDH	protein_coding	sarcosine dehydrogenase [Source:HGNC Symbol;Acc:HGNC:10536]
ENSG00000187187	-1.9687	1.35189	-3.70933	0.00141456	0.0427084	-0.972659	ZNF546	protein_coding	zinc finger protein 546 [Source:HGNC Symbol;Acc:HGNC:28671]
ENSG00000173208	-1.97675	3.56057	-4.02018	0.000687694	0.0360512	-0.420273	ABCD2	protein_coding	ATP binding cassette subfamily D member 2 [Source:HGNC Symbol;Acc:HGNC:66]
ENSG00000263400	-1.98071	-1.4953	-3.80232	0.00114038	0.0402344	-0.768626	TMEM220-AS1	lncRNA	TMEM220 antisense RNA 1 [Source:HGNC Symbol;Acc:HGNC:44357]
ENSG00000228956	-1.98421	3.16913	-4.82485	0.000106909	0.0247331	1.36528	SATB1-AS1	lncRNA	SATB1 antisense RNA 1 [Source:HGNC Symbol;Acc:HGNC:50687]
ENSG00000278768	-1.98453	0.883403	-4.25138	0.000401981	0.0321549	0.183798	BACE1-AS	lncRNA	BACE1 antisense RNA [Source:HGNC Symbol;Acc:HGNC:37125]
ENSG00000112294	-1.98671	2.72079	-3.46988	0.00245846	0.0497749	-1.55896	ALDH5A1	protein_coding	aldehyde dehydrogenase 5 family member A1 [Source:HGNC Symbol;Acc:HGNC:408]
ENSG00000072133	-1.98838	-1.47958	-4.19584	0.000457302	0.0330402	0.00933371	RPS6KA6	protein_coding	ribosomal protein S6 kinase A6 [Source:HGNC Symbol;Acc:HGNC:10435]
ENSG00000162913	-1.98966	-0.268644	-4.43035	0.000265463	0.0302767	0.535317	OBSCN-AS1	lncRNA	OBSCN antisense RNA 1 [Source:HGNC Symbol;Acc:HGNC:32047]
ENSG00000196159	-1.99302	0.315014	-3.58543	0.00188379	0.0461035	-1.20382	FAT4	protein_coding	FAT atypical cadherin 4 [Source:HGNC Symbol;Acc:HGNC:23109]
ENSG00000250222	-1.99544	-1.80936	-3.86158	0.000993897	0.039315	-0.697714	AC008443.4	lncRNA	novel transcript
ENSG00000197635	-1.99688	4.93398	-3.7169	0.00139	0.0426541	-1.182	DPP4	protein_coding	dipeptidyl peptidase 4 [Source:HGNC Symbol;Acc:HGNC:3009]
ENSG00000122543	-2.00276	-0.660081	-4.45889	0.000248493	0.0300497	0.568125	OCM	protein_coding	oncomodulin [Source:HGNC Symbol;Acc:HGNC:8105]
ENSG00000113319	-2.00807	4.42138	-4.92799	8.44245e-05	0.0247331	1.53826	RASGRF2	protein_coding	Ras protein specific guanine nucleotide releasing factor 2 [Source:HGNC Symbol;Acc:HGNC:9876]
ENSG00000273447	-2.01033	-0.493068	-4.08869	0.000586513	0.0344562	-0.174742	AC004067.1	lncRNA	novel transcript, antisense to CASP6
ENSG00000197044	-2.01058	2.59702	-3.77578	0.00121275	0.0411737	-0.894823	ZNF441	protein_coding	zinc finger protein 441 [Source:HGNC Symbol;Acc:HGNC:20875]
ENSG00000100154	-2.02145	1.37993	-4.42233	0.000270441	0.0302767	0.537996	TTC28	protein_coding	tetratricopeptide repeat domain 28 [Source:HGNC Symbol;Acc:HGNC:29179]
ENSG00000130649	-2.02229	-0.810527	-4.13064	0.000532062	0.0340482	-0.090816	CYP2E1	protein_coding	cytochrome P450 family 2 subfamily E member 1 [Source:HGNC Symbol;Acc:HGNC:2631]
ENSG00000182057	-2.02853	-0.0445732	-3.79342	0.00116414	0.0403462	-0.764734	OGFRP1	lncRNA	opioid growth factor receptor pseudogene 1 [Source:HGNC Symbol;Acc:HGNC:50511]
ENSG00000154134	-2.03463	2.70108	-4.75179	0.000126434	0.0247331	1.21806	ROBO3	protein_coding	roundabout guidance receptor 3 [Source:HGNC Symbol;Acc:HGNC:13433]
ENSG00000256862	-2.03729	0.69471	-3.76767	0.00123576	0.0413104	-0.831282	PARP11-AS1	lncRNA	PARP11 antisense RNA 1 [Source:HGNC Symbol;Acc:HGNC:40103]
ENSG00000213203	-2.03731	4.44336	-3.68741	0.0014882	0.0434649	-1.20234	GIMAP1	protein_coding	GTPase, IMAP family member 1 [Source:HGNC Symbol;Acc:HGNC:23237]
ENSG00000154358	-2.04898	5.95139	-4.84496	0.000102093	0.0247331	1.29262	OBSCN	protein_coding	obscurin, cytoskeletal calmodulin and titin-interacting RhoGEF [Source:HGNC Symbol;Acc:HGNC:15719]
ENSG00000119771	-2.04989	0.170903	-3.60372	0.00180587	0.0461035	-1.15954	KLHL29	protein_coding	kelch like family member 29 [Source:HGNC Symbol;Acc:HGNC:29404]
ENSG00000166126	-2.0508	0.884712	-3.90473	0.000899175	0.0379704	-0.548427	AMN	protein_coding	amnion associated transmembrane protein [Source:HGNC Symbol;Acc:HGNC:14604]
ENSG00000186854	-2.0552	6.04918	-5.05805	6.27568e-05	0.0247331	1.76293	TRABD2A	protein_coding	TraB domain containing 2A [Source:HGNC Symbol;Acc:HGNC:27013]
ENSG00000114739	-2.06112	2.59341	-6.42485	3.09199e-06	0.0110805	4.69512	ACVR2B	protein_coding	activin A receptor type 2B [Source:HGNC Symbol;Acc:HGNC:174]
ENSG00000166262	-2.0638	0.895003	-3.79996	0.00114662	0.0402344	-0.76278	FAM227B	protein_coding	family with sequence similarity 227 member B [Source:HGNC Symbol;Acc:HGNC:26543]
ENSG00000189195	-2.06507	1.57054	-3.73654	0.00132818	0.0424213	-0.922148	BTBD8	protein_coding	BTB domain containing 8 [Source:HGNC Symbol;Acc:HGNC:21019]
ENSG00000211797	-2.06528	1.0572	-3.61487	0.00175997	0.0459011	-1.16169	TRAV17	TR_V_gene	T cell receptor alpha variable 17 [Source:HGNC Symbol;Acc:HGNC:12113]
ENSG00000154639	-2.06795	-2.32319	-4.26439	0.000390024	0.0321252	0.0642093	CXADR	protein_coding	CXADR Ig-like cell adhesion molecule [Source:HGNC Symbol;Acc:HGNC:2559]
ENSG00000008226	-2.06835	1.7966	-3.68464	0.00149778	0.0434649	-1.04942	DLEC1	protein_coding	DLEC1 cilia and flagella associated protein [Source:HGNC Symbol;Acc:HGNC:2899]
ENSG00000189144	-2.07246	0.868371	-3.85027	0.00102034	0.039315	-0.659426	ZNF573	protein_coding	zinc finger protein 573 [Source:HGNC Symbol;Acc:HGNC:26420]
ENSG00000176928	-2.08447	3.60826	-5.28306	3.77004e-05	0.0247331	2.34226	GCNT4	protein_coding	glucosaminyl (N-acetyl) transferase 4 [Source:HGNC Symbol;Acc:HGNC:17973]
ENSG00000259092	-2.08463	-0.965426	-3.52012	0.00219	0.0479126	-1.31561	TRAV30	TR_V_gene	T cell receptor alpha variable 30 [Source:HGNC Symbol;Acc:HGNC:12129]
ENSG00000171385	-2.08513	-0.53995	-3.81618	0.0011043	0.0399733	-0.718737	KCND3	protein_coding	potassium voltage-gated channel subfamily D member 3 [Source:HGNC Symbol;Acc:HGNC:6239]
ENSG00000142798	-2.08611	1.97214	-3.75274	0.00127925	0.0419929	-0.915788	HSPG2	protein_coding	heparan sulfate proteoglycan 2 [Source:HGNC Symbol;Acc:HGNC:5273]
ENSG00000197863	-2.08704	1.00609	-3.64249	0.00165112	0.0447316	-1.09765	ZNF790	protein_coding	zinc finger protein 790 [Source:HGNC Symbol;Acc:HGNC:33114]
ENSG00000246898	-2.0881	0.994678	-4.00811	0.000707254	0.0364154	-0.332181	LINC00920	lncRNA	long intergenic non-protein coding RNA 920 [Source:HGNC Symbol;Acc:HGNC:48611]
ENSG00000272529	-2.08862	1.18489	-5.02644	6.74394e-05	0.0247331	1.80892	AC090948.3	lncRNA	novel transcript, antisense to RFTN1
ENSG00000211725	-2.08961	0.105959	-3.59276	0.00185216	0.0461035	-1.17786	TRBV5-5	TR_V_gene	T cell receptor beta variable 5-5 [Source:HGNC Symbol;Acc:HGNC:12222]
ENSG00000163864	-2.09315	0.0964419	-3.66381	0.0015717	0.0441406	-1.03163	NMNAT3	protein_coding	nicotinamide nucleotide adenylyltransferase 3 [Source:HGNC Symbol;Acc:HGNC:20989]
ENSG00000237310	-2.11461	-0.745005	-5.07532	6.03406e-05	0.0247331	1.7451	GS1-124K5.4	lncRNA	uncharacterized LOC100289098 [Source:NCBI gene (formerly Entrezgene);Acc:100289098]
ENSG00000284308	-2.11537	-2.53599	-3.46813	0.00246835	0.0498623	-1.4775	C2orf81	protein_coding	chromosome 2 open reading frame 81 [Source:HGNC Symbol;Acc:HGNC:34350]
ENSG00000107779	-2.12541	2.31773	-3.69434	0.00146451	0.0433736	-1.0524	BMPR1A	protein_coding	bone morphogenetic protein receptor type 1A [Source:HGNC Symbol;Acc:HGNC:1076]
ENSG00000065361	-2.13014	-1.64804	-3.5044	0.00227074	0.0482039	-1.36128	ERBB3	protein_coding	erb-b2 receptor tyrosine kinase 3 [Source:HGNC Symbol;Acc:HGNC:3431]
ENSG00000236559	-2.1319	-1.63002	-3.51537	0.00221408	0.0479247	-1.33725	BCL2L1-AS1	lncRNA	BCL2L1 antisense RNA 1 [Source:HGNC Symbol;Acc:HGNC:40095]
ENSG00000126217	-2.13217	2.53587	-4.19219	0.000461188	0.0330402	0.0112393	MCF2L	protein_coding	MCF.2 cell line derived transforming sequence like [Source:HGNC Symbol;Acc:HGNC:14576]
ENSG00000229151	-2.13228	-0.375519	-3.98588	0.00074474	0.036889	-0.369386	AC233976.1	lncRNA	novel transcript
ENSG00000145428	-2.13738	-0.961346	-3.83506	0.00105698	0.039477	-0.687834	RNF175	protein_coding	ring finger protein 175 [Source:HGNC Symbol;Acc:HGNC:27735]
ENSG00000276449	-2.13963	-1.93641	-4.98269	7.45109e-05	0.0247331	1.36718	AC004076.2	lncRNA	novel transcript
ENSG00000158301	-2.14158	0.280388	-3.92545	0.000856943	0.0379704	-0.49408	GPRASP2	protein_coding	G protein-coupled receptor associated sorting protein 2 [Source:HGNC Symbol;Acc:HGNC:25169]
ENSG00000240954	-2.14379	-1.19367	-4.10165	0.000569125	0.0343771	-0.175089	RPL4P1	processed_pseudogene	ribosomal protein L4 pseudogene 1 [Source:HGNC Symbol;Acc:HGNC:23551]
ENSG00000157978	-2.14838	6.00423	-4.35329	0.000317353	0.0308886	0.191245	LDLRAP1	protein_coding	low density lipoprotein receptor adaptor protein 1 [Source:HGNC Symbol;Acc:HGNC:18640]
ENSG00000139193	-2.14914	5.00463	-4.62687	0.000168564	0.0274331	0.855544	CD27	protein_coding	CD27 molecule [Source:HGNC Symbol;Acc:HGNC:11922]
ENSG00000196172	-2.14925	1.59292	-4.09803	0.000573928	0.0343771	-0.150465	ZNF681	protein_coding	zinc finger protein 681 [Source:HGNC Symbol;Acc:HGNC:26457]
ENSG00000188227	-2.15462	1.69722	-3.51225	0.00223005	0.0481421	-1.4098	ZNF793	protein_coding	zinc finger protein 793 [Source:HGNC Symbol;Acc:HGNC:33115]
ENSG00000255624	-2.15636	0.331332	-3.83379	0.00106009	0.03949	-0.68468	C10orf88B	transcribed_processed_pseudogene	C10orf88B (pseudogene) [Source:HGNC Symbol;Acc:HGNC:44080]
ENSG00000211782	-2.15995	0.225974	-4.74797	0.00012755	0.0247331	1.19996	TRAV8-1	TR_V_gene	T cell receptor alpha variable 8-1 [Source:HGNC Symbol;Acc:HGNC:12146]
ENSG00000257556	-2.16004	-1.09968	-3.93983	0.000828792	0.0379704	-0.488324	LINC02298	lncRNA	long intergenic non-protein coding RNA 2298 [Source:HGNC Symbol;Acc:HGNC:53216]
ENSG00000211788	-2.16196	1.97471	-4.05382	0.000636005	0.035262	-0.263753	TRAV13-1	TR_V_gene	T cell receptor alpha variable 13-1 [Source:HGNC Symbol;Acc:HGNC:12108]
ENSG00000260711	-2.16288	1.17341	-4.75445	0.000125663	0.0247331	1.24095	AL121839.2	lncRNA	novel transcript, intronic to CATSPERB
ENSG00000144935	-2.16492	0.448013	-4.07695	0.000602726	0.0348375	-0.18042	TRPC1	protein_coding	transient receptor potential cation channel subfamily C member 1 [Source:HGNC Symbol;Acc:HGNC:12333]
ENSG00000211721	-2.16837	1.48214	-3.7034	0.00143413	0.0430703	-0.990777	TRBV6-5	TR_V_gene	T cell receptor beta variable 6-5 [Source:HGNC Symbol;Acc:HGNC:12230]
ENSG00000211794	-2.16871	1.31016	-4.82166	0.000107695	0.0247331	1.38524	TRAV12-3	TR_V_gene	T cell receptor alpha variable 12-3 [Source:HGNC Symbol;Acc:HGNC:12107]
ENSG00000278107	-2.16884	-1.83317	-3.83483	0.00105754	0.039477	-0.76703	AC027575.2	lncRNA	novel transcript
ENSG00000280106	-2.17006	-0.430696	-4.39747	0.000286466	0.0305787	0.452393	AC008555.6	TEC	TEC
ENSG00000107282	-2.17106	-0.15324	-4.06084	0.000625718	0.035133	-0.218629	APBA1	protein_coding	amyloid beta precursor protein binding family A member 1 [Source:HGNC Symbol;Acc:HGNC:578]
ENSG00000234492	-2.17235	-1.84235	-4.21227	0.000440179	0.0329367	-0.0209424	RPL34-DT	lncRNA	RPL34 divergent transcript [Source:HGNC Symbol;Acc:HGNC:26749]
ENSG00000287595	-2.17306	-0.849857	-4.16573	0.000490419	0.0330897	-0.0233973	AC097369.2	lncRNA	novel transcript
ENSG00000211780	-2.1788	-0.139036	-5.21384	4.40777e-05	0.0247331	2.10391	TRAV6	TR_V_gene	T cell receptor alpha variable 6 [Source:HGNC Symbol;Acc:HGNC:12144]
ENSG00000138795	-2.18047	6.66005	-4.76613	0.000122336	0.0247331	1.10013	LEF1	protein_coding	lymphoid enhancer binding factor 1 [Source:HGNC Symbol;Acc:HGNC:6551]
ENSG00000211807	-2.18455	0.384377	-4.77381	0.000120197	0.0247331	1.25426	TRAV26-1	TR_V_gene	T cell receptor alpha variable 26-1 [Source:HGNC Symbol;Acc:HGNC:12123]
ENSG00000196329	-2.1847	2.9242	-4.16235	0.000494278	0.0331434	-0.0803209	GIMAP5	protein_coding	GTPase, IMAP family member 5 [Source:HGNC Symbol;Acc:HGNC:18005]
ENSG00000105289	-2.18711	1.49683	-3.99873	0.000722828	0.036889	-0.364083	TJP3	protein_coding	tight junction protein 3 [Source:HGNC Symbol;Acc:HGNC:11829]
ENSG00000262155	-2.18781	0.323635	-3.83724	0.00105165	0.0394257	-0.677132	LINC02175	lncRNA	long intergenic non-protein coding RNA 2175 [Source:HGNC Symbol;Acc:HGNC:27550]
ENSG00000259343	-2.18981	-0.737459	-3.87688	0.00095922	0.0387101	-0.605717	TMC3-AS1	lncRNA	TMC3 antisense RNA 1 [Source:HGNC Symbol;Acc:HGNC:51424]
ENSG00000198105	-2.198	2.39675	-3.71803	0.00138636	0.0426541	-0.999178	ZNF248	protein_coding	zinc finger protein 248 [Source:HGNC Symbol;Acc:HGNC:13041]
ENSG00000164406	-2.19904	-1.59866	-3.49407	0.00232537	0.0486752	-1.38542	LEAP2	protein_coding	liver enriched antimicrobial peptide 2 [Source:HGNC Symbol;Acc:HGNC:29571]
ENSG00000184867	-2.20061	0.9216	-3.49598	0.00231516	0.048632	-1.40031	ARMCX2	protein_coding	armadillo repeat containing X-linked 2 [Source:HGNC Symbol;Acc:HGNC:16869]
ENSG00000211805	-2.20389	-1.11493	-3.85998	0.000997584	0.039315	-0.647197	TRAV24	TR_V_gene	T cell receptor alpha variable 24 [Source:HGNC Symbol;Acc:HGNC:12121]
ENSG00000261996	-2.20799	-0.172751	-3.85115	0.00101825	0.039315	-0.647246	AC004706.1	lncRNA	novel transcript
ENSG00000259660	-2.21159	-1.62513	-3.46646	0.00247786	0.0498858	-1.43925	DNM1P47	transcribed_unprocessed_pseudogene	dynamin 1 pseudogene 47 [Source:HGNC Symbol;Acc:HGNC:35200]
ENSG00000117643	-2.2136	4.01672	-4.78443	0.0001173	0.0247331	1.25297	MAN1C1	protein_coding	mannosidase alpha class 1C member 1 [Source:HGNC Symbol;Acc:HGNC:19080]
ENSG00000273221	-2.21487	1.23501	-4.36843	0.000306407	0.0307328	0.42917	AL355816.2	lncRNA	novel transcript, antisense to CEPT1
ENSG00000057019	-2.21757	-0.0636622	-4.41895	0.000272563	0.0302767	0.522412	DCBLD2	protein_coding	discoidin, CUB and LCCL domain containing 2 [Source:HGNC Symbol;Acc:HGNC:24627]
ENSG00000168824	-2.22505	2.70816	-3.55845	0.00200478	0.0466684	-1.37215	NSG1	protein_coding	neuronal vesicle trafficking associated 1 [Source:HGNC Symbol;Acc:HGNC:18790]
ENSG00000156239	-2.2431	1.02985	-3.89542	0.000918822	0.0379704	-0.567753	N6AMT1	protein_coding	N-6 adenine-specific DNA methyltransferase 1 [Source:HGNC Symbol;Acc:HGNC:16021]
ENSG00000196155	-2.24317	3.3944	-3.68957	0.00148078	0.0434649	-1.13568	PLEKHG4	protein_coding	pleckstrin homology and RhoGEF domain containing G4 [Source:HGNC Symbol;Acc:HGNC:24501]
ENSG00000174292	-2.24334	1.61522	-4.50933	0.000221125	0.0300161	0.721473	TNK1	protein_coding	tyrosine kinase non receptor 1 [Source:HGNC Symbol;Acc:HGNC:11940]
ENSG00000132932	-2.24514	0.0920375	-3.86362	0.000989193	0.039315	-0.620937	ATP8A2	protein_coding	ATPase phospholipid transporting 8A2 [Source:HGNC Symbol;Acc:HGNC:13533]
ENSG00000206077	-2.25117	0.884222	-3.91687	0.000874174	0.0379704	-0.52373	ZDHHC11B	protein_coding	zinc finger DHHC-type containing 11B [Source:HGNC Symbol;Acc:HGNC:32962]
ENSG00000225756	-2.25373	1.16725	-4.30093	0.000358319	0.0314215	0.283346	DBH-AS1	lncRNA	DBH antisense RNA 1 [Source:HGNC Symbol;Acc:HGNC:24155]
ENSG00000244479	-2.26091	-0.711135	-3.56126	0.00199182	0.0466684	-1.23337	OR2A1-AS1	lncRNA	OR2A1 antisense RNA 1 [Source:HGNC Symbol;Acc:HGNC:49168]
ENSG00000165821	-2.26751	1.17997	-4.70536	0.000140681	0.0264929	1.1386	SALL2	protein_coding	spalt like transcription factor 2 [Source:HGNC Symbol;Acc:HGNC:10526]
ENSG00000174059	-2.26788	-0.0515919	-4.05405	0.000635663	0.035262	-0.231989	CD34	protein_coding	CD34 molecule [Source:HGNC Symbol;Acc:HGNC:1662]
ENSG00000167664	-2.26882	3.12836	-4.93228	8.35997e-05	0.0247331	1.60282	TMIGD2	protein_coding	transmembrane and immunoglobulin domain containing 2 [Source:HGNC Symbol;Acc:HGNC:28324]
ENSG00000284606	-2.26985	-2.11556	-3.59767	0.0018313	0.0461035	-1.22512	AC105233.4	lncRNA	novel transcript
ENSG00000233355	-2.27878	4.39672	-3.86586	0.000984073	0.039315	-0.813616	CHRM3-AS2	lncRNA	CHRM3 antisense RNA 2 [Source:HGNC Symbol;Acc:HGNC:43725]
ENSG00000211778	-2.27986	0.947502	-4.35116	0.000318919	0.0308886	0.393209	TRAV4	TR_V_gene	T cell receptor alpha variable 4 [Source:HGNC Symbol;Acc:HGNC:12140]
ENSG00000097096	-2.28687	1.29265	-4.83716	0.000103936	0.0247331	1.41645	SYDE2	protein_coding	synapse defective Rho GTPase homolog 2 [Source:HGNC Symbol;Acc:HGNC:25841]
ENSG00000233483	-2.28763	-1.32583	-3.63008	0.00169918	0.0452832	-1.11149	EFCAB15P	transcribed_unitary_pseudogene	EF-hand calcium binding domain 15, pseudogene [Source:HGNC Symbol;Acc:HGNC:55140]
ENSG00000225439	-2.28909	-0.604895	-3.67869	0.00151854	0.04359	-1.00104	BOLA3-AS1	lncRNA	BOLA3 divergent transcript [Source:HGNC Symbol;Acc:HGNC:42922]
ENSG00000172673	-2.29159	4.85834	-3.83089	0.00106725	0.0395102	-0.908225	THEMIS	protein_coding	thymocyte selection associated [Source:HGNC Symbol;Acc:HGNC:21569]
ENSG00000128040	-2.30141	-0.527597	-3.77075	0.00122697	0.0412475	-0.812245	SPINK2	protein_coding	serine peptidase inhibitor Kazal type 2 [Source:HGNC Symbol;Acc:HGNC:11245]
ENSG00000270127	-2.31689	1.77008	-3.97905	0.000756636	0.0370305	-0.41155	AC027020.2	lncRNA	novel transcript
ENSG00000211791	-2.32899	0.776296	-4.51848	0.000216498	0.0298178	0.741147	TRAV13-2	TR_V_gene	T cell receptor alpha variable 13-2 [Source:HGNC Symbol;Acc:HGNC:12109]
ENSG00000114948	-2.33167	1.22318	-4.16943	0.000486217	0.0330897	0.00455114	ADAM23	protein_coding	ADAM metallopeptidase domain 23 [Source:HGNC Symbol;Acc:HGNC:202]
ENSG00000111879	-2.33977	0.477094	-4.04393	0.000650778	0.0357358	-0.248906	FAM184A	protein_coding	family with sequence similarity 184 member A [Source:HGNC Symbol;Acc:HGNC:20991]
ENSG00000106351	-2.34477	3.12868	-3.56903	0.00195643	0.0466684	-1.36513	AGFG2	protein_coding	ArfGAP with FG repeats 2 [Source:HGNC Symbol;Acc:HGNC:5177]
ENSG00000266947	-2.34877	1.52313	-4.39241	0.000289845	0.0305787	0.476046	AC022916.1	lncRNA	novel transcript, antisense SLFN5
ENSG00000236829	-2.34942	-1.42542	-3.59661	0.00183579	0.0461035	-1.1803	Z97634.1	transcribed_processed_pseudogene	ribosomal protein L23a (RPL23A) pseudogene
ENSG00000214894	-2.3512	0.21114	-3.93794	0.000832444	0.0379704	-0.4681	LINC00243	lncRNA	long intergenic non-protein coding RNA 243 [Source:HGNC Symbol;Acc:HGNC:30956]
ENSG00000080561	-2.35179	3.03025	-4.71415	0.000137867	0.0262797	1.1261	MID2	protein_coding	midline 2 [Source:HGNC Symbol;Acc:HGNC:7096]
ENSG00000262655	-2.35507	0.453505	-4.63495	0.000165455	0.0274331	0.98103	SPON1	protein_coding	spondin 1 [Source:HGNC Symbol;Acc:HGNC:11252]
ENSG00000167780	-2.36554	-1.17162	-3.55275	0.00203131	0.0466684	-1.25281	SOAT2	protein_coding	sterol O-acyltransferase 2 [Source:HGNC Symbol;Acc:HGNC:11178]
ENSG00000279884	-2.36576	-1.4481	-4.08007	0.000598379	0.0347945	-0.258706	AC010894.4	TEC	TEC
ENSG00000287975	-2.37188	-2.23207	-3.81905	0.00109696	0.039806	-0.798631	AC113143.2	lncRNA	novel transcript
ENSG00000259158	-2.37359	-2.6143	-3.46699	0.00247484	0.049881	-1.48259	ADAM20P1	transcribed_unprocessed_pseudogene	ADAM metallopeptidase domain 20 pseudogene 1 [Source:HGNC Symbol;Acc:HGNC:20102]
ENSG00000188626	-2.39276	-1.92772	-3.55135	0.00203786	0.0466684	-1.28401	GOLGA8M	protein_coding	golgin A8 family member M [Source:HGNC Symbol;Acc:HGNC:44404]
ENSG00000181754	-2.3969	3.97361	-5.64804	1.66734e-05	0.0218353	3.11996	AMIGO1	protein_coding	adhesion molecule with Ig like domain 1 [Source:HGNC Symbol;Acc:HGNC:20824]
ENSG00000251002	-2.40704	-0.515971	-4.26205	0.000392146	0.0321252	0.169972	AC244502.1	lncRNA	novel transcript, antisense to IG_gene_cluster
ENSG00000189283	-2.40961	3.95858	-4.06009	0.000626805	0.035133	-0.364895	FHIT	protein_coding	fragile histidine triad diadenosine triphosphatase [Source:HGNC Symbol;Acc:HGNC:3701]
ENSG00000211792	-2.41128	1.00554	-4.31641	0.000345685	0.0314215	0.320209	TRAV14DV4	TR_V_gene	T cell receptor alpha variable 14/delta variable 4 [Source:HGNC Symbol;Acc:HGNC:12110]
ENSG00000211812	-2.41369	-0.467076	-4.43875	0.000260347	0.0300497	0.531443	TRAV26-2	TR_V_gene	T cell receptor alpha variable 26-2 [Source:HGNC Symbol;Acc:HGNC:12124]
ENSG00000234773	-2.41895	-1.48436	-3.71816	0.00138594	0.0426541	-0.951955	AC012618.3	transcribed_unprocessed_pseudogene	novel zinc finger protein pseudogene
ENSG00000102383	-2.42068	-2.46261	-3.46229	0.00250172	0.0499731	-1.46869	ZDHHC15	protein_coding	zinc finger DHHC-type palmitoyltransferase 15 [Source:HGNC Symbol;Acc:HGNC:20342]
ENSG00000272498	-2.42171	0.628865	-4.76526	0.000122582	0.0247331	1.24539	AC090948.2	lncRNA	novel transcript, antisense to RFTN1
ENSG00000174807	-2.43185	0.588963	-4.10244	0.000568084	0.0343771	-0.129811	CD248	protein_coding	CD248 molecule [Source:HGNC Symbol;Acc:HGNC:18219]
ENSG00000168685	-2.43652	8.24195	-4.79858	0.000113551	0.0247331	1.1568	IL7R	protein_coding	interleukin 7 receptor [Source:HGNC Symbol;Acc:HGNC:6024]
ENSG00000170485	-2.43944	0.968931	-4.15494	0.000502866	0.0332485	-0.0237736	NPAS2	protein_coding	neuronal PAS domain protein 2 [Source:HGNC Symbol;Acc:HGNC:7895]
ENSG00000198298	-2.45264	0.233612	-4.00826	0.000707007	0.0364154	-0.323453	ZNF485	protein_coding	zinc finger protein 485 [Source:HGNC Symbol;Acc:HGNC:23440]
ENSG00000225948	-2.45519	0.274125	-3.60011	0.001821	0.0461035	-1.16266	LINC02648	lncRNA	long intergenic non-protein coding RNA 2648 [Source:HGNC Symbol;Acc:HGNC:54132]
ENSG00000131634	-2.45919	3.36727	-5.01536	6.91627e-05	0.0247331	1.77861	TMEM204	protein_coding	transmembrane protein 204 [Source:HGNC Symbol;Acc:HGNC:14158]
ENSG00000182195	-2.46101	1.80764	-3.54602	0.00206308	0.0467008	-1.34011	LDOC1	protein_coding	LDOC1 regulator of NFKB signaling [Source:HGNC Symbol;Acc:HGNC:6548]
ENSG00000100346	-2.46427	4.02499	-4.22607	0.000426307	0.0329248	0.00221189	CACNA1I	protein_coding	calcium voltage-gated channel subunit alpha1 I [Source:HGNC Symbol;Acc:HGNC:1396]
ENSG00000005513	-2.46457	-0.109037	-4.05273	0.00063762	0.035262	-0.233411	SOX8	protein_coding	SRY-box transcription factor 8 [Source:HGNC Symbol;Acc:HGNC:11203]
ENSG00000165521	-2.46791	1.82602	-5.86211	1.04036e-05	0.0218353	3.53918	EML5	protein_coding	EMAP like 5 [Source:HGNC Symbol;Acc:HGNC:18197]
ENSG00000279059	-2.46919	0.694843	-4.20424	0.000448461	0.0330402	0.0851153	AC007485.2	TEC	TEC
ENSG00000177990	-2.47496	-0.598149	-3.73107	0.0013451	0.0425218	-0.892021	DPY19L2	protein_coding	dpy-19 like 2 [Source:HGNC Symbol;Acc:HGNC:19414]
ENSG00000140675	-2.47953	-0.923329	-4.66596	0.00015404	0.0270598	0.956576	SLC5A2	protein_coding	solute carrier family 5 member 2 [Source:HGNC Symbol;Acc:HGNC:11037]
ENSG00000167769	-2.48043	-1.2777	-3.55718	0.00201068	0.0466684	-1.25176	ACER1	protein_coding	alkaline ceramidase 1 [Source:HGNC Symbol;Acc:HGNC:18356]
ENSG00000115423	-2.48282	0.277643	-3.59026	0.00186289	0.0461035	-1.18552	DNAH6	protein_coding	dynein axonemal heavy chain 6 [Source:HGNC Symbol;Acc:HGNC:2951]
ENSG00000141576	-2.49741	4.87707	-3.58114	0.00190251	0.0462109	-1.46317	RNF157	protein_coding	ring finger protein 157 [Source:HGNC Symbol;Acc:HGNC:29402]
ENSG00000273419	-2.50151	-1.45599	-4.81846	0.000108489	0.0247331	1.17715	AC004877.1	lncRNA	novel transcript, antisense to ZNF862
ENSG00000204789	-2.50176	1.89873	-5.60658	1.82793e-05	0.0218353	3.02309	ZNF204P	processed_pseudogene	zinc finger protein 204, pseudogene [Source:HGNC Symbol;Acc:HGNC:12995]
ENSG00000230918	-2.50477	-0.937917	-3.78674	0.00118231	0.0407397	-0.791423	DPP4-DT	lncRNA	DPP4 divergent transcript [Source:HGNC Symbol;Acc:HGNC:40191]
ENSG00000211800	-2.51488	-0.1434	-4.18313	0.000470994	0.0330402	0.0269833	TRAV20	TR_V_gene	T cell receptor alpha variable 20 [Source:HGNC Symbol;Acc:HGNC:12117]
ENSG00000177599	-2.52067	-0.570089	-3.46444	0.00248939	0.0499051	-1.42551	ZNF491	protein_coding	zinc finger protein 491 [Source:HGNC Symbol;Acc:HGNC:23706]
ENSG00000091409	-2.5217	6.03351	-5.02476	6.76984e-05	0.0247331	1.7002	ITGA6	protein_coding	integrin subunit alpha 6 [Source:HGNC Symbol;Acc:HGNC:6142]
ENSG00000204219	-2.5281	2.94909	-4.30216	0.000357301	0.0314215	0.23797	TCEA3	protein_coding	transcription elongation factor A3 [Source:HGNC Symbol;Acc:HGNC:11615]
ENSG00000175746	-2.53053	-0.8358	-3.66187	0.00157878	0.0442701	-1.03246	C15orf54	lncRNA	chromosome 15 putative open reading frame 54 [Source:HGNC Symbol;Acc:HGNC:33797]
ENSG00000161298	-2.53488	1.48745	-4.19191	0.000461488	0.0330402	0.0534358	ZNF382	protein_coding	zinc finger protein 382 [Source:HGNC Symbol;Acc:HGNC:17409]
ENSG00000143167	-2.53704	2.28464	-3.85621	0.00100635	0.039315	-0.694422	GPA33	protein_coding	glycoprotein A33 [Source:HGNC Symbol;Acc:HGNC:4445]
ENSG00000111863	-2.53884	3.0793	-4.41636	0.000274205	0.0302767	0.478926	ADTRP	protein_coding	androgen dependent TFPI regulating protein [Source:HGNC Symbol;Acc:HGNC:21214]
ENSG00000100320	-2.54753	-0.960686	-4.03335	0.000666981	0.035755	-0.295888	RBFOX2	protein_coding	RNA binding fox-1 homolog 2 [Source:HGNC Symbol;Acc:HGNC:9906]
ENSG00000146242	-2.55261	-2.08401	-3.50485	0.00226839	0.0482039	-1.36425	TPBG	protein_coding	trophoblast glycoprotein [Source:HGNC Symbol;Acc:HGNC:12004]
ENSG00000089163	-2.5547	-2.19373	-3.58015	0.00190686	0.0462109	-1.26606	SIRT4	protein_coding	sirtuin 4 [Source:HGNC Symbol;Acc:HGNC:14932]
ENSG00000250415	-2.55811	-2.67236	-4.09833	0.000573532	0.0343771	-0.331081	AC022113.1	lncRNA	novel transcript
ENSG00000178947	-2.55824	-0.228521	-3.63565	0.00167746	0.0452499	-1.08482	SMIM10L2A	protein_coding	small integral membrane protein 10 like 2A [Source:HGNC Symbol;Acc:HGNC:34499]
ENSG00000226530	-2.56407	0.794996	-4.53597	0.00020792	0.0295675	0.779946	AL158055.1	lncRNA	novel transcript
ENSG00000124374	-2.56458	2.17821	-4.64627	0.000161194	0.0272478	1.01168	PAIP2B	protein_coding	poly(A) binding protein interacting protein 2B [Source:HGNC Symbol;Acc:HGNC:29200]
ENSG00000161381	-2.56842	3.93609	-5.01617	6.9035e-05	0.0247331	1.75661	PLXDC1	protein_coding	plexin domain containing 1 [Source:HGNC Symbol;Acc:HGNC:20945]
ENSG00000251595	-2.57651	-2.31022	-4.3022	0.000357264	0.0314215	0.0418519	ABCA11P	transcribed_processed_pseudogene	ATP binding cassette subfamily A member 11, pseudogene [Source:HGNC Symbol;Acc:HGNC:31]
ENSG00000286285	-2.58865	-1.52572	-3.74699	0.00129641	0.0419929	-0.903327	AL138778.1	lncRNA	novel transcript
ENSG00000123612	-2.59028	1.54717	-3.67661	0.00152586	0.04359	-1.0622	ACVR1C	protein_coding	activin A receptor type 1C [Source:HGNC Symbol;Acc:HGNC:18123]
ENSG00000225914	-2.59413	-1.51365	-3.55848	0.00200466	0.0466684	-1.25563	TSBP1-AS1	lncRNA	TSBP1 and BTNL2 antisense RNA 1 [Source:HGNC Symbol;Acc:HGNC:39756]
ENSG00000146530	-2.59756	-1.57352	-3.62538	0.00171776	0.0452832	-1.11863	VWDE	protein_coding	von Willebrand factor D and EGF domains [Source:HGNC Symbol;Acc:HGNC:21897]
ENSG00000135423	-2.60178	-0.162638	-4.23869	0.000413998	0.0328231	0.14507	GLS2	protein_coding	glutaminase 2 [Source:HGNC Symbol;Acc:HGNC:29570]
ENSG00000236397	-2.60531	1.26599	-3.64209	0.00165266	0.0447316	-1.12456	DDX11L2	unprocessed_pseudogene	DEAD/H-box helicase 11 like 2 (pseudogene) [Source:HGNC Symbol;Acc:HGNC:37103]
ENSG00000246225	-2.60851	-2.13719	-3.73336	0.00133801	0.0425079	-0.973288	AC006299.1	lncRNA	novel transcript, antisense to SVIP
ENSG00000272163	-2.60899	-1.69407	-3.67894	0.00151764	0.04359	-1.01882	AF106564.1	lncRNA	novel transcript, antisense to NEFM
ENSG00000182700	-2.62746	0.165698	-3.67779	0.00152168	0.04359	-1.00108	IGIP	protein_coding	IgA inducing protein [Source:HGNC Symbol;Acc:HGNC:33847]
ENSG00000169031	-2.62845	0.829297	-3.55572	0.00201744	0.0466684	-1.2752	COL4A3	protein_coding	collagen type IV alpha 3 chain [Source:HGNC Symbol;Acc:HGNC:2204]
ENSG00000197763	-2.63109	-0.460774	-5.06751	6.1421e-05	0.0247331	1.76854	TXNRD3	protein_coding	thioredoxin reductase 3 [Source:HGNC Symbol;Acc:HGNC:20667]
ENSG00000145700	-2.64136	-1.1163	-3.97934	0.000756134	0.0370305	-0.423805	ANKRD31	protein_coding	ankyrin repeat domain 31 [Source:HGNC Symbol;Acc:HGNC:26853]
ENSG00000003096	-2.64265	-1.53763	-3.98508	0.000746112	0.036889	-0.432078	KLHL13	protein_coding	kelch like family member 13 [Source:HGNC Symbol;Acc:HGNC:22931]
ENSG00000283709	-2.64728	-2.52143	-3.54513	0.00206732	0.0467008	-1.33952	FAM238C	transcribed_unprocessed_pseudogene	family with sequence similarity 238 member C [Source:HGNC Symbol;Acc:HGNC:24672]
ENSG00000162415	-2.64756	0.721852	-3.65577	0.0016012	0.0444509	-1.0601	ZSWIM5	protein_coding	zinc finger SWIM-type containing 5 [Source:HGNC Symbol;Acc:HGNC:29299]
ENSG00000268758	-2.65781	2.14176	-4.11707	0.000549102	0.0343771	-0.142169	ADGRE4P	transcribed_unprocessed_pseudogene	adhesion G protein-coupled receptor E4, pseudogene [Source:HGNC Symbol;Acc:HGNC:19240]
ENSG00000101842	-2.66532	2.99625	-4.41402	0.000275695	0.0302767	0.487567	VSIG1	protein_coding	V-set and immunoglobulin domain containing 1 [Source:HGNC Symbol;Acc:HGNC:28675]
ENSG00000280099	-2.66823	-2.94753	-3.91803	0.000871839	0.0379704	-0.668657	AL603750.1	TEC	TEC
ENSG00000148848	-2.68441	-0.0182004	-4.62607	0.000168877	0.0274331	0.946252	ADAM12	protein_coding	ADAM metallopeptidase domain 12 [Source:HGNC Symbol;Acc:HGNC:190]
ENSG00000211806	-2.68713	-0.169556	-3.73416	0.00133552	0.0425041	-0.886143	TRAV25	TR_V_gene	T cell receptor alpha variable 25 [Source:HGNC Symbol;Acc:HGNC:12122]
ENSG00000105088	-2.70084	0.301962	-4.39771	0.00028631	0.0305787	0.470022	OLFM2	protein_coding	olfactomedin 2 [Source:HGNC Symbol;Acc:HGNC:17189]
ENSG00000162630	-2.71446	-2.87491	-3.64413	0.0016449	0.0447244	-1.1238	B3GALT2	protein_coding	beta-1,3-galactosyltransferase 2 [Source:HGNC Symbol;Acc:HGNC:917]
ENSG00000211713	-2.71619	-0.623619	-3.62996	0.00169966	0.0452832	-1.0976	TRBV6-4	TR_V_gene	T cell receptor beta variable 6-4 [Source:HGNC Symbol;Acc:HGNC:12229]
ENSG00000246790	-2.7197	-0.88314	-4.08614	0.000589997	0.0345476	-0.193028	AP000977.1	lncRNA	novel transcript, antisense to SORL1
ENSG00000242736	-2.72474	-2.07521	-3.69952	0.00144705	0.0430703	-1.02947	TRBV1	TR_V_pseudogene	T cell receptor beta variable 1 (pseudogene) [Source:HGNC Symbol;Acc:HGNC:12176]
ENSG00000285884	-2.72562	-0.679809	-3.77462	0.001216	0.0411737	-0.808698	AL022345.4	lncRNA	novel transcript
ENSG00000211784	-2.73062	-0.406868	-3.59214	0.00185482	0.0461035	-1.17163	TRAV10	TR_V_gene	T cell receptor alpha variable 10 [Source:HGNC Symbol;Acc:HGNC:12103]
ENSG00000286389	-2.73186	-1.18684	-4.37967	0.000298532	0.0307328	0.357019	AL731702.1	lncRNA	novel transcript
ENSG00000244198	-2.75508	-0.0231594	-3.48259	0.00238764	0.0491667	-1.39559	ARHGEF35-AS1	lncRNA	ARHGEF35 antisense RNA 1 [Source:HGNC Symbol;Acc:HGNC:41292]
ENSG00000211802	-2.75951	-1.01197	-4.44975	0.000253806	0.0300497	0.503818	TRAV22	TR_V_gene	T cell receptor alpha variable 22 [Source:HGNC Symbol;Acc:HGNC:12119]
ENSG00000000003	-2.7637	-0.703066	-5.15134	5.07761e-05	0.0247331	1.89797	TSPAN6	protein_coding	tetraspanin 6 [Source:HGNC Symbol;Acc:HGNC:11858]
ENSG00000260075	-2.78022	-3.34246	-3.5632	0.00198295	0.0466684	-1.30814	NSFP1	unprocessed_pseudogene	N-ethylmaleimide-sensitive factor pseudogene 1 [Source:HGNC Symbol;Acc:HGNC:31405]
ENSG00000215424	-2.78501	0.147957	-4.1598	0.000497219	0.0331434	-0.0231943	MCM3AP-AS1	lncRNA	MCM3AP antisense RNA 1 [Source:HGNC Symbol;Acc:HGNC:16417]
ENSG00000286644	-2.79032	-2.01457	-4.29394	0.000364181	0.0314215	0.0842796	AC008443.7	lncRNA	novel transcript
ENSG00000008311	-2.79587	1.53192	-4.48552	0.000233642	0.0300497	0.674176	AASS	protein_coding	aminoadipate-semialdehyde synthase [Source:HGNC Symbol;Acc:HGNC:17366]
ENSG00000287729	-2.81258	-3.08587	-3.56978	0.00195306	0.04666	-1.31065	AF241728.2	lncRNA	novel transcript
ENSG00000170074	-2.82228	3.1004	-4.76498	0.000122659	0.0247331	1.23788	FAM153A	protein_coding	family with sequence similarity 153 member A [Source:HGNC Symbol;Acc:HGNC:29940]
ENSG00000251450	-2.82785	-2.0206	-3.79566	0.00115812	0.0403462	-0.817896	RASGRF2-AS1	lncRNA	RASGRF2 antisense RNA 1 [Source:HGNC Symbol;Acc:HGNC:40499]
ENSG00000120915	-2.8324	3.57897	-4.3039	0.000355861	0.0314215	0.213797	EPHX2	protein_coding	epoxide hydrolase 2 [Source:HGNC Symbol;Acc:HGNC:3402]
ENSG00000204934	-2.84148	-0.0532802	-4.23034	0.000422098	0.0329248	0.121501	ATP6V0E2-AS1	lncRNA	ATP6V0E2 antisense RNA 1 [Source:HGNC Symbol;Acc:HGNC:44180]
ENSG00000050165	-2.84402	0.114204	-3.77415	0.00121733	0.0411737	-0.804895	DKK3	protein_coding	dickkopf WNT signaling pathway inhibitor 3 [Source:HGNC Symbol;Acc:HGNC:2893]
ENSG00000218357	-2.84424	-2.89602	-4.09214	0.000581833	0.0344069	-0.351516	LINC01644	lncRNA	long intergenic non-protein coding RNA 1644 [Source:HGNC Symbol;Acc:HGNC:52431]
ENSG00000182489	-2.84768	-1.12997	-3.92323	0.000861364	0.0379704	-0.542674	XKRX	protein_coding	XK related X-linked [Source:HGNC Symbol;Acc:HGNC:29845]
ENSG00000211745	-2.84958	1.43029	-4.4118	0.000277117	0.0302767	0.51938	TRBV4-2	TR_V_gene	T cell receptor beta variable 4-2 [Source:HGNC Symbol;Acc:HGNC:12216]
ENSG00000285476	-2.85704	0.516482	-4.74916	0.000127202	0.0247331	1.21548	AC139491.7	protein_coding	novel transcript
ENSG00000109794	-2.86152	-2.3298	-3.67674	0.00152538	0.04359	-1.09355	FAM149A	protein_coding	family with sequence similarity 149 member A [Source:HGNC Symbol;Acc:HGNC:24527]
ENSG00000256029	-2.8625	-2.06536	-3.78078	0.00119876	0.0410497	-0.860025	AL590560.2	protein_coding	novel protein
ENSG00000144061	-2.86555	-2.09783	-3.87895	0.000954631	0.0386653	-0.714181	NPHP1	protein_coding	nephrocystin 1 [Source:HGNC Symbol;Acc:HGNC:7905]
ENSG00000283063	-2.87334	1.46662	-4.92434	8.51311e-05	0.0247331	1.60042	TRBV6-2	TR_V_gene	T cell receptor beta variable 6-2 [Source:HGNC Symbol;Acc:HGNC:12227]
ENSG00000246627	-2.87633	0.106648	-3.8406	0.00104348	0.0393623	-0.668821	CACNA1C-AS1	lncRNA	CACNA1C antisense RNA 1 [Source:HGNC Symbol;Acc:HGNC:40119]
ENSG00000102053	-2.88173	0.097405	-4.43809	0.000260745	0.0300497	0.555529	ZC3H12B	protein_coding	zinc finger CCCH-type containing 12B [Source:HGNC Symbol;Acc:HGNC:17407]
ENSG00000274376	-2.88565	-0.742377	-4.01638	0.000693799	0.036138	-0.332533	ADAMTS7P1	transcribed_unprocessed_pseudogene	ADAMTS7 pseudogene 1 [Source:HGNC Symbol;Acc:HGNC:49407]
ENSG00000064309	-2.89428	-0.755531	-5.29181	3.69648e-05	0.0247331	2.12362	CDON	protein_coding	cell adhesion associated, oncogene regulated [Source:HGNC Symbol;Acc:HGNC:17104]
ENSG00000285329	-2.89785	-2.94779	-3.61237	0.00177016	0.0459011	-1.21241	AC025283.2	protein_coding	novel protein
ENSG00000237990	-2.89804	-3.32261	-3.85778	0.00100269	0.039315	-0.770229	CNTN4-AS1	lncRNA	CNTN4 antisense RNA 1 [Source:HGNC Symbol;Acc:HGNC:39985]
ENSG00000072195	-2.90337	1.60555	-5.31836	3.48191e-05	0.0247331	2.42364	SPEG	protein_coding	striated muscle enriched protein kinase [Source:HGNC Symbol;Acc:HGNC:16901]
ENSG00000172296	-2.90403	-1.73938	-3.78283	0.00119307	0.0410315	-0.843499	SPTLC3	protein_coding	serine palmitoyltransferase long chain base subunit 3 [Source:HGNC Symbol;Acc:HGNC:16253]
ENSG00000288600	-2.90587	-2.66519	-4.10352	0.000566654	0.0343771	-0.316717	AL354833.2	lncRNA	novel transcript
ENSG00000231682	-2.90631	-0.855483	-3.90586	0.000896816	0.0379704	-0.555925	LINC01891	lncRNA	long intergenic non-protein coding RNA 1891 [Source:HGNC Symbol;Acc:HGNC:52710]
ENSG00000178732	-2.9064	1.37573	-4.64944	0.000160017	0.0272478	1.02198	GP5	protein_coding	glycoprotein V platelet [Source:HGNC Symbol;Acc:HGNC:4443]
ENSG00000287315	-2.90695	-1.7781	-3.56395	0.00197949	0.0466684	-1.25775	AL670729.3	lncRNA	novel transcript, antisense to OBSCN
ENSG00000102934	-2.9198	-1.5716	-5.76049	1.30057e-05	0.0218353	2.85666	PLLP	protein_coding	plasmolipin [Source:HGNC Symbol;Acc:HGNC:18553]
ENSG00000260927	-2.93353	-1.77799	-3.58549	0.00188352	0.0461035	-1.22905	AC009107.2	lncRNA	uncharacterized LOC101927556 [Source:NCBI gene (formerly Entrezgene);Acc:101927556]
ENSG00000186231	-2.93511	-0.592188	-3.85366	0.00101232	0.039315	-0.654814	KLHL32	protein_coding	kelch like family member 32 [Source:HGNC Symbol;Acc:HGNC:21221]
ENSG00000268510	-2.93688	-2.76418	-3.70063	0.00144335	0.0430703	-1.06097	IFNL3P1	unprocessed_pseudogene	interferon lambda 3 pseudogene 1 [Source:HGNC Symbol;Acc:HGNC:44483]
ENSG00000107014	-2.94304	-1.86133	-3.97042	0.000771968	0.0371831	-0.514962	RLN2	protein_coding	relaxin 2 [Source:HGNC Symbol;Acc:HGNC:10027]
ENSG00000250992	-2.95379	-2.52711	-4.18497	0.000468993	0.0330402	-0.164497	AC139491.3	lncRNA	novel transcript
ENSG00000262714	-2.96124	-1.14369	-3.65556	0.00160198	0.0444509	-1.05258	AC007342.5	lncRNA	novel transcript
ENSG00000110881	-2.96765	-1.23318	-4.37278	0.000303336	0.0307328	0.328293	ASIC1	protein_coding	acid sensing ion channel subunit 1 [Source:HGNC Symbol;Acc:HGNC:100]
ENSG00000226581	-2.97258	-1.77289	-4.22821	0.000424192	0.0329248	-0.0153017	LINC02848	lncRNA	long intergenic non-protein coding RNA 2848 [Source:HGNC Symbol;Acc:HGNC:54384]
ENSG00000204677	-2.97566	-0.276762	-4.61546	0.00017306	0.0274415	0.893777	FAM153CP	lncRNA	family with sequence similarity 153 member C, pseudogene [Source:HGNC Symbol;Acc:HGNC:33936]
ENSG00000151623	-2.97867	3.72139	-5.44026	2.64846e-05	0.0247331	2.686	NR3C2	protein_coding	nuclear receptor subfamily 3 group C member 2 [Source:HGNC Symbol;Acc:HGNC:7979]
ENSG00000279928	-2.98262	-1.04572	-3.68495	0.0014967	0.0434649	-0.991514	DDX11L17	unprocessed_pseudogene	DEAD/H-box helicase 11 like 17 (pseudogene) [Source:HGNC Symbol;Acc:HGNC:55080]
ENSG00000249667	-2.98367	0.157969	-4.53242	0.000209635	0.0295767	0.74004	LINC01259	lncRNA	long intergenic non-protein coding RNA 1259 [Source:HGNC Symbol;Acc:HGNC:49899]
ENSG00000129474	-3.00156	-1.93664	-5.12221	5.42438e-05	0.0247331	1.56141	AJUBA	protein_coding	ajuba LIM protein [Source:HGNC Symbol;Acc:HGNC:20250]
ENSG00000143365	-3.00682	1.40691	-6.46106	2.86371e-06	0.0110805	4.64541	RORC	protein_coding	RAR related orphan receptor C [Source:HGNC Symbol;Acc:HGNC:10260]
ENSG00000254427	-3.01311	-2.51756	-4.60509	0.00017725	0.0276422	0.565932	LINC02696	lncRNA	long intergenic non-protein coding RNA 2696 [Source:HGNC Symbol;Acc:HGNC:54210]
ENSG00000267128	-3.03358	-1.37435	-3.84803	0.00102564	0.039315	-0.700655	RNF157-AS1	lncRNA	RNF157 antisense RNA 1 [Source:HGNC Symbol;Acc:HGNC:44127]
ENSG00000124613	-3.03812	0.217224	-3.71261	0.00140387	0.0427084	-0.930006	ZNF391	protein_coding	zinc finger protein 391 [Source:HGNC Symbol;Acc:HGNC:18779]
ENSG00000249806	-3.046	-0.672138	-3.75039	0.00128624	0.0419929	-0.864716	AC139720.1	lncRNA	novel transcript
ENSG00000270179	-3.04763	-1.33808	-4.27077	0.000384295	0.032027	0.0994109	AP002840.2	lncRNA	novel transcript
ENSG00000182463	-3.05013	2.63065	-3.4745	0.00243249	0.0495852	-1.53043	TSHZ2	protein_coding	teashirt zinc finger homeobox 2 [Source:HGNC Symbol;Acc:HGNC:13010]
ENSG00000156510	-3.05262	0.793695	-4.01934	0.000689037	0.0360512	-0.300188	HKDC1	protein_coding	hexokinase domain containing 1 [Source:HGNC Symbol;Acc:HGNC:23302]
ENSG00000116690	-3.05364	-2.58811	-3.93547	0.000837234	0.0379704	-0.626043	PRG4	protein_coding	proteoglycan 4 [Source:HGNC Symbol;Acc:HGNC:9364]
ENSG00000139200	-3.05397	-1.20297	-4.33749	0.00032919	0.0313402	0.263105	PIANP	protein_coding	PILR alpha associated neural protein [Source:HGNC Symbol;Acc:HGNC:25338]
ENSG00000226423	-3.05631	-0.412215	-4.04158	0.000654344	0.0357455	-0.272679	AC093642.1	lncRNA	novel transcript
ENSG00000249684	-3.05828	-0.31535	-3.51111	0.00223591	0.0482039	-1.33314	AC106795.2	lncRNA	novel transcript, antisense to PROP1
ENSG00000273828	-3.08127	-1.74779	-5.22885	4.26067e-05	0.0247331	1.75454	AL133227.1	lncRNA	novel transcript, antisense to ELMO2
ENSG00000070018	-3.08444	0.984124	-5.65165	1.65408e-05	0.0218353	3.04628	LRP6	protein_coding	LDL receptor related protein 6 [Source:HGNC Symbol;Acc:HGNC:6698]
ENSG00000179253	-3.10113	-1.36307	-4.28958	0.00036788	0.0314215	0.150649	AL162457.1	lncRNA	novel transcript, antisense to CDH4
ENSG00000177570	-3.10673	1.37441	-4.02854	0.000674471	0.035755	-0.296175	SAMD12	protein_coding	sterile alpha motif domain containing 12 [Source:HGNC Symbol;Acc:HGNC:31750]
ENSG00000154027	-3.15328	3.17931	-4.07968	0.00059892	0.0347945	-0.251741	AK5	protein_coding	adenylate kinase 5 [Source:HGNC Symbol;Acc:HGNC:365]
ENSG00000133401	-3.15617	-0.729864	-4.06066	0.000625977	0.035133	-0.239986	PDZD2	protein_coding	PDZ domain containing 2 [Source:HGNC Symbol;Acc:HGNC:18486]
ENSG00000279722	-3.16075	-1.62031	-3.9078	0.000892782	0.0379704	-0.605751	AC007342.7	TEC	novel transcript
ENSG00000260496	-3.16455	0.215324	-3.99409	0.000730671	0.036889	-0.35423	AC009041.1	lncRNA	novel transcript
ENSG00000279930	-3.1828	-2.31678	-4.03998	0.000656789	0.035755	-0.395838	AL032819.2	TEC	TEC
ENSG00000246223	-3.18662	2.51912	-4.88251	9.36789e-05	0.0247331	1.51345	LINC01550	lncRNA	long intergenic non-protein coding RNA 1550 [Source:HGNC Symbol;Acc:HGNC:20111]
ENSG00000153404	-3.18768	-3.33844	-3.71473	0.00139699	0.0427084	-1.03819	PLEKHG4B	protein_coding	pleckstrin homology and RhoGEF domain containing G4B [Source:HGNC Symbol;Acc:HGNC:29399]
ENSG00000286458	-3.20984	-2.98018	-4.13389	0.000528057	0.034035	-0.247028	AC083870.1	lncRNA	novel transcript, antisense to AGBL3and CALD1
ENSG00000268912	-3.21892	-1.42402	-3.89105	0.000928193	0.0380517	-0.662816	AC012313.5	lncRNA	novel transcript
ENSG00000203780	-3.21947	-1.70915	-3.91341	0.000881228	0.0379704	-0.605318	FANK1	protein_coding	fibronectin type III and ankyrin repeat domains 1 [Source:HGNC Symbol;Acc:HGNC:23527]
ENSG00000173406	-3.23008	-1.70372	-4.13112	0.000531467	0.0340482	-0.187419	DAB1	protein_coding	DAB adaptor protein 1 [Source:HGNC Symbol;Acc:HGNC:2661]
ENSG00000204179	-3.23135	-1.78347	-3.57906	0.00191168	0.0462109	-1.22973	PTPN20	protein_coding	protein tyrosine phosphatase non-receptor type 20 [Source:HGNC Symbol;Acc:HGNC:23423]
ENSG00000146904	-3.25823	2.21512	-6.9913	9.50166e-07	0.0110805	5.72819	EPHA1	protein_coding	EPH receptor A1 [Source:HGNC Symbol;Acc:HGNC:3385]
ENSG00000131831	-3.26747	-2.01825	-4.22316	0.000429192	0.0329367	-0.0066996	RAI2	protein_coding	retinoic acid induced 2 [Source:HGNC Symbol;Acc:HGNC:9835]
ENSG00000253291	-3.28167	-2.48629	-3.56699	0.00196567	0.0466684	-1.28409	TRBV7-7	TR_V_gene	T cell receptor beta variable 7-7 [Source:HGNC Symbol;Acc:HGNC:12241]
ENSG00000147100	-3.28632	-3.60422	-3.73421	0.00133536	0.0425041	-1.01035	SLC16A2	protein_coding	solute carrier family 16 member 2 [Source:HGNC Symbol;Acc:HGNC:10923]
ENSG00000112394	-3.30326	1.45473	-4.96871	7.69255e-05	0.0247331	1.69044	SLC16A10	protein_coding	solute carrier family 16 member 10 [Source:HGNC Symbol;Acc:HGNC:17027]
ENSG00000229628	-3.30906	-2.09822	-3.58523	0.00188467	0.0461035	-1.25321	AC073115.1	lncRNA	novel transcript
ENSG00000249236	-3.32165	-3.28292	-4.05646	0.000632118	0.035262	-0.415912	AC008892.1	lncRNA	novel transcript
ENSG00000119147	-3.32615	-2.04099	-4.48349	0.000234742	0.0300497	0.440849	ECRG4	protein_coding	ECRG4 augurin precursor [Source:HGNC Symbol;Acc:HGNC:24642]
ENSG00000251623	-3.3413	-2.05175	-4.09019	0.000584479	0.0344496	-0.281186	AC139491.5	transcribed_processed_pseudogene	centrosomal protein 192 (CEP192), pseudogene
ENSG00000124615	-3.38196	-1.90193	-4.33154	0.000333766	0.0313402	0.149088	MOCS1	protein_coding	molybdenum cofactor synthesis 1 [Source:HGNC Symbol;Acc:HGNC:7190]
ENSG00000182230	-3.39606	-2.55513	-4.77561	0.0001197	0.0247331	0.913522	FAM153B	protein_coding	family with sequence similarity 153 member B [Source:HGNC Symbol;Acc:HGNC:27323]
ENSG00000021300	-3.43135	3.2487	-4.3962	0.000287315	0.0305787	0.444398	PLEKHB1	protein_coding	pleckstrin homology domain containing B1 [Source:HGNC Symbol;Acc:HGNC:19079]
ENSG00000256553	-3.43208	0.0962128	-4.83197	0.00010518	0.0247331	1.34323	TRAV1-2	TR_V_gene	T cell receptor alpha variable 1-2 [Source:HGNC Symbol;Acc:HGNC:12102]
ENSG00000181585	-3.4473	-1.01792	-3.83719	0.00105176	0.0394257	-0.700605	TMIE	protein_coding	transmembrane inner ear [Source:HGNC Symbol;Acc:HGNC:30800]
ENSG00000162598	-3.46337	-3.38754	-3.60097	0.00181739	0.0461035	-1.2296	C1orf87	protein_coding	chromosome 1 open reading frame 87 [Source:HGNC Symbol;Acc:HGNC:28547]
ENSG00000281106	-3.49009	0.4966	-4.56596	0.000194003	0.0282613	0.821459	TMEM272	protein_coding	transmembrane protein 272 [Source:HGNC Symbol;Acc:HGNC:26737]
ENSG00000249602	-3.49931	-2.76102	-5.22137	4.33335e-05	0.0247331	1.63319	AL589765.4	lncRNA	novel transcript
ENSG00000182983	-3.50631	-0.207186	-4.78017	0.000118453	0.0247331	1.21032	ZNF662	protein_coding	zinc finger protein 662 [Source:HGNC Symbol;Acc:HGNC:31930]
ENSG00000162576	-3.52477	-1.54347	-3.79965	0.00114744	0.0402344	-0.798689	MXRA8	protein_coding	matrix remodeling associated 8 [Source:HGNC Symbol;Acc:HGNC:7542]
ENSG00000092096	-3.53196	0.985103	-5.69673	1.49704e-05	0.0218353	3.1471	SLC22A17	protein_coding	solute carrier family 22 member 17 [Source:HGNC Symbol;Acc:HGNC:23095]
ENSG00000279741	-3.54318	-2.35717	-3.9208	0.000866231	0.0379704	-0.622775	AC007342.8	TEC	novel transcript
ENSG00000162999	-3.55691	-1.68335	-3.76512	0.00124309	0.0413241	-0.899668	DUSP19	protein_coding	dual specificity phosphatase 19 [Source:HGNC Symbol;Acc:HGNC:18894]
ENSG00000274979	-3.55923	-2.36908	-3.79463	0.00116088	0.0403462	-0.861938	AC020656.2	lncRNA	novel transcript
ENSG00000153976	-3.59075	-2.49794	-5.15717	5.01094e-05	0.0247331	1.57029	HS3ST3A1	protein_coding	heparan sulfate-glucosamine 3-sulfotransferase 3A1 [Source:HGNC Symbol;Acc:HGNC:5196]
ENSG00000263417	-3.61424	-2.42129	-3.79755	0.00115304	0.0402731	-0.842989	GTSCR1	lncRNA	Gilles de la Tourette syndrome chromosome region, candidate 1 [Source:HGNC Symbol;Acc:HGNC:18406]
ENSG00000144290	-3.62415	1.45881	-4.46418	0.00024547	0.0300497	0.630464	SLC4A10	protein_coding	solute carrier family 4 member 10 [Source:HGNC Symbol;Acc:HGNC:13811]
ENSG00000259056	-3.62952	-3.67107	-4.21117	0.00044131	0.0329367	-0.13247	DUXAP1	transcribed_unprocessed_pseudogene	double homeobox A pseudogene 1 [Source:HGNC Symbol;Acc:HGNC:32180]
ENSG00000260807	-3.63147	2.14376	-5.28713	3.73563e-05	0.0247331	2.36783	CEROX1	lncRNA	cytoplasmic endogenous regulator of oxidative phosphorylation 1 [Source:HGNC Symbol;Acc:HGNC:53928]
ENSG00000261804	-3.66663	-1.78278	-4.51549	0.000218001	0.0298178	0.505366	AC007342.4	lncRNA	novel transcript
ENSG00000197880	-3.68053	0.759998	-5.45848	2.54267e-05	0.0247331	2.62791	MDS2	lncRNA	myelodysplastic syndrome 2 translocation associated [Source:HGNC Symbol;Acc:HGNC:29633]
ENSG00000258116	-3.70809	-2.59636	-3.57575	0.00192636	0.0462254	-1.27518	PPIAP45	processed_pseudogene	peptidylprolyl isomerase A pseudogene 45 [Source:HGNC Symbol;Acc:HGNC:53669]
ENSG00000286330	-3.71207	1.46335	-3.53648	0.00210895	0.0468418	-1.32558	AL353660.1	lncRNA	novel transcript
ENSG00000158966	-3.71919	-0.0701336	-4.52047	0.000215505	0.0298178	0.701883	CACHD1	protein_coding	cache domain containing 1 [Source:HGNC Symbol;Acc:HGNC:29314]
ENSG00000233850	-3.72537	-0.748293	-4.77513	0.000119834	0.0247331	1.11613	AC103563.7	lncRNA	novel transcript
ENSG00000167880	-3.72729	-1.38886	-4.35904	0.000313151	0.0308886	0.294668	EVPL	protein_coding	envoplakin [Source:HGNC Symbol;Acc:HGNC:3503]
ENSG00000231419	-3.75608	-2.63942	-3.47538	0.00242757	0.0495837	-1.46274	LINC00689	lncRNA	long intergenic non-protein coding RNA 689 [Source:HGNC Symbol;Acc:HGNC:27217]
ENSG00000050030	-3.78503	-0.672637	-4.77072	0.000121054	0.0247331	1.13327	NEXMIF	protein_coding	neurite extension and migration factor [Source:HGNC Symbol;Acc:HGNC:29433]
ENSG00000230725	-3.78507	-3.54161	-4.36757	0.000307019	0.0307328	0.14944	AL035252.2	lncRNA	novel transcript
ENSG00000183691	-3.80671	0.837445	-5.16417	4.93216e-05	0.0247331	2.07692	NOG	protein_coding	noggin [Source:HGNC Symbol;Acc:HGNC:7866]
ENSG00000037280	-3.85375	1.48522	-4.89405	9.12371e-05	0.0247331	1.53733	FLT4	protein_coding	fms related receptor tyrosine kinase 4 [Source:HGNC Symbol;Acc:HGNC:3767]
ENSG00000156395	-3.8949	-1.24908	-3.72591	0.00136128	0.0426424	-0.923266	SORCS3	protein_coding	sortilin related VPS10 domain containing receptor 3 [Source:HGNC Symbol;Acc:HGNC:16699]
ENSG00000164512	-3.92585	1.39221	-6.06579	6.67536e-06	0.0177024	3.84986	ANKRD55	protein_coding	ankyrin repeat domain 55 [Source:HGNC Symbol;Acc:HGNC:25681]
ENSG00000173114	-4.03553	1.95297	-4.11933	0.000546218	0.0343771	-0.106776	LRRN3	protein_coding	leucine rich repeat neuronal 3 [Source:HGNC Symbol;Acc:HGNC:17200]
ENSG00000277301	-4.03749	-0.714016	-4.40457	0.000281797	0.0305787	0.419874	AL034550.2	lncRNA	novel transcript, antisense to NOL4L
ENSG00000050555	-4.03817	-1.18592	-5.05829	6.27234e-05	0.0247331	1.5815	LAMC3	protein_coding	laminin subunit gamma 3 [Source:HGNC Symbol;Acc:HGNC:6494]
ENSG00000257495	-4.04936	-1.70288	-3.89887	0.00091148	0.0379704	-0.63281	KRT73-AS1	lncRNA	KRT73 antisense RNA 1 [Source:HGNC Symbol;Acc:HGNC:49607]
ENSG00000280027	-4.04972	-1.87148	-4.87784	9.46865e-05	0.0247331	1.14297	AC007342.9	TEC	novel transcript
ENSG00000137968	-4.10548	-1.49735	-3.808	0.00112545	0.0402344	-0.802944	SLC44A5	protein_coding	solute carrier family 44 member 5 [Source:HGNC Symbol;Acc:HGNC:28524]
ENSG00000161681	-4.11784	-1.32588	-5.1451	5.15001e-05	0.0247331	1.67458	SHANK1	protein_coding	SH3 and multiple ankyrin repeat domains 1 [Source:HGNC Symbol;Acc:HGNC:15474]
ENSG00000232021	-4.13174	-0.101433	-4.4559	0.000250216	0.0300497	0.550072	LEF1-AS1	lncRNA	LEF1 antisense RNA 1 [Source:HGNC Symbol;Acc:HGNC:40339]
ENSG00000235532	-4.13562	2.69927	-4.23065	0.000421796	0.0329248	0.112023	LINC00402	lncRNA	long intergenic non-protein coding RNA 402 [Source:HGNC Symbol;Acc:HGNC:42732]
ENSG00000170915	-4.15399	2.27871	-3.57035	0.00195049	0.04666	-1.26161	PAQR8	protein_coding	progestin and adipoQ receptor family member 8 [Source:HGNC Symbol;Acc:HGNC:15708]
ENSG00000134765	-4.44231	0.621717	-3.535	0.00211619	0.046928	-1.2979	DSC1	protein_coding	desmocollin 1 [Source:HGNC Symbol;Acc:HGNC:3035]
ENSG00000091129	-4.47213	-0.237194	-4.90838	8.8296e-05	0.0247331	1.43182	NRCAM	protein_coding	neuronal cell adhesion molecule [Source:HGNC Symbol;Acc:HGNC:7994]
ENSG00000214652	-4.48841	-1.34171	-4.46238	0.00024649	0.0300497	0.413651	ZNF727	protein_coding	zinc finger protein 727 [Source:HGNC Symbol;Acc:HGNC:22785]
ENSG00000120057	-4.60988	-2.76528	-4.37234	0.000303646	0.0307328	0.21108	SFRP5	protein_coding	secreted frizzled related protein 5 [Source:HGNC Symbol;Acc:HGNC:10779]
ENSG00000271447	-4.62103	-0.69928	-5.16609	4.9107e-05	0.0247331	1.845	MMP28	protein_coding	matrix metallopeptidase 28 [Source:HGNC Symbol;Acc:HGNC:14366]
ENSG00000135960	-4.65308	1.5304	-6.04947	6.91577e-06	0.0177024	3.83674	EDAR	protein_coding	ectodysplasin A receptor [Source:HGNC Symbol;Acc:HGNC:2895]
ENSG00000238241	-4.74745	0.894539	-5.63475	1.7172e-05	0.0218353	2.96404	CCR12P	transcribed_unprocessed_pseudogene	C-C motif chemokine receptor 12, pseudogene [Source:HGNC Symbol;Acc:HGNC:39812]
ENSG00000074527	-4.7717	-1.99198	-6.45664	2.89066e-06	0.0110805	3.78356	NTN4	protein_coding	netrin 4 [Source:HGNC Symbol;Acc:HGNC:13658]
ENSG00000211821	-4.79041	-0.966353	-4.37671	0.000300586	0.0307328	0.307953	TRDV2	TR_V_gene	T cell receptor delta variable 2 [Source:HGNC Symbol;Acc:HGNC:12263]
ENSG00000261150	-5.24042	-0.701845	-4.86381	9.77784e-05	0.0247331	1.20976	EPPK1	protein_coding	epiplakin 1 [Source:HGNC Symbol;Acc:HGNC:15577]
ENSG00000227051	-5.48358	-0.248102	-3.76782	0.00123533	0.0413104	-0.835624	C14orf132	protein_coding	chromosome 14 open reading frame 132 [Source:HGNC Symbol;Acc:HGNC:20346]
