# Supplementary material for: Attenuation of Immune Senescence Markers After Intensive Cancer Therapy Through Resistance Training: A Pilot Study
Source: Cancers (Basel). 2026 May 24;18(11):1710. doi: 10.3390/cancers18111710 (PMC13255878; doi:10.3390/cancers18111710)
Supplement: Supplementary file 1 [file cancers-18-01710-s001.zip › Supplemental Data S3 - DMR Union.xlsx]

## Sheet: PatientPre Vs PatientPost
unq_ID	seqnames	start	end	width	strand	pvalue	qvalue	meth.diff	annotation	geneChr	geneStart	geneEnd	geneLength	geneStrand	geneId	transcriptId	distanceToTSS	Gene.name	Gene.type	Gene.description
DMR_537	21	46153001	46154000	1000	*	1.3517e-66	1.55845e-61	13.4086	Exon (ENST00000291670/ENSG00000160282, exon 3 of 15)	21	46151614	46152647	1034	1	ENSG00000237338	ENST00000446649	1387	FTCD-AS1	lncRNA	FTCD antisense RNA 1 [Source:HGNC Symbol;Acc:HGNC:40243]
DMR_503	19	52991001	52992000	1000	*	1.00802e-52	5.81099e-48	10.5809	Intron (ENST00000651287/ENSG00000242779, intron 1 of 6)	19	52967086	52992506	25421	2	ENSG00000242779	ENST00000651287	506	ZNF702P	transcribed_processed_pseudogene	zinc finger protein 702, pseudogene [Source:HGNC Symbol;Acc:HGNC:25775]
DMR_152	6	157511001	157512000	1000	*	6.99363e-39	1.15191e-34	10.4986	Intron (ENST00000414563/ENSG00000175048, intron 1 of 8)	6	157529132	157529200	69	1	ENSG00000266617	ENST00000577768	-17132	MIR3692	miRNA	microRNA 3692 [Source:HGNC Symbol;Acc:HGNC:38885]
DMR_50	2	6782001	6783000	1000	*	1.58434e-33	1.66061e-29	10.1033	Distal Intergenic	2	6729168	6770311	41144	2	ENSG00000205837	ENST00000382045	-11690	LINC00487	lncRNA	long intergenic non-protein coding RNA 487 [Source:HGNC Symbol;Acc:HGNC:42947]
DMR_275	11	64874001	64875000	1000	*	3.97658e-33	3.82069e-29	-10.7258	5' UTR	11	64859945	64875666	15722	2	ENSG00000110047	ENST00000455148	666	EHD1	protein_coding	EH domain containing 1 [Source:HGNC Symbol;Acc:HGNC:3242]
DMR_57	2	61853001	61854000	1000	*	6.02262e-31	4.95986e-27	12.322	Promoter (<=1kb)	2	61824856	61854028	29173	2	ENSG00000170264	ENST00000418113	28	FAM161A	protein_coding	FAM161 centrosomal protein A [Source:HGNC Symbol;Acc:HGNC:25808]
DMR_272	11	62371001	62372000	1000	*	1.42889e-28	8.67074e-25	-14.2959	Promoter (<=1kb)	11	62371146	62373168	2023	1	ENSG00000254454	ENST00000526625	0	RCC2P6	processed_pseudogene	regulator of chromosome condensation 2 pseudogene 6 [Source:HGNC Symbol;Acc:HGNC:42382]
DMR_54	2	31234001	31235000	1000	*	1.55822e-27	8.16617e-24	-10.2096	Promoter (<=1kb)	2	31234152	31269451	35300	1	ENSG00000013016	ENST00000322054	0	EHD3	protein_coding	EH domain containing 3 [Source:HGNC Symbol;Acc:HGNC:3244]
DMR_505	19	56121001	56122000	1000	*	3.08873e-27	1.54834e-23	-10.9488	Promoter (<=1kb)	19	56087366	56121295	33930	2	ENSG00000142409	ENST00000610935	0	ZNF787	protein_coding	zinc finger protein 787 [Source:HGNC Symbol;Acc:HGNC:26998]
DMR_397	17	3911001	3912000	1000	*	5.08165e-26	2.34357e-22	14.5938	Intron (ENST00000572418/ENSG00000108405, intron 1 of 10)	17	3896592	3916452	19861	2	ENSG00000108405	ENST00000572418	4452	P2RX1	protein_coding	purinergic receptor P2X 1 [Source:HGNC Symbol;Acc:HGNC:8533]
DMR_21	1	36084001	36085000	1000	*	3.43446e-24	1.41421e-20	-14.1346	Promoter (<=1kb)	1	36084094	36088275	4182	1	ENSG00000092850	ENST00000207457	0	TEKT2	protein_coding	tektin 2 [Source:HGNC Symbol;Acc:HGNC:11725]
DMR_395	17	2394001	2395000	1000	*	1.31792e-22	4.34144e-19	-14.449	Promoter (<=1kb)	17	2387498	2393830	6333	2	ENSG00000070444	ENST00000571232	-171	MNT	protein_coding	MAX network transcriptional repressor [Source:HGNC Symbol;Acc:HGNC:7188]
DMR_352	16	2044001	2045000	1000	*	6.07562e-22	1.8434e-18	10.3833	Promoter (<=1kb)	16	2039820	2044826	5007	2	ENSG00000065057	ENST00000565406	0	NTHL1	protein_coding	nth like DNA glycosylase 1 [Source:HGNC Symbol;Acc:HGNC:8028]
DMR_491	19	35029001	35030000	1000	*	1.58208e-21	4.44894e-18	12.4999	Promoter (<=1kb)	19	35030470	35040449	9980	1	ENSG00000105711	ENST00000262631	-470	SCN1B	protein_coding	sodium voltage-gated channel beta subunit 1 [Source:HGNC Symbol;Acc:HGNC:10586]
DMR_141	6	35496001	35497000	1000	*	1.8659e-19	4.39042e-16	-15.8037	Promoter (<=1kb)	6	35473597	35496950	23354	2	ENSG00000007866	ENST00000402886	0	TEAD3	protein_coding	TEA domain transcription factor 3 [Source:HGNC Symbol;Acc:HGNC:11716]
DMR_417	17	67996001	67997000	1000	*	2.57316e-19	5.91215e-16	-10.0052	Promoter (<=1kb)	17	67991099	67996469	5371	2	ENSG00000186665	ENST00000580729	0	C17orf58	protein_coding	chromosome 17 open reading frame 58 [Source:HGNC Symbol;Acc:HGNC:27568]
DMR_384	16	85525001	85526000	1000	*	1.62441e-18	3.07029e-15	14.8634	Intron (ENST00000637419/ENSG00000131149, intron 2 of 2)	16	85555967	85654346	98380	1	ENSG00000131149	ENST00000635906	-29967	GSE1	protein_coding	Gse1 coiled-coil protein [Source:HGNC Symbol;Acc:HGNC:28979]
DMR_45	1	234970001	234971000	1000	*	1.28361e-17	2.22839e-14	16.5796	Promoter (<=1kb)	1	234959666	234970062	10397	2	ENSG00000238005	ENST00000451766	0	AL391832.2	lncRNA	novel transcript
DMR_497	19	45767001	45768000	1000	*	2.95806e-17	4.80354e-14	11.5399	Promoter (<=1kb)	19	45767796	45771883	4088	1	ENSG00000267395	ENST00000590076	0	DM1-AS	lncRNA	DM1 locus antisense RNA [Source:HGNC Symbol;Acc:HGNC:53125]
DMR_52	2	23352001	23353000	1000	*	3.8947e-16	5.68407e-13	-10.4291	Downstream (<=300bp)	2	23347654	23351864	4211	1	ENSG00000233714	ENST00000415245	4347	AC012506.3	lncRNA	novel transcript
DMR_41	1	220894001	220895000	1000	*	5.69671e-16	7.80732e-13	16.1454	Distal Intergenic	1	220881069	220884493	3425	1	ENSG00000136630	ENST00000427693	12932	HLX	protein_coding	H2.0 like homeobox [Source:HGNC Symbol;Acc:HGNC:4978]
DMR_291	12	3076001	3077000	1000	*	1.27414e-15	1.6506e-12	-18.2944	Promoter (<=1kb)	12	3077355	3286564	209210	1	ENSG00000011105	ENST00000537971	-355	TSPAN9	protein_coding	tetraspanin 9 [Source:HGNC Symbol;Acc:HGNC:21640]
DMR_334	14	105880001	105881000	1000	*	1.30776e-15	1.65993e-12	15.8614	Promoter (<=1kb)	14	105881034	105881053	20	2	ENSG00000211907	ENST00000390567	53	IGHD1-26	IG_D_gene	immunoglobulin heavy diversity 1-26 [Source:HGNC Symbol;Acc:HGNC:5485]
DMR_120	5	150166001	150167000	1000	*	1.36411e-15	1.70952e-12	-10.5486	Promoter (<=1kb)	5	150166778	150184558	17781	1	ENSG00000113722	ENST00000231656	0	CDX1	protein_coding	caudal type homeobox 1 [Source:HGNC Symbol;Acc:HGNC:1805]
DMR_96	3	183178001	183179000	1000	*	1.66357e-15	2.04045e-12	21.0719	3' UTR	3	183179370	183180311	942	2	ENSG00000053524	ENST00000464626	1311	MCF2L2	protein_coding	MCF.2 cell line derived transforming sequence-like 2 [Source:HGNC Symbol;Acc:HGNC:30319]
DMR_520	20	50282001	50283000	1000	*	1.85748e-15	2.2543e-12	10.5991	Exon (ENST00000663009/ENSG00000224397, exon 4 of 4)	20	50277534	50278415	882	1	ENSG00000224397	ENST00000421019	4467	PELATON	lncRNA	plaque enriched lncRNA in atherosclerotic and inflammatory bowel macrophage regulation [Source:HGNC Symbol;Acc:HGNC:50328]
DMR_390	16	88499001	88500000	1000	*	2.79105e-15	3.25046e-12	14.479	Intron (ENST00000319555/ENSG00000179588, intron 3 of 9)	16	88468918	88469031	114	1	ENSG00000263456	ENST00000577370	30083	MIR5189	miRNA	microRNA 5189 [Source:HGNC Symbol;Acc:HGNC:43515]
DMR_405	17	18625001	18626000	1000	*	3.10526e-15	3.54478e-12	11.9687	Promoter (<=1kb)	17	18537800	18625608	87809	2	ENSG00000154874	ENST00000618081	0	CCDC144B	transcribed_unprocessed_pseudogene	coiled-coil domain containing 144B (pseudogene) [Source:HGNC Symbol;Acc:HGNC:26704]
DMR_64	2	109349001	109350000	1000	*	4.84635e-15	5.37272e-12	15.002	Intron (ENST00000309415/ENSG00000172985, intron 2 of 9)	2	109313571	109313625	55	2	ENSG00000265965	ENST00000583300	-35376	MIR4266	miRNA	microRNA 4266 [Source:HGNC Symbol;Acc:HGNC:38175]
DMR_212	9	97741001	97742000	1000	*	7.259e-15	7.89557e-12	-18.6052	Promoter (1-2kb)	9	97743208	97744935	1728	1	ENSG00000260677	ENST00000562653	-1208	AL445531.1	lncRNA	novel transcript
DMR_317	14	64823001	64824000	1000	*	2.43945e-14	2.40392e-11	-10.1422	Promoter (<=1kb)	14	64746284	64823148	76865	2	ENSG00000070182	ENST00000389722	0	SPTB	protein_coding	spectrin beta, erythrocytic [Source:HGNC Symbol;Acc:HGNC:11274]
DMR_339	15	32518001	32519000	1000	*	4.75888e-14	4.4608e-11	11.8889	Distal Intergenic	15	32519848	32526891	7044	2	ENSG00000223509	ENST00000604301	7891	AC135983.2	transcribed_processed_pseudogene	WAS protein homolog associated with actin, golgi membranes and microtubules (WHAMM) pseudogene
DMR_396	17	2404001	2405000	1000	*	9.84805e-14	9.08349e-11	12.7744	Promoter (2-3kb)	17	2387909	2401104	13196	2	ENSG00000070444	ENST00000575394	-2897	MNT	protein_coding	MAX network transcriptional repressor [Source:HGNC Symbol;Acc:HGNC:7188]
DMR_197	8	100157001	100158000	1000	*	1.06743e-13	9.6148e-11	-15.0148	Promoter (<=1kb)	8	100157906	100194680	36775	1	ENSG00000104450	ENST00000520643	0	SPAG1	protein_coding	sperm associated antigen 1 [Source:HGNC Symbol;Acc:HGNC:11212]
DMR_483	19	18097001	18098000	1000	*	3.41695e-13	2.87437e-10	-11.8312	Promoter (<=1kb)	19	18097793	18151692	53900	1	ENSG00000099308	ENST00000262811	0	MAST3	protein_coding	microtubule associated serine/threonine kinase 3 [Source:HGNC Symbol;Acc:HGNC:19036]
DMR_127	6	2951001	2952000	1000	*	3.91911e-13	3.20283e-10	12.2811	Intron (ENST00000643314/ENSG00000124570, intron 4 of 5)	6	2948170	2955882	7713	2	ENSG00000124570	ENST00000644697	3882	SERPINB6	protein_coding	serpin family B member 6 [Source:HGNC Symbol;Acc:HGNC:8950]
DMR_496	19	44947001	44948000	1000	*	1.34878e-12	1.00328e-09	12.0055	Promoter (<=1kb)	19	44947203	44949565	2363	1	ENSG00000234906	ENST00000590360	0	APOC2	protein_coding	apolipoprotein C2 [Source:HGNC Symbol;Acc:HGNC:609]
DMR_252	10	103284001	103285000	1000	*	2.2583e-12	1.58763e-09	11.972	Intron (ENST00000369849/ENSG00000148798, intron 1 of 2)	10	103088164	103277605	189442	2	ENSG00000076685	ENST00000676449	-6396	NT5C2	protein_coding	5'-nucleotidase, cytosolic II [Source:HGNC Symbol;Acc:HGNC:8022]
DMR_270	11	61293001	61294000	1000	*	3.0339e-12	2.06232e-09	12.8653	Intron (ENST00000301770/ENSG00000167992, intron 1 of 19)	11	61286263	61295026	8764	2	ENSG00000167992	ENST00000538579	1026	VWCE	protein_coding	von Willebrand factor C and EGF domains [Source:HGNC Symbol;Acc:HGNC:26487]
DMR_311	13	44414001	44415000	1000	*	3.08405e-12	2.0794e-09	10.7579	Distal Intergenic	13	44404355	44405984	1630	2	ENSG00000237361	ENST00000607312	-8017	TUSC8	lncRNA	tumor suppressor candidate 8 [Source:HGNC Symbol;Acc:HGNC:49111]
DMR_307	12	124676001	124677000	1000	*	5.17195e-12	3.35002e-09	11.417	Distal Intergenic	12	124637999	124638444	446	2	ENSG00000279087	ENST00000623827	-37557	AC073592.4	TEC	novel transcript
DMR_297	12	100320001	100321000	1000	*	8.68609e-12	5.21598e-09	11.2836	Intron (ENST00000549687/ENSG00000136021, intron 10 of 16)	12	100317715	100323836	6122	1	ENSG00000136021	ENST00000553148	2286	SCYL2	protein_coding	SCY1 like pseudokinase 2 [Source:HGNC Symbol;Acc:HGNC:19286]
DMR_171	7	99312001	99313000	1000	*	1.39682e-11	8.17499e-09	15.0947	Intron (ENST00000640784/ENSG00000284523, intron 2 of 3)	7	99299417	99301774	2358	1	ENSG00000002079	ENST00000429079	12584	MYH16	transcribed_unitary_pseudogene	myosin heavy chain 16 pseudogene [Source:HGNC Symbol;Acc:HGNC:31038]
DMR_393	16	89574001	89575000	1000	*	1.58065e-11	9.06678e-09	-18.3691	Promoter (<=1kb)	16	89575758	89597246	21489	1	ENSG00000178773	ENST00000319518	-758	CPNE7	protein_coding	copine 7 [Source:HGNC Symbol;Acc:HGNC:2320]
DMR_312	13	45406001	45407000	1000	*	2.08925e-11	1.15808e-08	11.0415	Promoter (1-2kb)	13	45393316	45404383	11068	2	ENSG00000174032	ENST00000523988	-1618	SLC25A30	protein_coding	solute carrier family 25 member 30 [Source:HGNC Symbol;Acc:HGNC:27371]
DMR_214	9	122371001	122372000	1000	*	2.54993e-11	1.38677e-08	-10.4335	Promoter (<=1kb)	9	122371012	122393114	22103	1	ENSG00000095303	ENST00000645132	0	PTGS1	protein_coding	prostaglandin-endoperoxide synthase 1 [Source:HGNC Symbol;Acc:HGNC:9604]
DMR_266	11	45355001	45356000	1000	*	3.10675e-11	1.6431e-08	-10.1003	Promoter (<=1kb)	11	45355371	45366121	10751	1	ENSG00000254427	ENST00000524410	0	LINC02696	lncRNA	long intergenic non-protein coding RNA 2696 [Source:HGNC Symbol;Acc:HGNC:54210]
DMR_167	7	16644001	16645000	1000	*	3.18384e-11	1.66856e-08	-11.435	3' UTR	7	16644670	16645573	904	2	ENSG00000106524	ENST00000627859	573	ANKMY2	protein_coding	ankyrin repeat and MYND domain containing 2 [Source:HGNC Symbol;Acc:HGNC:25370]
DMR_224	9	129461001	129462000	1000	*	4.21491e-11	2.15982e-08	18.7898	Distal Intergenic	9	129446632	129451422	4791	2	ENSG00000230676	ENST00000454408	-9579	AL353803.2	lncRNA	novel transcript
DMR_287	11	108664001	108665000	1000	*	5.32441e-11	2.6807e-08	-11.9955	Promoter (<=1kb)	11	108665069	108940918	275850	1	ENSG00000178105	ENST00000648124	-69	DDX10	protein_coding	DEAD-box helicase 10 [Source:HGNC Symbol;Acc:HGNC:2735]
DMR_357	16	4801001	4802000	1000	*	6.85739e-11	3.33598e-08	16.7347	Promoter (<=1kb)	16	4797403	4801301	3899	2	ENSG00000067836	ENST00000586504	0	ROGDI	protein_coding	rogdi atypical leucine zipper [Source:HGNC Symbol;Acc:HGNC:29478]
DMR_192	8	41404001	41405000	1000	*	9.24506e-11	4.38648e-08	-10.402	Distal Intergenic	8	41426655	41426727	73	1	ENSG00000238936	ENST00000459126	-21655	SNORD65B	snoRNA	small nucleolar RNA, C/D box 65B [Source:HGNC Symbol;Acc:HGNC:52231]
DMR_237	9	135993001	135994000	1000	*	2.86683e-10	1.22419e-07	10.6696	Distal Intergenic	9	136016291	136019480	3190	2	ENSG00000148411	ENST00000467669	25480	NACC2	protein_coding	NACC family member 2 [Source:HGNC Symbol;Acc:HGNC:23846]
DMR_424	17	78866001	78867000	1000	*	3.06587e-10	1.2948e-07	14.0505	Intron (ENST00000585421/ENSG00000035862, intron 3 of 4)	17	78852981	78874089	21109	2	ENSG00000035862	ENST00000586057	7089	TIMP2	protein_coding	TIMP metallopeptidase inhibitor 2 [Source:HGNC Symbol;Acc:HGNC:11821]
DMR_173	7	101692001	101693000	1000	*	3.76187e-10	1.5658e-07	10.8601	Distal Intergenic	7	101613330	101629296	15967	2	ENSG00000106436	ENST00000223167	-62705	MYL10	protein_coding	myosin light chain 10 [Source:HGNC Symbol;Acc:HGNC:29825]
DMR_365	16	27637001	27638000	1000	*	3.93833e-10	1.60449e-07	11.2759	Intron (ENST00000261588/ENSG00000047578, intron 5 of 27)	16	27632464	27727873	95410	1	ENSG00000047578	ENST00000567894	4537	KATNIP	protein_coding	katanin interacting protein [Source:HGNC Symbol;Acc:HGNC:29068]
DMR_548	22	42772001	42773000	1000	*	4.22964e-10	1.71711e-07	10.098	Distal Intergenic	22	42776406	42777296	891	2	ENSG00000234009	ENST00000426545	4296	RPL5P34	processed_pseudogene	ribosomal protein L5 pseudogene 34 [Source:HGNC Symbol;Acc:HGNC:36463]
DMR_76	2	238164001	238165000	1000	*	7.20382e-10	2.80598e-07	-10.7431	Promoter (<=1kb)	2	238164028	238168875	4848	1	ENSG00000178752	ENST00000479091	0	ERFE	protein_coding	erythroferrone [Source:HGNC Symbol;Acc:HGNC:26727]
DMR_159	7	1819001	1820000	1000	*	9.20357e-10	3.51368e-07	13.0336	Promoter (1-2kb)	7	1815816	1817499	1684	2	ENSG00000002822	ENST00000477172	-1502	MAD1L1	protein_coding	mitotic arrest deficient 1 like 1 [Source:HGNC Symbol;Acc:HGNC:6762]
DMR_415	17	62477001	62478000	1000	*	1.05241e-09	3.9783e-07	-12.1652	Promoter (<=1kb)	17	62477839	62523177	45339	1	ENSG00000146872	ENST00000582195	0	TLK2	protein_coding	tousled like kinase 2 [Source:HGNC Symbol;Acc:HGNC:11842]
DMR_398	17	7115001	7116000	1000	*	1.42373e-09	5.05075e-07	13.9391	Promoter (<=1kb)	17	7107680	7115015	7336	2	ENSG00000161944	ENST00000450034	0	ASGR2	protein_coding	asialoglycoprotein receptor 2 [Source:HGNC Symbol;Acc:HGNC:743]
DMR_445	18	76452001	76453000	1000	*	1.56385e-09	5.4638e-07	14.9763	Intron (ENST00000443185/ENSG00000101493, intron 2 of 6)	18	76442829	76490779	47951	2	ENSG00000101493	ENST00000532857	37779	ZNF516	protein_coding	zinc finger protein 516 [Source:HGNC Symbol;Acc:HGNC:28990]
DMR_80	3	3126001	3127000	1000	*	3.20831e-09	1.03615e-06	-18.1285	Promoter (<=1kb)	3	3126933	3148942	22010	1	ENSG00000072756	ENST00000651591	0	TRNT1	protein_coding	tRNA nucleotidyl transferase 1 [Source:HGNC Symbol;Acc:HGNC:17341]
DMR_174	7	101718001	101719000	1000	*	3.26614e-09	1.04895e-06	14.5477	Distal Intergenic	7	101613330	101629296	15967	2	ENSG00000106436	ENST00000223167	-88705	MYL10	protein_coding	myosin light chain 10 [Source:HGNC Symbol;Acc:HGNC:29825]
DMR_457	19	1910001	1911000	1000	*	3.28258e-09	1.0513e-06	13.7663	Intron (ENST00000452128/ENSG00000227500, intron 1 of 4)	19	1908281	1918189	9909	1	ENSG00000227500	ENST00000588907	1720	SCAMP4	protein_coding	secretory carrier membrane protein 4 [Source:HGNC Symbol;Acc:HGNC:30385]
DMR_139	6	34235001	34236000	1000	*	4.1388e-09	1.28621e-06	-19.5528	Promoter (<=1kb)	6	34236873	34240870	3998	1	ENSG00000137309	ENST00000674029	-873	HMGA1	protein_coding	high mobility group AT-hook 1 [Source:HGNC Symbol;Acc:HGNC:5010]
DMR_379	16	84313001	84314000	1000	*	4.21651e-09	1.30684e-06	-13.6555	Promoter (2-3kb)	16	84316057	84329842	13786	1	ENSG00000103175	ENST00000567056	-2057	WFDC1	protein_coding	WAP four-disulfide core domain 1 [Source:HGNC Symbol;Acc:HGNC:15466]
DMR_280	11	67382001	67383000	1000	*	5.12451e-09	1.55074e-06	12.2329	Intron (ENST00000622583/ENSG00000172613, intron 2 of 3)	11	67376013	67392074	16062	1	ENSG00000172613	ENST00000621995	5988	RAD9A	protein_coding	RAD9 checkpoint clamp component A [Source:HGNC Symbol;Acc:HGNC:9827]
DMR_408	17	39175001	39176000	1000	*	5.24917e-09	1.58095e-06	14.3911	3' UTR	17	39173290	39177503	4214	1	ENSG00000266101	ENST00000579256	1711	AC004408.1	lncRNA	novel transcript, antisense to CACNB1
DMR_193	8	41684001	41685000	1000	*	5.50105e-09	1.64739e-06	11.5573	Exon (ENST00000347528/ENSG00000029534, exon 37 of 42)	8	41668341	41690285	21945	2	ENSG00000029534	ENST00000518061	5285	ANK1	protein_coding	ankyrin 1 [Source:HGNC Symbol;Acc:HGNC:492]
DMR_476	19	11739001	11740000	1000	*	5.59958e-09	1.66823e-06	16.0067	Promoter (<=1kb)	19	11723113	11739009	15897	2	ENSG00000197933	ENST00000440527	0	ZNF823	protein_coding	zinc finger protein 823 [Source:HGNC Symbol;Acc:HGNC:30936]
DMR_140	6	34554001	34555000	1000	*	6.82607e-09	1.99122e-06	-13.7638	Intron (ENST00000374037/ENSG00000124664, intron 1 of 5)	6	34537802	34556329	18528	2	ENSG00000124664	ENST00000374037	1329	SPDEF	protein_coding	SAM pointed domain containing ETS transcription factor [Source:HGNC Symbol;Acc:HGNC:17257]
DMR_250	10	97423001	97424000	1000	*	8.13998e-09	2.30591e-06	17.0102	Promoter (1-2kb)	10	97421195	97421307	113	2	ENSG00000200737	ENST00000363867	-1694	Y_RNA	misc_RNA	Y RNA [Source:RFAM;Acc:RF00019]
DMR_376	16	70423001	70424000	1000	*	8.8168e-09	2.47333e-06	19.9174	Promoter (<=1kb)	16	70399083	70423073	23991	2	ENSG00000157350	ENST00000561708	0	ST3GAL2	protein_coding	ST3 beta-galactoside alpha-2,3-sialyltransferase 2 [Source:HGNC Symbol;Acc:HGNC:10863]
DMR_289	11	130915001	130916000	1000	*	1.06686e-08	2.90286e-06	13.5333	5' UTR	11	130878196	130916444	38249	2	ENSG00000120451	ENST00000533318	444	SNX19	protein_coding	sorting nexin 19 [Source:HGNC Symbol;Acc:HGNC:21532]
DMR_485	19	18438001	18439000	1000	*	1.67751e-08	4.36589e-06	12.5541	Promoter (<=1kb)	19	18434388	18438111	3724	2	ENSG00000105655	ENST00000582811	0	ISYNA1	protein_coding	inositol-3-phosphate synthase 1 [Source:HGNC Symbol;Acc:HGNC:29821]
DMR_149	6	138405001	138406000	1000	*	1.72608e-08	4.46577e-06	14.2651	Promoter (<=1kb)	6	138405971	138413154	7184	1	ENSG00000051620	ENST00000453452	0	HEBP2	protein_coding	heme binding protein 2 [Source:HGNC Symbol;Acc:HGNC:15716]
DMR_437	18	14132001	14133000	1000	*	2.32016e-08	5.71591e-06	-11.2569	Promoter (<=1kb)	18	14057457	14132490	75034	2	ENSG00000175322	ENST00000592345	0	ZNF519	protein_coding	zinc finger protein 519 [Source:HGNC Symbol;Acc:HGNC:30574]
DMR_180	7	156108001	156109000	1000	*	2.45809e-08	6.02994e-06	-10.1438	Distal Intergenic	7	156186122	156186223	102	2	ENSG00000207061	ENST00000384333	77223	Y_RNA	misc_RNA	Y RNA [Source:RFAM;Acc:RF00019]
DMR_51	2	9816001	9817000	1000	*	4.38967e-08	9.91401e-06	11.2328	Distal Intergenic	2	9843443	9846113	2671	1	ENSG00000115750	ENST00000625239	-26443	TAF1B	protein_coding	TATA-box binding protein associated factor, RNA polymerase I subunit B [Source:HGNC Symbol;Acc:HGNC:11533]
DMR_550	22	49599001	49600000	1000	*	4.91384e-08	1.08295e-05	10.7409	Intron (ENST00000414287/ENSG00000188511, intron 1 of 4)	22	49612657	49615716	3060	2	ENSG00000235111	ENST00000420902	15716	Z97192.3	lncRNA	novel transcript
DMR_377	16	70737001	70738000	1000	*	6.07332e-08	1.28718e-05	11.0076	Intron (ENST00000568886/ENSG00000103043, intron 7 of 12)	16	70688043	70744580	56538	2	ENSG00000103043	ENST00000566416	6580	VAC14	protein_coding	VAC14 component of PIKFYVE complex [Source:HGNC Symbol;Acc:HGNC:25507]
DMR_189	8	26291001	26292000	1000	*	6.22687e-08	1.31489e-05	-12.9594	Promoter (<=1kb)	8	26291508	26372680	81173	1	ENSG00000221914	ENST00000380737	0	PPP2R2A	protein_coding	protein phosphatase 2 regulatory subunit Balpha [Source:HGNC Symbol;Acc:HGNC:9304]
DMR_219	9	128103001	128104000	1000	*	7.1819e-08	1.49197e-05	11.3337	Promoter (<=1kb)	9	128103722	128107647	3926	1	ENSG00000148339	ENST00000466983	0	SLC25A25	protein_coding	solute carrier family 25 member 25 [Source:HGNC Symbol;Acc:HGNC:20663]
DMR_136	6	28554001	28555000	1000	*	7.77371e-08	1.60049e-05	-11.6202	Distal Intergenic	6	28528331	28533979	5649	1	ENSG00000224586	ENST00000483784	25670	GPX5	protein_coding	glutathione peroxidase 5 [Source:HGNC Symbol;Acc:HGNC:4557]
DMR_523	20	57452001	57453000	1000	*	8.08668e-08	1.64155e-05	15.9071	Intron (ENST00000652193/ENSG00000286052, intron 2 of 2)	20	57442742	57458298	15557	1	ENSG00000286052	ENST00000652193	9259	AL109955.1	lncRNA	novel transcript
DMR_364	16	27564001	27565000	1000	*	9.6756e-08	1.93672e-05	10.2706	Intron (ENST00000566023/ENSG00000047578, intron 1 of 1)	16	27573907	27677818	103912	1	ENSG00000047578	ENST00000568258	-8907	KATNIP	protein_coding	katanin interacting protein [Source:HGNC Symbol;Acc:HGNC:29068]
DMR_370	16	31568001	31569000	1000	*	9.91421e-08	1.97652e-05	-24.1908	Promoter (<=1kb)	16	31563185	31567716	4532	2	ENSG00000261741	ENST00000565692	-285	FRG2KP	transcribed_unprocessed_pseudogene	FSHD region gene 2 family member K, pseudogene [Source:HGNC Symbol;Acc:HGNC:51797]
DMR_319	14	68711001	68712000	1000	*	1.03933e-07	2.03446e-05	-19.4513	Intron (ENST00000488612/ENSG00000182185, intron 11 of 11)	14	68693656	68695734	2079	2	ENSG00000287167	ENST00000663643	-15267	AL133313.1	lncRNA	novel transcript, antisense to RAD51B
DMR_232	9	133856001	133857000	1000	*	1.22209e-07	2.32511e-05	13.5348	Intron (ENST00000406606/ENSG00000160293, intron 3 of 26)	9	133925851	133939301	13451	2	ENSG00000160293	ENST00000472905	82301	VAV2	protein_coding	vav guanine nucleotide exchange factor 2 [Source:HGNC Symbol;Acc:HGNC:12658]
DMR_68	2	126655001	126656000	1000	*	1.24771e-07	2.36995e-05	10.2973	Promoter (<=1kb)	2	126656133	126658767	2635	1	ENSG00000136732	ENST00000484700	-133	GYPC	protein_coding	glycophorin C (Gerbich blood group) [Source:HGNC Symbol;Acc:HGNC:4704]
DMR_344	15	65531001	65532000	1000	*	1.29253e-07	2.43502e-05	-19.4739	Promoter (<=1kb)	15	65531260	65576977	45718	1	ENSG00000074696	ENST00000566511	0	HACD3	protein_coding	3-hydroxyacyl-CoA dehydratase 3 [Source:HGNC Symbol;Acc:HGNC:24175]
DMR_495	19	43563001	43564000	1000	*	1.32255e-07	2.48751e-05	-15.2274	Promoter (2-3kb)	19	43551571	43560949	9379	2	ENSG00000073050	ENST00000597811	-2052	XRCC1	protein_coding	X-ray repair cross complementing 1 [Source:HGNC Symbol;Acc:HGNC:12828]
DMR_459	19	2457001	2458000	1000	*	1.3362e-07	2.50094e-05	15.4269	Promoter (<=1kb)	19	2428166	2456959	28794	2	ENSG00000176619	ENST00000325327	-42	LMNB2	protein_coding	lamin B2 [Source:HGNC Symbol;Acc:HGNC:6638]
DMR_58	2	62195001	62196000	1000	*	1.39142e-07	2.59587e-05	12.641	Promoter (<=1kb)	2	62196115	62224731	28617	1	ENSG00000170340	ENST00000301998	-115	B3GNT2	protein_coding	UDP-GlcNAc:betaGal beta-1,3-N-acetylglucosaminyltransferase 2 [Source:HGNC Symbol;Acc:HGNC:15629]
DMR_213	9	98056001	98057000	1000	*	1.89811e-07	3.40878e-05	-13.3192	Promoter (<=1kb)	9	98056732	98083077	26346	1	ENSG00000095380	ENST00000210444	0	NANS	protein_coding	N-acetylneuraminate synthase [Source:HGNC Symbol;Acc:HGNC:19237]
DMR_262	11	3787001	3788000	1000	*	1.91098e-07	3.42656e-05	12.1776	Intron (ENST00000359171/ENSG00000110713, intron 1 of 32)	11	3781395	3781456	62	1	ENSG00000238304	ENST00000459175	5606	RNU7-50P	snRNA	RNA, U7 small nuclear 50 pseudogene [Source:HGNC Symbol;Acc:HGNC:34146]
DMR_147	6	133837001	133838000	1000	*	2.34285e-07	4.04977e-05	19.8862	Promoter (<=1kb)	6	133837175	133872922	35748	1	ENSG00000223586	ENST00000662850	0	LINC01312	lncRNA	long intergenic non-protein coding RNA 1312 [Source:HGNC Symbol;Acc:HGNC:28525]
DMR_124	5	179297001	179298000	1000	*	2.53627e-07	4.3003e-05	12.3258	Intron (ENST00000251582/ENSG00000087116, intron 2 of 21)	5	179120172	179345430	225259	2	ENSG00000087116	ENST00000518335	47430	ADAMTS2	protein_coding	ADAM metallopeptidase with thrombospondin type 1 motif 2 [Source:HGNC Symbol;Acc:HGNC:218]
DMR_195	8	54554001	54555000	1000	*	2.7778e-07	4.6483e-05	11.2448	Promoter (<=1kb)	8	54554361	54561927	7567	1	ENSG00000104237	ENST00000522001	0	RP1	protein_coding	RP1 axonemal microtubule associated [Source:HGNC Symbol;Acc:HGNC:10263]
DMR_117	5	139517001	139518000	1000	*	2.91723e-07	4.81942e-05	-12.2098	Distal Intergenic	5	139526431	139626855	100425	1	ENSG00000131508	ENST00000511725	-8431	UBE2D2	protein_coding	ubiquitin conjugating enzyme E2 D2 [Source:HGNC Symbol;Acc:HGNC:12475]
DMR_241	9	136620001	136621000	1000	*	3.71648e-07	5.90209e-05	13.5399	Promoter (2-3kb)	9	136612028	136617181	5154	2	ENSG00000279141	ENST00000628780	-2820	LINC01451	lncRNA	long intergenic non-protein coding RNA 1451 [Source:NCBI gene (formerly Entrezgene);Acc:401561]
DMR_549	22	45008001	45009000	1000	*	4.02678e-07	6.30801e-05	-10.0549	Promoter (<=1kb)	22	44881162	45008993	127832	2	ENSG00000056487	ENST00000396103	0	PHF21B	protein_coding	PHD finger protein 21B [Source:HGNC Symbol;Acc:HGNC:25161]
DMR_234	9	134226001	134227000	1000	*	4.37731e-07	6.67571e-05	14.064	Distal Intergenic	9	134168769	134169340	572	1	ENSG00000273473	ENST00000608264	57232	BX649601.1	lncRNA	novel transcript
DMR_198	8	123166001	123167000	1000	*	4.47943e-07	6.80446e-05	10.4584	Distal Intergenic	8	123157729	123165173	7445	1	ENSG00000287657	ENST00000654156	8272	AC068228.3	lncRNA	novel transcript
DMR_492	19	36152001	36153000	1000	*	4.59747e-07	6.94633e-05	16.6959	Promoter (<=1kb)	19	36150922	36152025	1104	2	ENSG00000161281	ENST00000437291	0	COX7A1	protein_coding	cytochrome c oxidase subunit 7A1 [Source:HGNC Symbol;Acc:HGNC:2287]
DMR_86	3	51973001	51974000	1000	*	4.63562e-07	6.98648e-05	-14.2215	Promoter (<=1kb)	3	51973684	51980468	6785	1	ENSG00000248487	ENST00000494478	0	ABHD14A	protein_coding	abhydrolase domain containing 14A [Source:HGNC Symbol;Acc:HGNC:24538]
DMR_281	11	68036001	68037000	1000	*	5.16054e-07	7.63783e-05	16.5925	Promoter (<=1kb)	11	68036029	68036644	616	1	ENSG00000110717	ENST00000531282	0	NDUFS8	protein_coding	NADH:ubiquinone oxidoreductase core subunit S8 [Source:HGNC Symbol;Acc:HGNC:7715]
DMR_258	11	696001	697000	1000	*	5.55291e-07	8.07347e-05	-11.6592	Promoter (<=1kb)	11	695805	701127	5323	1	ENSG00000177042	ENST00000488769	196	TMEM80	protein_coding	transmembrane protein 80 [Source:HGNC Symbol;Acc:HGNC:27453]
DMR_432	17	81323001	81324000	1000	*	5.58438e-07	8.09879e-05	15.0193	Exon (ENST00000576919/ENSG00000185332, exon 2 of 2)	17	81327760	81329517	1758	2	ENSG00000185332	ENST00000577027	5517	TMEM105	lncRNA	TMEM105 long non-coding RNA [Source:HGNC Symbol;Acc:HGNC:26794]
DMR_461	19	2776001	2777000	1000	*	6.13133e-07	8.7598e-05	-24.3682	Intron (ENST00000221566/ENSG00000104969, intron 1 of 11)	19	2767582	2770781	3200	2	ENSG00000104969	ENST00000587866	-5220	SGTA	protein_coding	small glutamine rich tetratricopeptide repeat containing alpha [Source:HGNC Symbol;Acc:HGNC:10819]
DMR_24	1	44784001	44785000	1000	*	6.48045e-07	9.15646e-05	-20.1287	3' UTR	1	44783585	44788170	4586	2	ENSG00000142959	ENST00000372207	3170	BEST4	protein_coding	bestrophin 4 [Source:HGNC Symbol;Acc:HGNC:17106]
DMR_60	2	85420001	85421000	1000	*	7.25869e-07	0.000101196	-12.3218	Promoter (<=1kb)	2	85420855	85430040	9186	1	ENSG00000152292	ENST00000488657	0	SH2D6	protein_coding	SH2 domain containing 6 [Source:HGNC Symbol;Acc:HGNC:30439]
DMR_400	17	7393001	7394000	1000	*	7.29197e-07	0.000101293	18.4972	Promoter (<=1kb)	17	7390050	7393482	3433	2	ENSG00000187838	ENST00000575434	0	PLSCR3	protein_coding	phospholipid scramblase 3 [Source:HGNC Symbol;Acc:HGNC:16495]
DMR_43	1	226367001	226368000	1000	*	7.44471e-07	0.000103166	-13.8882	Promoter (<=1kb)	1	226362386	226366954	4569	2	ENSG00000143799	ENST00000677815	-47	PARP1	protein_coding	poly(ADP-ribose) polymerase 1 [Source:HGNC Symbol;Acc:HGNC:270]
DMR_419	17	75856001	75857000	1000	*	8.11222e-07	0.000111213	10.6801	Promoter (<=1kb)	17	75845720	75856507	10788	2	ENSG00000132471	ENST00000591399	0	WBP2	protein_coding	WW domain binding protein 2 [Source:HGNC Symbol;Acc:HGNC:12738]
DMR_470	19	7926001	7927000	1000	*	8.14466e-07	0.000111393	-12.9118	Promoter (<=1kb)	19	7924491	7926135	1645	2	ENSG00000178531	ENST00000318978	0	CTXN1	protein_coding	cortexin 1 [Source:HGNC Symbol;Acc:HGNC:31108]
DMR_59	2	74414001	74415000	1000	*	8.3217e-07	0.00011301	12.2062	Promoter (<=1kb)	2	74407797	74413603	5807	2	ENSG00000234521	ENST00000448783	-398	AC005041.2	transcribed_unitary_pseudogene	novel retinol dehydrogenase pseudogene
DMR_504	19	55326001	55327000	1000	*	1.22817e-06	0.000155389	10.9448	Promoter (<=1kb)	19	55312801	55325341	12541	2	ENSG00000180061	ENST00000326652	-660	TMEM150B	protein_coding	transmembrane protein 150B [Source:HGNC Symbol;Acc:HGNC:34415]
DMR_161	7	2641001	2642000	1000	*	1.24363e-06	0.000156507	11.0026	Intron (ENST00000258796/ENSG00000136295, intron 1 of 13)	7	2645532	2647176	1645	1	ENSG00000136295	ENST00000400376	-3532	TTYH3	protein_coding	tweety family member 3 [Source:HGNC Symbol;Acc:HGNC:22222]
DMR_513	20	46090001	46091000	1000	*	1.48933e-06	0.000180561	-12.9373	Promoter (<=1kb)	20	46060991	46089962	28972	2	ENSG00000124160	ENST00000290231	-39	NCOA5	protein_coding	nuclear receptor coactivator 5 [Source:HGNC Symbol;Acc:HGNC:15909]
DMR_512	20	40782001	40783000	1000	*	1.6262e-06	0.000194092	11.9076	Distal Intergenic	20	40717257	40758636	41380	1	ENSG00000286972	ENST00000655799	64744	AL035665.2	lncRNA	novel transcript
DMR_188	8	23541001	23542000	1000	*	1.67305e-06	0.000199066	18.7803	Promoter (<=1kb)	8	23541470	23572203	30734	1	ENSG00000147454	ENST00000523883	0	SLC25A37	protein_coding	solute carrier family 25 member 37 [Source:HGNC Symbol;Acc:HGNC:29786]
DMR_169	7	29990001	29991000	1000	*	2.03352e-06	0.000235162	14.1547	Promoter (<=1kb)	7	29920104	29990118	70015	2	ENSG00000136193	ENST00000426154	0	SCRN1	protein_coding	secernin 1 [Source:HGNC Symbol;Acc:HGNC:22192]
DMR_230	9	133113001	133114000	1000	*	2.05384e-06	0.000236799	10.8221	Intron (ENST00000493438/ENSG00000160271, intron 1 of 17)	9	133097720	133108838	11119	2	ENSG00000160271	ENST00000469972	-4163	RALGDS	protein_coding	ral guanine nucleotide dissociation stimulator [Source:HGNC Symbol;Acc:HGNC:9842]
DMR_540	22	21937001	21938000	1000	*	2.14586e-06	0.000245933	12.8245	Promoter (<=1kb)	22	21932714	21936929	4216	2	ENSG00000100034	ENST00000623652	-72	PPM1F	protein_coding	protein phosphatase, Mg2+/Mn2+ dependent 1F [Source:HGNC Symbol;Acc:HGNC:19388]
DMR_499	19	49527001	49528000	1000	*	2.19929e-06	0.000250562	15.7366	Promoter (<=1kb)	19	49528003	49543633	15631	1	ENSG00000142552	ENST00000270645	-3	RCN3	protein_coding	reticulocalbin 3 [Source:HGNC Symbol;Acc:HGNC:21145]
DMR_366	16	30904001	30905000	1000	*	2.27047e-06	0.000258318	11.5351	Exon (ENST00000412003/ENSG00000230447, exon 3 of 3)	16	30904348	30910208	5861	2	ENSG00000230447	ENST00000412003	5208	CTF2P	unitary_pseudogene	cardiotrophin 2, pseudogene [Source:HGNC Symbol;Acc:HGNC:33173]
DMR_418	17	74214001	74215000	1000	*	2.28015e-06	0.000258751	13.9513	Intron (ENST00000269346/ENSG00000141540, intron 1 of 13)	17	74213571	74262020	48450	1	ENSG00000141540	ENST00000269346	430	TTYH2	protein_coding	tweety family member 2 [Source:HGNC Symbol;Acc:HGNC:13877]
DMR_330	14	105033001	105034000	1000	*	2.43705e-06	0.000273594	-13.014	Distal Intergenic	14	105009573	105021083	11511	2	ENSG00000170779	ENST00000336219	-11918	CDCA4	protein_coding	cell division cycle associated 4 [Source:HGNC Symbol;Acc:HGNC:14625]
DMR_443	18	57016001	57017000	1000	*	2.46195e-06	0.000276121	15.115	Intron (ENST00000589935/ENSG00000091157, intron 1 of 1)	18	57027832	57038845	11014	1	ENSG00000267225	ENST00000592032	-10832	WDR7-OT1	lncRNA	WDR7 overlapping transcript 1 [Source:HGNC Symbol;Acc:HGNC:45131]
DMR_536	21	45041001	45042000	1000	*	2.47935e-06	0.000276507	21.6832	Distal Intergenic	21	45071828	45072239	412	2	ENSG00000235374	ENST00000415143	30239	SSR4P1	transcribed_processed_pseudogene	signal sequence receptor subunit 4 pseudogene 1 [Source:HGNC Symbol;Acc:HGNC:23131]
DMR_371	16	56676001	56677000	1000	*	2.47092e-06	0.000276507	-11.2713	Promoter (<=1kb)	16	56676132	56677763	1632	1	ENSG00000275691	ENST00000379816	0	MT1IP	transcribed_unprocessed_pseudogene	metallothionein 1I, pseudogene [Source:HGNC Symbol;Acc:HGNC:7401]
DMR_34	1	161133001	161134000	1000	*	2.55285e-06	0.000283284	12.3216	Promoter (<=1kb)	1	161120977	161132688	11712	2	ENSG00000158796	ENST00000545495	-313	DEDD	protein_coding	death effector domain containing [Source:HGNC Symbol;Acc:HGNC:2755]
DMR_502	19	51463001	51464000	1000	*	2.57234e-06	0.000285173	10.1019	Distal Intergenic	19	51452376	51458456	6081	2	ENSG00000105366	ENST00000340550	-4545	SIGLEC8	protein_coding	sialic acid binding Ig like lectin 8 [Source:HGNC Symbol;Acc:HGNC:10877]
DMR_552	22	50000001	50001000	1000	*	2.95375e-06	0.000319769	17.5181	Exon (ENST00000341280/ENSG00000188263, exon 3 of 13)	22	49994513	50008692	14180	2	ENSG00000188263	ENST00000341280	7692	IL17REL	protein_coding	interleukin 17 receptor E like [Source:HGNC Symbol;Acc:HGNC:33808]
DMR_209	9	36036001	36037000	1000	*	3.14708e-06	0.00033659	-16.177	Promoter (<=1kb)	9	36036913	36124455	87543	1	ENSG00000122707	ENST00000377966	0	RECK	protein_coding	reversion inducing cysteine rich protein with kazal motifs [Source:HGNC Symbol;Acc:HGNC:11345]
DMR_338	15	28885001	28886000	1000	*	3.17973e-06	0.000339052	-16.3444	Promoter (<=1kb)	15	28885974	29118315	232342	1	ENSG00000034053	ENST00000558402	0	APBA2	protein_coding	amyloid beta precursor protein binding family A member 2 [Source:HGNC Symbol;Acc:HGNC:579]
DMR_10	1	11730001	11731000	1000	*	3.20092e-06	0.000340768	15.9818	Distal Intergenic	1	11736084	11750710	14627	1	ENSG00000177674	ENST00000376637	-5084	AGTRAP	protein_coding	angiotensin II receptor associated protein [Source:HGNC Symbol;Acc:HGNC:13539]
DMR_381	16	85304001	85305000	1000	*	3.21525e-06	0.000341766	11.7758	Intron (ENST00000637419/ENSG00000131149, intron 1 of 2)	16	85306226	85306325	100	2	ENSG00000266307	ENST00000583199	1325	MIR5093	miRNA	microRNA 5093 [Source:HGNC Symbol;Acc:HGNC:43474]
DMR_191	8	38468001	38469000	1000	*	3.41009e-06	0.000359714	-14.6284	Promoter (<=1kb)	8	38411138	38468641	57504	2	ENSG00000077782	ENST00000397091	0	FGFR1	protein_coding	fibroblast growth factor receptor 1 [Source:HGNC Symbol;Acc:HGNC:3688]
DMR_286	11	94545001	94546000	1000	*	3.6272e-06	0.000375742	17.9135	Promoter (<=1kb)	11	94545286	94621421	76136	1	ENSG00000134627	ENST00000446230	0	PIWIL4	protein_coding	piwi like RNA-mediated gene silencing 4 [Source:HGNC Symbol;Acc:HGNC:18444]
DMR_388	16	87636001	87637000	1000	*	4.20056e-06	0.000422606	15.3282	Intron (ENST00000537256/ENSG00000154118, intron 1 of 5)	16	87653562	87698142	44581	1	ENSG00000154118	ENST00000563609	-16562	JPH3	protein_coding	junctophilin 3 [Source:HGNC Symbol;Acc:HGNC:14203]
DMR_17	1	27473001	27474000	1000	*	4.24554e-06	0.000426386	-10.1368	Intron (ENST00000618852/ENSG00000158195, intron 1 of 8)	1	27457198	27459582	2385	1	ENSG00000241169	ENST00000492975	15803	FO393419.2	lncRNA	novel transcript
DMR_156	7	210001	211000	1000	*	4.30446e-06	0.000431552	11.0862	Intron (ENST00000313766/ENSG00000177706, intron 3 of 9)	7	195625	197575	1951	1	ENSG00000177706	ENST00000471328	14376	FAM20C	protein_coding	FAM20C golgi associated secretory pathway kinase [Source:HGNC Symbol;Acc:HGNC:22140]
DMR_387	16	87324001	87325000	1000	*	4.63319e-06	0.000458923	13.0755	Promoter (1-2kb)	16	87326987	87327584	598	1	ENSG00000270082	ENST00000602665	-1987	AC010531.7	lncRNA	novel transcript, antisense to FBXO31 and C16orf95 readthrough
DMR_14	1	16612001	16613000	1000	*	4.77611e-06	0.000470048	-44.7444	Intron (ENST00000430580/ENSG00000219481, intron 1 of 28)	1	16562319	16613487	51169	2	ENSG00000219481	ENST00000430580	487	NBPF1	protein_coding	NBPF member 1 [Source:HGNC Symbol;Acc:HGNC:26088]
DMR_95	3	171676001	171677000	1000	*	5.45639e-06	0.000522837	11.5553	Exon (ENST00000351298/ENSG00000075651, exon 18 of 27)	3	171653242	171677853	24612	2	ENSG00000075651	ENST00000471075	853	PLD1	protein_coding	phospholipase D1 [Source:HGNC Symbol;Acc:HGNC:9067]
DMR_150	6	139697001	139698000	1000	*	5.88647e-06	0.000553576	16.0368	Intron (ENST00000644936/ENSG00000231426, intron 1 of 2)	6	139705620	139860476	154857	1	ENSG00000231426	ENST00000647420	-7620	FILNC1	lncRNA	FOXO induced long non-coding RNA 1 [Source:HGNC Symbol;Acc:HGNC:53755]
DMR_182	7	158740001	158741000	1000	*	5.97746e-06	0.000559849	13.7518	Intron (ENST00000251527/ENSG00000117868, intron 17 of 21)	7	158733613	158744217	10605	2	ENSG00000117868	ENST00000435514	3217	ESYT2	protein_coding	extended synaptotagmin 2 [Source:HGNC Symbol;Acc:HGNC:22211]
DMR_373	16	57628001	57629000	1000	*	6.17917e-06	0.000575005	10.3884	Promoter (<=1kb)	16	57628226	57651262	23037	1	ENSG00000205336	ENST00000562414	0	ADGRG1	protein_coding	adhesion G protein-coupled receptor G1 [Source:HGNC Symbol;Acc:HGNC:4512]
DMR_324	14	91245001	91246000	1000	*	6.77525e-06	0.000620458	-19.3217	Promoter (<=1kb)	14	91232532	91244704	12173	2	ENSG00000119714	ENST00000650645	-297	GPR68	protein_coding	G protein-coupled receptor 68 [Source:HGNC Symbol;Acc:HGNC:4519]
DMR_222	9	129346001	129347000	1000	*	7.08559e-06	0.000642751	14.0705	Intron (ENST00000427109/ENSG00000233901, intron 4 of 4)	9	129341625	129359515	17891	1	ENSG00000233901	ENST00000423122	4376	LINC01503	lncRNA	long intergenic non-protein coding RNA 1503 [Source:HGNC Symbol;Acc:HGNC:51184]
DMR_382	16	85360001	85361000	1000	*	7.36483e-06	0.000662867	-12.4255	Intron (ENST00000637419/ENSG00000131149, intron 2 of 2)	16	85357463	85359449	1987	1	ENSG00000131149	ENST00000568080	2538	GSE1	protein_coding	Gse1 coiled-coil protein [Source:HGNC Symbol;Acc:HGNC:28979]
DMR_484	19	18397001	18398000	1000	*	7.50353e-06	0.000674297	-11.8244	Promoter (<=1kb)	19	18391137	18397622	6486	2	ENSG00000175489	ENST00000339007	0	LRRC25	protein_coding	leucine rich repeat containing 25 [Source:HGNC Symbol;Acc:HGNC:29806]
DMR_363	16	27113001	27114000	1000	*	7.67762e-06	0.000687263	-11.818	Distal Intergenic	16	27133483	27135179	1697	2	ENSG00000261557	ENST00000567658	21179	EEF1A1P38	processed_pseudogene	eukaryotic translation elongation factor 1 alpha 1 pseudogene 38 [Source:HGNC Symbol;Acc:HGNC:37916]
DMR_475	19	11584001	11585000	1000	*	7.69519e-06	0.000687769	15.8361	Promoter (<=1kb)	19	11585246	11587135	1890	1	ENSG00000249840	ENST00000512278	-246	GAPDHP76	unprocessed_pseudogene	glyceraldehyde-3-phosphate dehydrogenase pseudogene 76 [Source:HGNC Symbol;Acc:HGNC:50649]
DMR_429	17	80989001	80990000	1000	*	9.07901e-06	0.000782924	11.0298	Promoter (1-2kb)	17	80991598	80999145	7548	1	ENSG00000176108	ENST00000572525	-1598	CHMP6	protein_coding	charged multivesicular body protein 6 [Source:HGNC Symbol;Acc:HGNC:25675]
DMR_516	20	48657001	48658000	1000	*	1.04796e-05	0.000875544	10.2588	Promoter (<=1kb)	20	48624252	48657127	32876	2	ENSG00000124126	ENST00000482556	0	PREX1	protein_coding	phosphatidylinositol-3,4,5-trisphosphate dependent Rac exchange factor 1 [Source:HGNC Symbol;Acc:HGNC:32594]
DMR_48	1	247531001	247532000	1000	*	1.061e-05	0.000882599	-11.692	Promoter (<=1kb)	1	247524679	247530804	6126	2	ENSG00000284824	ENST00000420469	-197	GCSAML-AS1	lncRNA	GCSAML antisense RNA 1 [Source:HGNC Symbol;Acc:HGNC:41244]
DMR_529	20	63306001	63307000	1000	*	1.11295e-05	0.000918525	-10.026	Exon (ENST00000358894/ENSG00000101203, exon 5 of 36)	20	63295040	63334851	39812	1	ENSG00000101203	ENST00000422202	10961	COL20A1	protein_coding	collagen type XX alpha 1 chain [Source:HGNC Symbol;Acc:HGNC:14670]
DMR_466	19	4808001	4809000	1000	*	1.14405e-05	0.000940528	15.6267	Distal Intergenic	19	4816235	4817970	1736	2	ENSG00000127666	ENST00000621756	8970	TICAM1	protein_coding	toll like receptor adaptor molecule 1 [Source:HGNC Symbol;Acc:HGNC:18348]
DMR_474	19	11583001	11584000	1000	*	1.20169e-05	0.000978456	10.4321	Promoter (1-2kb)	19	11585246	11587135	1890	1	ENSG00000249840	ENST00000512278	-1246	GAPDHP76	unprocessed_pseudogene	glyceraldehyde-3-phosphate dehydrogenase pseudogene 76 [Source:HGNC Symbol;Acc:HGNC:50649]
DMR_72	2	190761001	190762000	1000	*	1.22859e-05	0.000991259	11.804	Promoter (<=1kb)	2	190753852	190761338	7487	2	ENSG00000228509	ENST00000674692	0	AC006460.1	lncRNA	novel transcript, antisense to NAB1
DMR_153	6	158570001	158571000	1000	*	1.26225e-05	0.00101084	12.1432	Intron (ENST00000367090/ENSG00000146433, intron 1 of 16)	6	158536436	158635428	98993	1	ENSG00000146433	ENST00000367090	33565	TMEM181	protein_coding	transmembrane protein 181 [Source:HGNC Symbol;Acc:HGNC:20958]
DMR_285	11	76799001	76800000	1000	*	1.27577e-05	0.00102023	13.7458	Promoter (<=1kb)	11	76800364	76804555	4192	1	ENSG00000261578	ENST00000566747	-364	AP003119.3	lncRNA	novel transcript, overlapping to TSKU
DMR_454	19	1065001	1066000	1000	*	1.30634e-05	0.00104016	-15.4771	Promoter (<=1kb)	19	1065923	1086628	20706	1	ENSG00000180448	ENST00000539243	0	ARHGAP45	protein_coding	Rho GTPase activating protein 45 [Source:HGNC Symbol;Acc:HGNC:17102]
DMR_144	6	56844001	56845000	1000	*	1.31817e-05	0.00104632	16.4529	Promoter (<=1kb)	6	56844002	56864078	20077	1	ENSG00000231441	ENST00000426453	0	DST-AS1	lncRNA	DST antisense RNA 1 [Source:HGNC Symbol;Acc:HGNC:40098]
DMR_29	1	81208001	81209000	1000	*	1.35783e-05	0.00107149	13.3892	Promoter (<=1kb)	1	81208568	81209210	643	1	ENSG00000235089	ENST00000426688	0	AL357632.1	processed_pseudogene	ribosomal protein L10a (RPL10A) pseudogene
DMR_67	2	121737001	121738000	1000	*	1.38265e-05	0.00108444	11.4418	Promoter (<=1kb)	2	121737103	121765218	28116	1	ENSG00000211460	ENST00000455432	0	TSN	protein_coding	translin [Source:HGNC Symbol;Acc:HGNC:12379]
DMR_211	9	93113001	93114000	1000	*	1.43457e-05	0.0011138	11.336	3' UTR	9	93109892	93113283	3392	1	ENSG00000165233	ENST00000488630	3109	CARD19	protein_coding	caspase recruitment domain family member 19 [Source:HGNC Symbol;Acc:HGNC:28148]
DMR_519	20	50003001	50004000	1000	*	1.50027e-05	0.00115238	12.8157	Distal Intergenic	20	49982980	49988886	5907	1	ENSG00000124216	ENST00000244050	20021	SNAI1	protein_coding	snail family transcriptional repressor 1 [Source:HGNC Symbol;Acc:HGNC:11128]
DMR_372	16	56681001	56682000	1000	*	1.51527e-05	0.00116054	-19.1248	Promoter (<=1kb)	16	56682470	56683603	1134	1	ENSG00000187193	ENST00000562939	-470	MT1X	protein_coding	metallothionein 1X [Source:HGNC Symbol;Acc:HGNC:7405]
DMR_479	19	13060001	13061000	1000	*	1.59835e-05	0.00121159	12.9155	Intron (ENST00000592199/ENSG00000008441, intron 2 of 10)	19	13070003	13074019	4017	1	ENSG00000008441	ENST00000588680	-9003	NFIX	protein_coding	nuclear factor I X [Source:HGNC Symbol;Acc:HGNC:7788]
DMR_554	X	283001	284000	1000	*	1.61407e-05	0.00122029	-10.8281	Promoter (<=1kb)	23	283163	288829	5667	1	ENSG00000182378	ENST00000443019	0	PLCXD1	protein_coding	phosphatidylinositol specific phospholipase C X domain containing 1 [Source:HGNC Symbol;Acc:HGNC:23148]
DMR_385	16	85782001	85783000	1000	*	1.66078e-05	0.00124588	15.2413	Promoter (<=1kb)	16	85781775	85781899	125	2	ENSG00000252311	ENST00000516502	-102	RNU1-103P	snRNA	RNA, U1 small nuclear 103, pseudogene [Source:HGNC Symbol;Acc:HGNC:48445]
DMR_277	11	65524001	65525000	1000	*	1.67566e-05	0.00125452	11.3747	Promoter (<=1kb)	11	65525077	65538704	13628	1	ENSG00000142186	ENST00000525364	-77	SCYL1	protein_coding	SCY1 like pseudokinase 1 [Source:HGNC Symbol;Acc:HGNC:14372]
DMR_279	11	66745001	66746000	1000	*	1.69964e-05	0.00126917	-11.574	Promoter (<=1kb)	11	66744892	66843290	98399	1	ENSG00000173715	ENST00000532565	109	C11orf80	protein_coding	chromosome 11 open reading frame 80 [Source:HGNC Symbol;Acc:HGNC:26197]
DMR_238	9	136046001	136047000	1000	*	1.7319e-05	0.00128743	11.0443	Intron (ENST00000371753/ENSG00000148411, intron 1 of 4)	9	136006537	136050580	44044	2	ENSG00000148411	ENST00000371753	3580	NACC2	protein_coding	NACC family member 2 [Source:HGNC Symbol;Acc:HGNC:23846]
DMR_121	5	154493001	154494000	1000	*	1.78823e-05	0.00132163	-12.0151	Promoter (<=1kb)	5	154493576	154494743	1168	1	ENSG00000253886	ENST00000520639	0	AC026688.1	processed_pseudogene	Vacuolar protein sorting-associated protein 37A (VPS37A) pseudogene
DMR_488	19	33268001	33269000	1000	*	1.79407e-05	0.0013251	12.705	Distal Intergenic	19	33283978	33285739	1762	2	ENSG00000270212	ENST00000604605	16739	AC008738.6	lncRNA	novel transcript
DMR_407	17	30814001	30815000	1000	*	1.83276e-05	0.00134849	13.2109	Intron (ENST00000324238/ENSG00000176390, intron 1 of 7)	17	30803927	30809986	6060	2	ENSG00000176390	ENST00000583805	-4015	CRLF3	protein_coding	cytokine receptor like factor 3 [Source:HGNC Symbol;Acc:HGNC:17177]
DMR_392	16	89572001	89573000	1000	*	1.86049e-05	0.00136194	10.2369	Promoter (2-3kb)	16	89575758	89597246	21489	1	ENSG00000178773	ENST00000319518	-2758	CPNE7	protein_coding	copine 7 [Source:HGNC Symbol;Acc:HGNC:2320]
DMR_404	17	17002001	17003000	1000	*	1.86744e-05	0.00136424	-10.8491	Distal Intergenic	17	17011914	17014990	3077	2	ENSG00000260328	ENST00000562897	11990	AC104024.2	lncRNA	novel transcript
DMR_356	16	4691001	4692000	1000	*	1.90271e-05	0.00138232	15.64	Promoter (1-2kb)	16	4693694	4695859	2166	1	ENSG00000168101	ENST00000304301	-1694	NUDT16L1	protein_coding	nudix hydrolase 16 like 1 [Source:HGNC Symbol;Acc:HGNC:28154]
DMR_332	14	105197001	105198000	1000	*	1.96391e-05	0.00141519	-14.8508	Distal Intergenic	14	105210078	105213428	3351	2	ENSG00000185024	ENST00000546997	15428	BRF1	protein_coding	BRF1 RNA polymerase III transcription initiation factor subunit [Source:HGNC Symbol;Acc:HGNC:11551]
DMR_215	9	123354001	123355000	1000	*	1.96594e-05	0.00141577	-11.5208	Promoter (1-2kb)	9	123356170	123374099	17930	1	ENSG00000148204	ENST00000359999	-1170	CRB2	protein_coding	crumbs cell polarity complex component 2 [Source:HGNC Symbol;Acc:HGNC:18688]
DMR_350	16	1483001	1484000	1000	*	2.07446e-05	0.00147185	11.8277	Distal Intergenic	16	1485939	1488467	2529	2	ENSG00000251692	ENST00000293922	4467	PTX4	protein_coding	pentraxin 4 [Source:HGNC Symbol;Acc:HGNC:14171]
DMR_322	14	77023001	77024000	1000	*	2.17729e-05	0.00152882	-12.7804	Distal Intergenic	14	77028086	77031572	3487	1	ENSG00000273729	ENST00000619017	-4086	AC007686.3	lncRNA	novel transcript, antisense to IRF2BPL
DMR_555	X	850001	851000	1000	*	2.24008e-05	0.00156623	-10.8776	Distal Intergenic	23	990221	994365	4145	1	ENSG00000237531	ENST00000420865	-139221	AL672277.1	lncRNA	novel transcript
DMR_115	5	135566001	135567000	1000	*	2.24404e-05	0.0015671	19.2093	Intron (ENST00000509372/ENSG00000250167, intron 1 of 3)	5	135559577	135634874	75298	1	ENSG00000250167	ENST00000509372	6424	AC034206.1	lncRNA	novel transcript
DMR_413	17	58277001	58278000	1000	*	2.28051e-05	0.0015868	17.4236	Promoter (<=1kb)	17	58275571	58278119	2549	2	ENSG00000005381	ENST00000578493	119	MPO	protein_coding	myeloperoxidase [Source:HGNC Symbol;Acc:HGNC:7218]
DMR_428	17	79934001	79935000	1000	*	2.41184e-05	0.00165422	-11.4159	3' UTR	17	79915252	79926725	11474	2	ENSG00000262585	ENST00000576738	-7276	LINC01979	lncRNA	long intergenic non-protein coding RNA 1979 [Source:HGNC Symbol;Acc:HGNC:52807]
DMR_233	9	134065001	134066000	1000	*	2.42604e-05	0.00165962	12.9938	Intron (ENST00000303407/ENSG00000169925, intron 1 of 11)	9	134030305	134068026	37722	2	ENSG00000169925	ENST00000303407	2026	BRD3	protein_coding	bromodomain containing 3 [Source:HGNC Symbol;Acc:HGNC:1104]
DMR_16	1	26529001	26530000	1000	*	2.70145e-05	0.00180351	-22.2658	Promoter (<=1kb)	1	26529761	26546983	17223	1	ENSG00000117676	ENST00000525525	0	RPS6KA1	protein_coding	ribosomal protein S6 kinase A1 [Source:HGNC Symbol;Acc:HGNC:10430]
DMR_251	10	101135001	101136000	1000	*	2.79969e-05	0.00185087	-17.7488	Exon (ENST00000525019/ENSG00000107807, exon 2 of 2)	10	101134314	101135516	1203	1	ENSG00000107807	ENST00000525019	687	TLX1	protein_coding	T cell leukemia homeobox 1 [Source:HGNC Symbol;Acc:HGNC:5056]
DMR_440	18	32093001	32094000	1000	*	2.89374e-05	0.00190271	-11.5836	Intron (ENST00000583184/ENSG00000263917, intron 4 of 4)	18	32092702	32124769	32068	1	ENSG00000134758	ENST00000580499	299	RNF138	protein_coding	ring finger protein 138 [Source:HGNC Symbol;Acc:HGNC:17765]
DMR_288	11	120208001	120209000	1000	*	3.13377e-05	0.00201549	11.4051	Promoter (2-3kb)	11	120211032	120230334	19303	1	ENSG00000184232	ENST00000328965	-2032	OAF	protein_coding	out at first homolog [Source:HGNC Symbol;Acc:HGNC:28752]
DMR_448	19	791001	792000	1000	*	3.18172e-05	0.00204253	10.9867	Distal Intergenic	19	797075	812327	15253	1	ENSG00000011304	ENST00000635647	-5075	PTBP1	protein_coding	polypyrimidine tract binding protein 1 [Source:HGNC Symbol;Acc:HGNC:9583]
DMR_380	16	85030001	85031000	1000	*	3.27456e-05	0.00208933	18.266	Intron (ENST00000258180/ENSG00000135709, intron 1 of 12)	16	85027751	85094220	66470	1	ENSG00000135709	ENST00000538274	2250	KIAA0513	protein_coding	KIAA0513 [Source:HGNC Symbol;Acc:HGNC:29058]
DMR_274	11	64555001	64556000	1000	*	3.36017e-05	0.00212747	11.7092	Promoter (<=1kb)	11	64555690	64571527	15838	1	ENSG00000168065	ENST00000377585	0	SLC22A11	protein_coding	solute carrier family 22 member 11 [Source:HGNC Symbol;Acc:HGNC:18120]
DMR_411	17	48564001	48565000	1000	*	3.4511e-05	0.00216956	11.0369	Intron (ENST00000465846/ENSG00000233101, intron 2 of 3)	17	48557262	48560333	3072	1	ENSG00000239552	ENST00000464382	6739	HOXB-AS2	lncRNA	HOXB cluster antisense RNA 2 [Source:HGNC Symbol;Acc:HGNC:40284]
DMR_354	16	4371001	4372000	1000	*	3.57021e-05	0.00221902	-14.4593	Promoter (<=1kb)	16	4371848	4383538	11691	1	ENSG00000168140	ENST00000304735	0	VASN	protein_coding	vasorin [Source:HGNC Symbol;Acc:HGNC:18517]
DMR_110	4	173416001	173417000	1000	*	3.787e-05	0.00232123	14.6986	Distal Intergenic	4	173419245	173420137	893	2	ENSG00000242882	ENST00000498068	3137	RPL5P11	processed_pseudogene	ribosomal protein L5 pseudogene 11 [Source:HGNC Symbol;Acc:HGNC:35483]
DMR_15	1	17688001	17689000	1000	*	3.99587e-05	0.0024286	10.1696	Intron (ENST00000361221/ENSG00000074964, intron 27 of 28)	1	17694047	17697874	3828	1	ENSG00000074964	ENST00000495593	-5047	ARHGEF10L	protein_coding	Rho guanine nucleotide exchange factor 10 like [Source:HGNC Symbol;Acc:HGNC:25540]
DMR_306	12	122085001	122086000	1000	*	4.08135e-05	0.00247274	12.2074	Intron (ENST00000319080/ENSG00000175727, intron 1 of 16)	12	122078756	122147344	68589	1	ENSG00000175727	ENST00000319080	6245	MLXIP	protein_coding	MLX interacting protein [Source:HGNC Symbol;Acc:HGNC:17055]
DMR_343	15	63502001	63503000	1000	*	4.16586e-05	0.00251206	10.0324	Promoter (<=1kb)	15	63500737	63503083	2347	2	ENSG00000276651	ENST00000615045	83	AC007950.2	lncRNA	novel transcript
DMR_108	4	112286001	112287000	1000	*	4.67034e-05	0.00275432	-11.3718	Promoter (<=1kb)	4	112274537	112285904	11368	2	ENSG00000145365	ENST00000361717	-97	TIFA	protein_coding	TRAF interacting protein with forkhead associated domain [Source:HGNC Symbol;Acc:HGNC:19075]
DMR_507	20	1819001	1820000	1000	*	4.81513e-05	0.00282186	11.4689	Promoter (1-2kb)	20	1787874	1817765	29892	2	ENSG00000286288	ENST00000661517	-1236	AL109809.4	lncRNA	novel transcript
DMR_229	9	132355001	132356000	1000	*	4.82689e-05	0.00282641	-28.3631	Promoter (<=1kb)	9	132261356	132354986	93631	2	ENSG00000107290	ENST00000224140	-15	SETX	protein_coding	senataxin [Source:HGNC Symbol;Acc:HGNC:445]
DMR_207	9	19934001	19935000	1000	*	4.83628e-05	0.00282948	10.5574	Distal Intergenic	9	19926094	19929937	3844	1	ENSG00000261402	ENST00000568063	7907	AL591222.1	lncRNA	novel transcript
DMR_426	17	79023001	79024000	1000	*	4.91444e-05	0.00286747	-13.0524	Promoter (<=1kb)	17	79022971	79048247	25277	1	ENSG00000173918	ENST00000580454	30	C1QTNF1	protein_coding	C1q and TNF related 1 [Source:HGNC Symbol;Acc:HGNC:14324]
DMR_335	14	106851001	106852000	1000	*	6.11001e-05	0.00341638	-13.7451	Promoter (<=1kb)	14	106851123	106851417	295	2	ENSG00000211978	ENST00000450948	0	IGHV5-78	IG_V_pseudogene	immunoglobulin heavy variable 5-78 (pseudogene) [Source:HGNC Symbol;Acc:HGNC:5660]
DMR_293	12	7640001	7641000	1000	*	6.30875e-05	0.00348876	-22.1143	Intron (ENST00000642279/ENSG00000285142, intron 1 of 1)	12	7637396	7647086	9691	2	ENSG00000285142	ENST00000642279	6086	AC006927.5	unprocessed_pseudogene	mitochondrially encoded cytochrome c oxidase I (MT-CO1) pseudogene
DMR_2	1	2212001	2213000	1000	*	6.39066e-05	0.00352744	-19.0303	Promoter (<=1kb)	1	2189548	2212720	23173	2	ENSG00000162585	ENST00000487186	0	FAAP20	protein_coding	FA core complex associated protein 20 [Source:HGNC Symbol;Acc:HGNC:26428]
DMR_49	2	3559001	3560000	1000	*	6.70251e-05	0.00366068	11.0352	Exon (ENST00000664922/ENSG00000234171, exon 2 of 3)	2	3558628	3561734	3107	1	ENSG00000234171	ENST00000438436	373	RNASEH1-AS1	lncRNA	RNASEH1 antisense RNA 1 [Source:HGNC Symbol;Acc:HGNC:49289]
DMR_125	5	179760001	179761000	1000	*	6.86109e-05	0.00373315	13.7687	Intron (ENST00000292599/ENSG00000161021, intron 1 of 4)	5	179768852	179773951	5100	1	ENSG00000161021	ENST00000507385	-7852	MAML1	protein_coding	mastermind like transcriptional coactivator 1 [Source:HGNC Symbol;Acc:HGNC:13632]
DMR_206	9	19103001	19104000	1000	*	6.87923e-05	0.00373772	16.7143	Promoter (<=1kb)	9	19053141	19102904	49764	2	ENSG00000147874	ENST00000380502	-97	HAUS6	protein_coding	HAUS augmin like complex subunit 6 [Source:HGNC Symbol;Acc:HGNC:25948]
DMR_473	19	10096001	10097000	1000	*	6.97334e-05	0.00377817	-18.0024	Promoter (<=1kb)	19	10092338	10096598	4261	2	ENSG00000130812	ENST00000589181	0	ANGPTL6	protein_coding	angiopoietin like 6 [Source:HGNC Symbol;Acc:HGNC:23140]
DMR_93	3	129596001	129597000	1000	*	7.00143e-05	0.00378297	19.1462	Intron (ENST00000324093/ENSG00000004399, intron 1 of 35)	3	129591349	129591635	287	1	ENSG00000239437	ENST00000463779	4652	RN7SL752P	misc_RNA	RNA, 7SL, cytoplasmic 752, pseudogene [Source:HGNC Symbol;Acc:HGNC:46768]
DMR_414	17	58278001	58279000	1000	*	7.2434e-05	0.00388573	16.5385	Promoter (<=1kb)	17	58275571	58278119	2549	2	ENSG00000005381	ENST00000578493	0	MPO	protein_coding	myeloperoxidase [Source:HGNC Symbol;Acc:HGNC:7218]
DMR_430	17	81286001	81287000	1000	*	7.4996e-05	0.0039865	10.5957	Promoter (<=1kb)	17	81246615	81285714	39100	2	ENSG00000157637	ENST00000542075	-287	SLC38A10	protein_coding	solute carrier family 38 member 10 [Source:HGNC Symbol;Acc:HGNC:28237]
DMR_25	1	45583001	45584000	1000	*	7.53678e-05	0.00400257	10.678	Promoter (<=1kb)	1	45583846	45615131	31286	1	ENSG00000132780	ENST00000437901	0	NASP	protein_coding	nuclear autoantigenic sperm protein [Source:HGNC Symbol;Acc:HGNC:7644]
DMR_81	3	4466001	4467000	1000	*	7.94609e-05	0.0041719	12.0589	Exon (ENST00000448413/ENSG00000144455, exon 1 of 13)	3	3781352	4467261	685910	2	ENSG00000144455	ENST00000448413	261	SUMF1	protein_coding	sulfatase modifying factor 1 [Source:HGNC Symbol;Acc:HGNC:20376]
DMR_46	1	243267001	243268000	1000	*	7.95879e-05	0.00417666	14.3762	Promoter (<=1kb)	1	243267257	243268119	863	2	ENSG00000224727	ENST00000451185	119	FCF1P7	processed_pseudogene	FCF1 pseudogene 7 [Source:HGNC Symbol;Acc:HGNC:44619]
DMR_509	20	31485001	31486000	1000	*	8.02464e-05	0.00420357	-11.0734	Promoter (<=1kb)	20	31485778	31487574	1797	1	ENSG00000233354	ENST00000435497	0	LINC00028	lncRNA	long intergenic non-protein coding RNA 28 [Source:HGNC Symbol;Acc:HGNC:16224]
DMR_345	15	68205001	68206000	1000	*	8.28155e-05	0.00430102	11.6673	Promoter (<=1kb)	15	68190705	68205298	14594	2	ENSG00000129007	ENST00000540479	0	CALML4	protein_coding	calmodulin like 4 [Source:HGNC Symbol;Acc:HGNC:18445]
DMR_394	17	258001	259000	1000	*	8.37325e-05	0.00433692	12.7351	Intron (ENST00000331302/ENSG00000181031, intron 6 of 9)	17	213824	247687	33864	2	ENSG00000181031	ENST00000570893	-10314	RPH3AL	protein_coding	rabphilin 3A like (without C2 domains) [Source:HGNC Symbol;Acc:HGNC:10296]
DMR_65	2	112004001	112005000	1000	*	8.6686e-05	0.00446183	13.9469	Intron (ENST00000295408/ENSG00000153208, intron 13 of 18)	2	111997370	112003443	6074	1	ENSG00000153208	ENST00000473065	6631	MERTK	protein_coding	MER proto-oncogene, tyrosine kinase [Source:HGNC Symbol;Acc:HGNC:7027]
DMR_220	9	128117001	128118000	1000	*	8.93197e-05	0.00456276	-13.6478	Exon (ENST00000418747/ENSG00000234771, exon 1 of 5)	9	128108581	128118693	10113	2	ENSG00000234771	ENST00000418747	693	SLC25A25-AS1	lncRNA	SLC25A25 antisense RNA 1 [Source:HGNC Symbol;Acc:HGNC:27844]
DMR_78	2	240965001	240966000	1000	*	9.59705e-05	0.00481504	11.4565	Exon (ENST00000443866/ENSG00000226321, exon 23 of 32)	2	240954617	240967451	12835	2	ENSG00000233392	ENST00000418218	1451	UICLM	lncRNA	up-regulated in colorectal cancer liver metastasis [Source:HGNC Symbol;Acc:HGNC:54869]
DMR_409	17	40288001	40289000	1000	*	9.91873e-05	0.00494417	-12.1603	Promoter (<=1kb)	17	40287933	40302236	14304	1	ENSG00000094804	ENST00000649662	68	CDC6	protein_coding	cell division cycle 6 [Source:HGNC Symbol;Acc:HGNC:1744]
DMR_368	16	31130001	31131000	1000	*	0.000101772	0.0050555	16.2087	Promoter (<=1kb)	16	31130456	31131359	904	1	ENSG00000103510	ENST00000573144	0	KAT8	protein_coding	lysine acetyltransferase 8 [Source:HGNC Symbol;Acc:HGNC:17933]
DMR_165	7	5506001	5507000	1000	*	0.000102937	0.00510899	12.7047	Intron (ENST00000415009/ENSG00000155034, intron 1 of 6)	7	5489178	5501919	12742	2	ENSG00000155034	ENST00000458142	-4082	FBXL18	protein_coding	F-box and leucine rich repeat protein 18 [Source:HGNC Symbol;Acc:HGNC:21874]
DMR_5	1	8388001	8389000	1000	*	0.000103058	0.0051128	17.202	Intron (ENST00000337907/ENSG00000142599, intron 13 of 23)	1	8363710	8364838	1129	2	ENSG00000142599	ENST00000464367	-23163	RERE	protein_coding	arginine-glutamic acid dipeptide repeats [Source:HGNC Symbol;Acc:HGNC:9965]
DMR_85	3	49422001	49423000	1000	*	0.000104331	0.00516264	12.8784	Promoter (<=1kb)	3	49416778	49422460	5683	2	ENSG00000145020	ENST00000636199	0	AMT	protein_coding	aminomethyltransferase [Source:HGNC Symbol;Acc:HGNC:473]
DMR_194	8	42196001	42197000	1000	*	0.000106667	0.00524444	-15.0827	Promoter (<=1kb)	8	42187465	42195698	8234	2	ENSG00000104368	ENST00000521694	-303	PLAT	protein_coding	plasminogen activator, tissue type [Source:HGNC Symbol;Acc:HGNC:9051]
DMR_421	17	77390001	77391000	1000	*	0.000107655	0.00528174	17.3752	Promoter (1-2kb)	17	77386901	77388546	1646	2	ENSG00000287257	ENST00000669593	-1455	AC111182.2	lncRNA	novel transcript, antisense to SEPT9
DMR_8	1	10148001	10149000	1000	*	0.000109033	0.00533351	13.8059	Intron (ENST00000253251/ENSG00000130939, intron 18 of 26)	1	10158354	10171189	12836	1	ENSG00000130939	ENST00000488228	-9354	UBE4B	protein_coding	ubiquitination factor E4B [Source:HGNC Symbol;Acc:HGNC:12500]
DMR_316	14	34935001	34936000	1000	*	0.000113752	0.0054967	10.2531	Intron (ENST00000556355/ENSG00000258704, intron 3 of 5)	14	34939324	34940332	1009	1	ENSG00000226677	ENST00000554337	-3324	IGBP1P1	processed_pseudogene	immunoglobulin (CD79A) binding protein 1 pseudogene 1 [Source:HGNC Symbol;Acc:HGNC:19709]
DMR_246	10	48457001	48458000	1000	*	0.00011562	0.00554366	-11.7626	Intron (ENST00000374170/ENSG00000128805, intron 3 of 5)	10	48446036	48451627	5592	2	ENSG00000128805	ENST00000477708	-5374	ARHGAP22	protein_coding	Rho GTPase activating protein 22 [Source:HGNC Symbol;Acc:HGNC:30320]
DMR_163	7	5237001	5238000	1000	*	0.000120697	0.00573374	11.0504	Distal Intergenic	7	5229408	5231327	1920	1	ENSG00000157954	ENST00000479690	7593	WIPI2	protein_coding	WD repeat domain, phosphoinositide interacting 2 [Source:HGNC Symbol;Acc:HGNC:32225]
DMR_107	4	40807001	40808000	1000	*	0.000120974	0.00574219	12.8725	Exon (ENST00000381782/ENSG00000179299, exon 11 of 12)	4	40812779	40826151	13373	1	ENSG00000250906	ENST00000513127	-4779	AC131953.1	lncRNA	novel transcript
DMR_119	5	140665001	140666000	1000	*	0.00012243	0.00578986	-11.0657	Promoter (<=1kb)	5	140664868	140672344	7477	1	ENSG00000120314	ENST00000506393	133	WDR55	protein_coding	WD repeat domain 55 [Source:HGNC Symbol;Acc:HGNC:25971]
DMR_254	10	124493001	124494000	1000	*	0.000123545	0.00582822	11.2772	Promoter (2-3kb)	10	124489823	124490578	756	2	ENSG00000229455	ENST00000442662	-2423	RPS10P18	processed_pseudogene	ribosomal protein S10 pseudogene 18 [Source:HGNC Symbol;Acc:HGNC:36239]
DMR_412	17	57338001	57339000	1000	*	0.000126693	0.00594139	12.0747	Intron (ENST00000416426/ENSG00000153944, intron 5 of 13)	17	57294685	57632905	338221	1	ENSG00000153944	ENST00000579180	43316	MSI2	protein_coding	musashi RNA binding protein 2 [Source:HGNC Symbol;Acc:HGNC:18585]
DMR_38	1	184153001	184154000	1000	*	0.00012762	0.00596917	10.3636	Distal Intergenic	1	184080657	184149652	68996	2	ENSG00000286655	ENST00000664793	-3349	AL158011.1	lncRNA	novel transcript, antisense to TSEN15
DMR_114	5	1108001	1109000	1000	*	0.000131716	0.00611364	12.9026	Intron (ENST00000264930/ENSG00000113504, intron 1 of 23)	5	1050384	1112063	61680	2	ENSG00000113504	ENST00000264930	3063	SLC12A7	protein_coding	solute carrier family 12 member 7 [Source:HGNC Symbol;Acc:HGNC:10915]
DMR_331	14	105058001	105059000	1000	*	0.000133312	0.00617034	12.9389	Promoter (<=1kb)	14	105055391	105057482	2092	2	ENSG00000183484	ENST00000549990	-519	GPR132	protein_coding	G protein-coupled receptor 132 [Source:HGNC Symbol;Acc:HGNC:17482]
DMR_278	11	66510001	66511000	1000	*	0.000134927	0.00622277	-11.294	Promoter (<=1kb)	11	66510606	66533613	23008	1	ENSG00000174483	ENST00000526760	0	BBS1	protein_coding	Bardet-Biedl syndrome 1 [Source:HGNC Symbol;Acc:HGNC:966]
DMR_203	8	143618001	143619000	1000	*	0.000136817	0.00627712	11.7291	Promoter (<=1kb)	8	143614821	143618048	3228	2	ENSG00000104522	ENST00000526290	0	GFUS	protein_coding	GDP-L-fucose synthase [Source:HGNC Symbol;Acc:HGNC:12390]
DMR_524	20	59008001	59009000	1000	*	0.000137198	0.00628707	11.6988	Promoter (<=1kb)	20	58985686	59008238	22553	2	ENSG00000101160	ENST00000681011	0	CTSZ	protein_coding	cathepsin Z [Source:HGNC Symbol;Acc:HGNC:2547]
DMR_199	8	124640001	124641000	1000	*	0.000139539	0.00635147	-13.2869	Intron (ENST00000518547/ENSG00000170873, intron 3 of 13)	8	124589665	124619479	29815	2	ENSG00000170873	ENST00000519671	-20522	MTSS1	protein_coding	MTSS I-BAR domain containing 1 [Source:HGNC Symbol;Acc:HGNC:20443]
DMR_243	9	137320001	137321000	1000	*	0.000140696	0.00639653	12.1708	Intron (ENST00000491734/ENSG00000187609, intron 13 of 14)	9	137299631	137302271	2641	2	ENSG00000198435	ENST00000356628	-17730	NRARP	protein_coding	NOTCH regulated ankyrin repeat protein [Source:HGNC Symbol;Acc:HGNC:33843]
DMR_431	17	81288001	81289000	1000	*	0.000144338	0.00652607	10.3221	Promoter (2-3kb)	17	81246615	81285714	39100	2	ENSG00000157637	ENST00000542075	-2287	SLC38A10	protein_coding	solute carrier family 38 member 10 [Source:HGNC Symbol;Acc:HGNC:28237]
DMR_375	16	68239001	68240000	1000	*	0.000148122	0.00665023	13.6699	Promoter (<=1kb)	16	68233816	68238102	4287	2	ENSG00000103067	ENST00000562724	-899	ESRP2	protein_coding	epithelial splicing regulatory protein 2 [Source:HGNC Symbol;Acc:HGNC:26152]
DMR_11	1	12180001	12181000	1000	*	0.00014839	0.00665901	13.9915	Intron (ENST00000376259/ENSG00000028137, intron 1 of 9)	1	12191713	12191773	61	1	ENSG00000263676	ENST00000584158	-10713	MIR4632	miRNA	microRNA 4632 [Source:HGNC Symbol;Acc:HGNC:41593]
DMR_271	11	61342001	61343000	1000	*	0.000148508	0.00665979	10.9356	Promoter (<=1kb)	11	61342323	61342993	671	1	ENSG00000149476	ENST00000524953	0	TKFC	protein_coding	triokinase and FMN cyclase [Source:HGNC Symbol;Acc:HGNC:24552]
DMR_337	15	28861001	28862000	1000	*	0.00015207	0.00677999	10.7511	Promoter (2-3kb)	15	28857882	28858398	517	2	ENSG00000270301	ENST00000603069	-2603	AC174071.1	processed_pseudogene	ferritin, light polypeptide (FTL) pseudogene
DMR_527	20	62652001	62653000	1000	*	0.000152367	0.00678328	10.4611	Promoter (<=1kb)	20	62651272	62652186	915	2	ENSG00000276317	ENST00000620143	0	AL357033.3	lncRNA	novel transcript, antisense to SLCO4A1
DMR_487	19	33267001	33268000	1000	*	0.000157972	0.00694905	10.8528	Distal Intergenic	19	33283978	33285739	1762	2	ENSG00000270212	ENST00000604605	17739	AC008738.6	lncRNA	novel transcript
DMR_511	20	36899001	36900000	1000	*	0.000159184	0.00698637	-14.0556	Intron (ENST00000646673/ENSG00000101347, intron 13 of 15)	20	36897571	36905394	7824	2	ENSG00000101347	ENST00000465985	5394	SAMHD1	protein_coding	SAM and HD domain containing deoxynucleoside triphosphate triphosphohydrolase 1 [Source:HGNC Symbol;Acc:HGNC:15925]
DMR_501	19	51064001	51065000	1000	*	0.000159634	0.0069936	-10.3487	Promoter (<=1kb)	19	51056206	51064884	8679	2	ENSG00000167759	ENST00000376799	0	KLK13	protein_coding	kallikrein related peptidase 13 [Source:HGNC Symbol;Acc:HGNC:6361]
DMR_551	22	49925001	49926000	1000	*	0.000173497	0.00742519	10.3184	Exon (ENST00000328268/ENSG00000184164, exon 9 of 10)	22	49923210	49927528	4319	1	ENSG00000184164	ENST00000487969	1791	CRELD2	protein_coding	cysteine rich with EGF like domains 2 [Source:HGNC Symbol;Acc:HGNC:28150]
DMR_157	7	1053001	1054000	1000	*	0.000177411	0.00753118	11.8174	Promoter (1-2kb)	7	1055279	1056552	1274	1	ENSG00000164849	ENST00000474396	-1279	GPR146	protein_coding	G protein-coupled receptor 146 [Source:HGNC Symbol;Acc:HGNC:21718]
DMR_103	4	8172001	8173000	1000	*	0.000178966	0.00758323	-12.7652	Promoter (1-2kb)	4	8174421	8174999	579	1	ENSG00000250471	ENST00000514075	-1421	GMPSP1	processed_pseudogene	guanine monophosphate synthase pseudogene 1 [Source:HGNC Symbol;Acc:HGNC:39428]
DMR_425	17	78934001	78935000	1000	*	0.000179109	0.00758652	14.3324	Distal Intergenic	17	78852977	78925387	72411	2	ENSG00000035862	ENST00000262768	-8614	TIMP2	protein_coding	TIMP metallopeptidase inhibitor 2 [Source:HGNC Symbol;Acc:HGNC:11821]
DMR_453	19	907001	908000	1000	*	0.000180552	0.007642	13.468	Intron (ENST00000361574/ENSG00000198858, intron 1 of 7)	19	897519	902410	4892	2	ENSG00000198858	ENST00000591829	-4591	R3HDM4	protein_coding	R3H domain containing 4 [Source:HGNC Symbol;Acc:HGNC:28270]
DMR_533	21	37007001	37008000	1000	*	0.000181159	0.00765645	-15.6271	Intron (ENST00000485272/ENSG00000183145, intron 1 of 3)	21	37006702	37019662	12961	1	ENSG00000183145	ENST00000329553	299	RIPPLY3	protein_coding	ripply transcriptional repressor 3 [Source:HGNC Symbol;Acc:HGNC:3047]
DMR_223	9	129347001	129348000	1000	*	0.00018111	0.00765645	13.7949	Exon (ENST00000427109/ENSG00000233901, exon 5 of 5)	9	129341625	129359515	17891	1	ENSG00000233901	ENST00000423122	5376	LINC01503	lncRNA	long intergenic non-protein coding RNA 1503 [Source:HGNC Symbol;Acc:HGNC:51184]
DMR_545	22	32744001	32745000	1000	*	0.000181542	0.00766983	-13.7867	Intron (ENST00000358763/ENSG00000185666, intron 6 of 13)	22	32783177	32784982	1806	1	ENSG00000229673	ENST00000444982	-38177	Z73495.1	lncRNA	novel transcript
DMR_534	21	42513001	42514000	1000	*	0.000198825	0.00821635	-12.9115	Promoter (<=1kb)	21	42513852	42581426	67575	1	ENSG00000160190	ENST00000352133	0	SLC37A1	protein_coding	solute carrier family 37 member 1 [Source:HGNC Symbol;Acc:HGNC:11024]
DMR_181	7	158470001	158471000	1000	*	0.000203835	0.00835451	10.9482	Intron (ENST00000389413/ENSG00000155093, intron 2 of 21)	7	158532718	158532813	96	2	ENSG00000207637	ENST00000384905	61813	MIR595	miRNA	microRNA 595 [Source:HGNC Symbol;Acc:HGNC:32851]
DMR_244	9	137607001	137608000	1000	*	0.000209119	0.00851359	15.6044	Intron (ENST00000483563/ENSG00000197070, intron 1 of 5)	9	137605744	137711018	105275	1	ENSG00000283411	ENST00000637510	1257	AL590627.2	lncRNA	novel transcript
DMR_122	5	170435001	170436000	1000	*	0.000218534	0.00877604	-19.2256	Intron (ENST00000518527/ENSG00000182132, intron 1 of 1)	5	170382652	170389634	6983	2	ENSG00000145936	ENST00000521859	-45367	KCNMB1	protein_coding	potassium calcium-activated channel subfamily M regulatory beta subunit 1 [Source:HGNC Symbol;Acc:HGNC:6285]
DMR_403	17	9644001	9645000	1000	*	0.000229358	0.00913119	18.0522	Promoter (<=1kb)	17	9644698	9729101	84404	1	ENSG00000154914	ENST00000570827	0	USP43	protein_coding	ubiquitin specific peptidase 43 [Source:HGNC Symbol;Acc:HGNC:20072]
DMR_128	6	3000001	3001000	1000	*	0.000244797	0.00956557	-10.5554	Promoter (<=1kb)	6	3000002	3019755	19754	1	ENSG00000124588	ENST00000380454	0	NQO2	protein_coding	N-ribosyldihydronicotinamide:quinone reductase 2 [Source:HGNC Symbol;Acc:HGNC:7856]
DMR_175	7	105679001	105680000	1000	*	0.000246167	0.00960149	12.7202	Promoter (<=1kb)	7	105607771	105679162	71392	2	ENSG00000146776	ENST00000477775	0	ATXN7L1	protein_coding	ataxin 7 like 1 [Source:HGNC Symbol;Acc:HGNC:22210]
DMR_73	2	226835001	226836000	1000	*	0.00025204	0.00979742	-18.7459	Promoter (<=1kb)	2	226835581	226865097	29517	1	ENSG00000144468	ENST00000424132	0	RHBDD1	protein_coding	rhomboid domain containing 1 [Source:HGNC Symbol;Acc:HGNC:23081]
DMR_284	11	73351001	73352000	1000	*	0.000266955	0.0102153	17.8697	Intron (ENST00000263674/ENSG00000110237, intron 2 of 20)	11	73356477	73357092	616	1	ENSG00000110237	ENST00000537198	-4477	ARHGEF17	protein_coding	Rho guanine nucleotide exchange factor 17 [Source:HGNC Symbol;Acc:HGNC:21726]
DMR_522	20	56466001	56467000	1000	*	0.000280948	0.0106238	12.6984	Promoter (1-2kb)	20	56468585	56518886	50302	1	ENSG00000022277	ENST00000023939	-1585	RTF2	protein_coding	replication termination factor 2 [Source:HGNC Symbol;Acc:HGNC:15890]
DMR_433	17	82655001	82656000	1000	*	0.000282486	0.0106645	13.3473	3' UTR	17	82655037	82656881	1845	2	ENSG00000141542	ENST00000571880	881	RAB40B	protein_coding	RAB40B, member RAS oncogene family [Source:HGNC Symbol;Acc:HGNC:18284]
DMR_97	3	196140001	196141000	1000	*	0.000289768	0.0108629	-11.6667	Promoter (1-2kb)	3	196142525	196160405	17881	1	ENSG00000224652	ENST00000662916	-1525	LINC00885	lncRNA	long intergenic non-protein coding RNA 885 [Source:HGNC Symbol;Acc:HGNC:48571]
DMR_256	10	124677001	124678000	1000	*	0.000291823	0.0109204	13.338	Intron (ENST00000494792/ENSG00000258539, intron 9 of 9)	10	124703625	124714217	10593	1	ENSG00000233334	ENST00000448422	-25625	FAM53B-AS1	lncRNA	FAM53B antisense RNA 1 [Source:HGNC Symbol;Acc:HGNC:49499]
DMR_467	19	5829001	5830000	1000	*	0.000301175	0.0112013	-11.6444	Distal Intergenic	19	5831378	5832567	1190	2	ENSG00000156413	ENST00000592563	2567	FUT6	protein_coding	fucosyltransferase 6 [Source:HGNC Symbol;Acc:HGNC:4017]
DMR_143	6	44064001	44065000	1000	*	0.000302109	0.0112252	10.1442	Exon (ENST00000665400/ENSG00000231881, exon 1 of 6)	6	44058792	44089288	30497	1	ENSG00000231881	ENST00000665400	5209	AL109615.2	lncRNA	novel transcript
DMR_91	3	125520001	125521000	1000	*	0.000308809	0.0114189	-12.084	Promoter (<=1kb)	3	125446650	125520202	73553	2	ENSG00000114520	ENST00000251775	0	SNX4	protein_coding	sorting nexin 4 [Source:HGNC Symbol;Acc:HGNC:11175]
DMR_541	22	26570001	26571000	1000	*	0.000342782	0.0123612	19.0838	Intron (ENST00000338754/ENSG00000128294, intron 1 of 6)	22	26541485	26565726	24242	2	ENSG00000128294	ENST00000453117	-4275	TPST2	protein_coding	tyrosylprotein sulfotransferase 2 [Source:HGNC Symbol;Acc:HGNC:12021]
DMR_240	9	136544001	136545000	1000	*	0.000353347	0.0126559	14.576	Exon (ENST00000651671/ENSG00000148400, exon 2 of 34)	9	136494457	136545997	51541	2	ENSG00000148400	ENST00000680133	997	NOTCH1	protein_coding	notch receptor 1 [Source:HGNC Symbol;Acc:HGNC:7881]
DMR_264	11	33890001	33891000	1000	*	0.000364948	0.0129388	17.627	Intron (ENST00000257818/ENSG00000135363, intron 1 of 5)	11	33858576	33892076	33501	2	ENSG00000135363	ENST00000257818	1076	LMO2	protein_coding	LIM domain only 2 [Source:HGNC Symbol;Acc:HGNC:6642]
DMR_142	6	43116001	43117000	1000	*	0.000382212	0.0134073	11.9347	Intron (ENST00000476760/ENSG00000112655, intron 1 of 1)	6	43130591	43139243	8653	1	ENSG00000112655	ENST00000481946	-13591	PTK7	protein_coding	protein tyrosine kinase 7 (inactive) [Source:HGNC Symbol;Acc:HGNC:9618]
DMR_56	2	38536001	38537000	1000	*	0.00039577	0.0137732	11.5371	Promoter (<=1kb)	2	38535568	38536249	682	2	ENSG00000271443	ENST00000605062	0	AC011247.2	transcribed_processed_pseudogene	cell death-inducing DFFA-like effector c (CIDEC) pseudogene
DMR_135	6	28383001	28384000	1000	*	0.000399943	0.0138609	10.0144	Intron (ENST00000361028/ENSG00000158691, intron 4 of 4)	6	28379219	28399731	20513	2	ENSG00000158691	ENST00000396827	15731	ZSCAN12	protein_coding	zinc finger and SCAN domain containing 12 [Source:HGNC Symbol;Acc:HGNC:13172]
DMR_402	17	9244001	9245000	1000	*	0.000400352	0.0138698	11.4059	Promoter (<=1kb)	17	9244666	9244897	232	2	ENSG00000273816	ENST00000614522	0	AC005695.3	lncRNA	novel transcript
DMR_118	5	139560001	139561000	1000	*	0.000414979	0.0142481	10.6598	Promoter (<=1kb)	5	139561167	139623444	62278	1	ENSG00000131508	ENST00000505007	-167	UBE2D2	protein_coding	ubiquitin conjugating enzyme E2 D2 [Source:HGNC Symbol;Acc:HGNC:12475]
DMR_342	15	41375001	41376000	1000	*	0.000428966	0.0145937	15.6395	3' UTR	15	41365747	41377288	11542	1	ENSG00000137804	ENST00000560318	9254	NUSAP1	protein_coding	nucleolar and spindle associated protein 1 [Source:HGNC Symbol;Acc:HGNC:18538]
DMR_346	15	81414001	81415000	1000	*	0.000434642	0.0147043	12.3822	Intron (ENST00000667509/ENSG00000259343, intron 6 of 6)	15	81410605	81518200	107596	1	ENSG00000259343	ENST00000642113	3396	TMC3-AS1	lncRNA	TMC3 antisense RNA 1 [Source:HGNC Symbol;Acc:HGNC:51424]
DMR_84	3	48335001	48336000	1000	*	0.000437608	0.01477	11.8051	Distal Intergenic	3	48306842	48328341	21500	2	ENSG00000229453	ENST00000434006	-6660	SPINK8	protein_coding	serine peptidase inhibitor Kazal type 8 (putative) [Source:HGNC Symbol;Acc:HGNC:33160]
DMR_160	7	2451001	2452000	1000	*	0.000440554	0.0148477	-14.0683	Distal Intergenic	7	2437763	2447850	10088	1	ENSG00000136213	ENST00000313156	13238	CHST12	protein_coding	carbohydrate sulfotransferase 12 [Source:HGNC Symbol;Acc:HGNC:17423]
DMR_423	17	78117001	78118000	1000	*	0.000456561	0.0152622	14.7339	Promoter (<=1kb)	17	78117316	78118172	857	2	ENSG00000141524	ENST00000589933	172	TMC6	protein_coding	transmembrane channel like 6 [Source:HGNC Symbol;Acc:HGNC:18021]
DMR_386	16	85978001	85979000	1000	*	0.000458014	0.0152975	15.0928	Promoter (2-3kb)	16	85981750	85984881	3132	1	ENSG00000269667	ENST00000599411	-2750	AC092723.1	lncRNA	novel transcript
DMR_477	19	12699001	12700000	1000	*	0.000458309	0.0152985	18.4753	Promoter (2-3kb)	19	12688916	12696631	7716	2	ENSG00000132004	ENST00000393261	-2370	FBXW9	protein_coding	F-box and WD repeat domain containing 9 [Source:HGNC Symbol;Acc:HGNC:28136]
DMR_3	1	6170001	6171000	1000	*	0.00047244	0.0156344	11.588	Intron (ENST00000262450/ENSG00000116254, intron 1 of 41)	1	6105091	6180023	74933	2	ENSG00000116254	ENST00000496404	9023	CHD5	protein_coding	chromodomain helicase DNA binding protein 5 [Source:HGNC Symbol;Acc:HGNC:16816]
DMR_313	13	49642001	49643000	1000	*	0.000495849	0.0162056	14.3326	Distal Intergenic	13	49628523	49632237	3715	1	ENSG00000152213	ENST00000490932	13478	ARL11	protein_coding	ADP ribosylation factor like GTPase 11 [Source:HGNC Symbol;Acc:HGNC:24046]
DMR_13	1	16167001	16168000	1000	*	0.000496648	0.0162259	-11.5057	Distal Intergenic	1	16159266	16161883	2618	1	ENSG00000224621	ENST00000426353	7735	AL451042.1	lncRNA	novel transcript
DMR_526	20	62157001	62158000	1000	*	0.000513072	0.0166528	12.4497	Intron (ENST00000331758/ENSG00000184402, intron 1 of 10)	20	62161418	62180280	18863	1	ENSG00000184402	ENST00000370848	-3418	SS18L1	protein_coding	SS18L1 subunit of BAF chromatin remodeling complex [Source:HGNC Symbol;Acc:HGNC:15592]
DMR_164	7	5254001	5255000	1000	*	0.000515688	0.0167107	12.0761	Distal Intergenic	7	5274369	5291766	17398	1	ENSG00000164638	ENST00000434816	-19369	SLC29A4	protein_coding	solute carrier family 29 member 4 [Source:HGNC Symbol;Acc:HGNC:23097]
DMR_351	16	1930001	1931000	1000	*	0.000526786	0.0169796	10.5077	Distal Intergenic	16	1940978	1941939	962	2	ENSG00000198736	ENST00000489198	10939	MSRB1	protein_coding	methionine sulfoxide reductase B1 [Source:HGNC Symbol;Acc:HGNC:14133]
DMR_77	2	238380001	238381000	1000	*	0.000539803	0.0172634	13.9871	Intron (ENST00000391993/ENSG00000204104, intron 13 of 14)	2	238397422	238398971	1550	1	ENSG00000204104	ENST00000483951	-16422	TRAF3IP1	protein_coding	TRAF3 interacting protein 1 [Source:HGNC Symbol;Acc:HGNC:17861]
DMR_546	22	35328001	35329000	1000	*	0.000552801	0.0175472	18.7999	Intron (ENST00000447733/ENSG00000100284, intron 7 of 14)	22	35323868	35338788	14921	1	ENSG00000100284	ENST00000491987	4133	TOM1	protein_coding	target of myb1 membrane trafficking protein [Source:HGNC Symbol;Acc:HGNC:11982]
DMR_248	10	70308001	70309000	1000	*	0.000566488	0.0178306	13.2753	Intron (ENST00000395011/ENSG00000172731, intron 3 of 3)	10	70247329	70284004	36676	2	ENSG00000148734	ENST00000277942	-23997	NPFFR1	protein_coding	neuropeptide FF receptor 1 [Source:HGNC Symbol;Acc:HGNC:17425]
DMR_225	9	129613001	129614000	1000	*	0.00057021	0.0179282	-10.2021	5' UTR	9	129608884	129635930	27047	1	ENSG00000148335	ENST00000372486	4117	NTMT1	protein_coding	N-terminal Xaa-Pro-Lys N-methyltransferase 1 [Source:HGNC Symbol;Acc:HGNC:23373]
DMR_465	19	4543001	4544000	1000	*	0.00059403	0.0184457	16.2279	3' UTR	19	4545790	4546469	680	2	ENSG00000167680	ENST00000589889	2469	SEMA6B	protein_coding	semaphorin 6B [Source:HGNC Symbol;Acc:HGNC:10739]
DMR_6	1	8871001	8872000	1000	*	0.000601179	0.0186026	13.7691	Promoter (<=1kb)	1	8861002	8871576	10575	2	ENSG00000074800	ENST00000464920	0	ENO1	protein_coding	enolase 1 [Source:HGNC Symbol;Acc:HGNC:3350]
DMR_106	4	26218001	26219000	1000	*	0.000603295	0.0186531	13.7899	Intron (ENST00000512351/ENSG00000168214, intron 1 of 4)	4	26163530	26430432	266903	1	ENSG00000168214	ENST00000681403	54471	RBPJ	protein_coding	recombination signal binding protein for immunoglobulin kappa J region [Source:HGNC Symbol;Acc:HGNC:5724]
DMR_269	11	61007001	61008000	1000	*	0.000605584	0.0186988	14.7141	Promoter (<=1kb)	11	61008351	61009636	1286	1	ENSG00000013725	ENST00000541964	-351	CD6	protein_coding	CD6 molecule [Source:HGNC Symbol;Acc:HGNC:1691]
DMR_304	12	120437001	120438000	1000	*	0.000615203	0.0189147	-11.3115	Promoter (<=1kb)	12	120438090	120438810	721	1	ENSG00000111775	ENST00000550009	-90	COX6A1	protein_coding	cytochrome c oxidase subunit 6A1 [Source:HGNC Symbol;Acc:HGNC:2277]
DMR_498	19	48110001	48111000	1000	*	0.000620193	0.0190363	12.3628	Promoter (<=1kb)	19	48047843	48110817	62975	2	ENSG00000105499	ENST00000599111	0	PLA2G4C	protein_coding	phospholipase A2 group IVC [Source:HGNC Symbol;Acc:HGNC:9037]
DMR_305	12	122006001	122007000	1000	*	0.000630148	0.0192612	-16.4514	Distal Intergenic	12	122001704	122003927	2224	1	ENSG00000158023	ENST00000545988	4297	CFAP251	protein_coding	cilia and flagella associated protein 251 [Source:HGNC Symbol;Acc:HGNC:28506]
DMR_177	7	136115001	136116000	1000	*	0.000650218	0.0196868	11.3658	Intron (ENST00000657456/ENSG00000232053, intron 1 of 4)	7	136129980	136130081	102	2	ENSG00000206705	ENST00000383978	14081	Y_RNA	misc_RNA	Y RNA [Source:RFAM;Acc:RF00019]
DMR_176	7	128408001	128409000	1000	*	0.000673383	0.0201344	15.8056	Intron (ENST00000484496/ENSG00000106348, intron 2 of 16)	7	128392277	128409486	17210	2	ENSG00000106348	ENST00000484496	486	IMPDH1	protein_coding	inosine monophosphate dehydrogenase 1 [Source:HGNC Symbol;Acc:HGNC:6052]
DMR_283	11	69445001	69446000	1000	*	0.000674199	0.0201431	14.4307	Promoter (<=1kb)	11	69438365	69444743	6379	2	ENSG00000255606	ENST00000544004	-258	AP000439.1	lncRNA	novel transcript
DMR_557	X	1598001	1599000	1000	*	0.000677793	0.0202347	11.4537	Intron (ENST00000313871/ENSG00000197976, intron 3 of 4)	23	1591625	1600303	8679	1	ENSG00000197976	ENST00000381261	6376	AKAP17A	protein_coding	A-kinase anchoring protein 17A [Source:HGNC Symbol;Acc:HGNC:18783]
DMR_557	X	1598001	1599000	1000	*	0.000677793	0.0202347	11.4537	Intron (ENST00000313871/ENSG00000197976, intron 3 of 4)	23	1591625	1600303	8679	1	ENSG00000197976	ENST00000381261	6376	AKAP17A	protein_coding	A-kinase anchoring protein 17A [Source:HGNC Symbol;Acc:HGNC:18783]
DMR_355	16	4679001	4680000	1000	*	0.000685091	0.0203682	13.0139	Promoter (<=1kb)	16	4680173	4683932	3760	1	ENSG00000102858	ENST00000592256	-173	MGRN1	protein_coding	mahogunin ring finger 1 [Source:HGNC Symbol;Acc:HGNC:20254]
DMR_427	17	79779001	79780000	1000	*	0.000707194	0.0208266	12.6022	Exon (ENST00000310942/ENSG00000173894, exon 3 of 5)	17	79778194	79782532	4339	1	ENSG00000173894	ENST00000269399	807	CBX2	protein_coding	chromobox 2 [Source:HGNC Symbol;Acc:HGNC:1552]
DMR_310	13	25001001	25002000	1000	*	0.00072358	0.0211794	-10.2038	Distal Intergenic	13	24988577	24988925	349	2	ENSG00000232858	ENST00000428810	-12076	RPL34P27	processed_pseudogene	ribosomal protein L34 pseudogene 27 [Source:HGNC Symbol;Acc:HGNC:36369]
DMR_130	6	13014001	13015000	1000	*	0.000730014	0.0213244	11.7981	5' UTR	6	13013554	13287837	274284	1	ENSG00000112137	ENST00000675203	447	PHACTR1	protein_coding	phosphatase and actin regulator 1 [Source:HGNC Symbol;Acc:HGNC:20990]
DMR_146	6	105609001	105610000	1000	*	0.00073103	0.0213432	16.3084	Distal Intergenic	6	105612667	105632196	19530	2	ENSG00000237567	ENST00000423489	22196	LINC02836	lncRNA	long intergenic non-protein coding RNA 2836 [Source:HGNC Symbol;Acc:HGNC:54370]
DMR_202	8	141209001	141210000	1000	*	0.000732808	0.0213789	11.2051	3' UTR	8	141192331	141193070	740	1	ENSG00000105339	ENST00000520725	16670	DENND3	protein_coding	DENN domain containing 3 [Source:HGNC Symbol;Acc:HGNC:29134]
DMR_227	9	131009001	131010000	1000	*	0.000748058	0.0216921	-11.3311	Promoter (<=1kb)	9	131009174	131094473	85300	1	ENSG00000050555	ENST00000361069	0	LAMC3	protein_coding	laminin subunit gamma 3 [Source:HGNC Symbol;Acc:HGNC:6494]
DMR_348	15	90065001	90066000	1000	*	0.000751946	0.0217829	14.6756	Promoter (2-3kb)	15	90068014	90074532	6519	1	ENSG00000140548	ENST00000558883	-2014	ZNF710	protein_coding	zinc finger protein 710 [Source:HGNC Symbol;Acc:HGNC:25352]
DMR_208	9	21993001	21994000	1000	*	0.000760371	0.0219707	13.1834	Promoter (<=1kb)	9	21994139	22034504	40366	1	ENSG00000240498	ENST00000468603	-139	CDKN2B-AS1	lncRNA	CDKN2B antisense RNA 1 [Source:HGNC Symbol;Acc:HGNC:34341]
DMR_528	20	62675001	62676000	1000	*	0.000766834	0.0221361	12.7605	Intron (ENST00000466818/ENSG00000101187, intron 2 of 2)	20	62668480	62685785	17306	1	ENSG00000101187	ENST00000466818	6521	SLCO4A1	protein_coding	solute carrier organic anion transporter family member 4A1 [Source:HGNC Symbol;Acc:HGNC:10953]
DMR_26	1	45803001	45804000	1000	*	0.00080499	0.022914	-12.2016	Promoter (<=1kb)	1	45803612	46036122	232511	1	ENSG00000086015	ENST00000361297	0	MAST2	protein_coding	microtubule associated serine/threonine kinase 2 [Source:HGNC Symbol;Acc:HGNC:19035]
DMR_89	3	71440001	71441000	1000	*	0.000807421	0.0229631	15.7298	Intron (ENST00000649528/ENSG00000114861, intron 3 of 20)	3	71318202	71469567	151366	2	ENSG00000114861	ENST00000649145	28567	FOXP1	protein_coding	forkhead box P1 [Source:HGNC Symbol;Acc:HGNC:3823]
DMR_449	19	823001	824000	1000	*	0.000822439	0.023281	15.3948	Promoter (1-2kb)	19	815203	821955	6753	2	ENSG00000129951	ENST00000519502	-1046	PLPPR3	protein_coding	phospholipid phosphatase related 3 [Source:HGNC Symbol;Acc:HGNC:23497]
DMR_482	19	17244001	17245000	1000	*	0.000824473	0.02331	-10.8384	Promoter (<=1kb)	19	17235702	17244504	8803	2	ENSG00000160113	ENST00000596878	0	NR2F6	protein_coding	nuclear receptor subfamily 2 group F member 6 [Source:HGNC Symbol;Acc:HGNC:7977]
DMR_410	17	42188001	42189000	1000	*	0.000839187	0.0236107	18.3157	3' UTR	17	42189943	42191070	1128	2	ENSG00000167925	ENST00000585735	2070	GHDC	protein_coding	GH3 domain containing [Source:HGNC Symbol;Acc:HGNC:24438]
DMR_515	20	47740001	47741000	1000	*	0.000843674	0.0237133	14.8132	Intron (ENST00000359930/ENSG00000196562, intron 2 of 20)	20	47706513	47736943	30431	2	ENSG00000196562	ENST00000478766	-3058	SULF2	protein_coding	sulfatase 2 [Source:HGNC Symbol;Acc:HGNC:20392]
DMR_547	22	39292001	39293000	1000	*	0.000845701	0.0237448	10.7371	Promoter (<=1kb)	22	39292988	39295563	2576	1	ENSG00000224794	ENST00000434516	0	AL022326.1	lncRNA	novel transcript
DMR_490	19	35023001	35024000	1000	*	0.000870128	0.024174	18.0966	Promoter (<=1kb)	19	35023298	35023830	533	1	ENSG00000089351	ENST00000603907	0	GRAMD1A	protein_coding	GRAM domain containing 1A [Source:HGNC Symbol;Acc:HGNC:29305]
DMR_172	7	101216001	101217000	1000	*	0.000876687	0.0242801	10.1939	Promoter (<=1kb)	7	101210595	101216020	5426	2	ENSG00000106397	ENST00000421736	0	PLOD3	protein_coding	procollagen-lysine,2-oxoglutarate 5-dioxygenase 3 [Source:HGNC Symbol;Acc:HGNC:9083]
DMR_112	5	400001	401000	1000	*	0.000886979	0.0244653	10.5076	Intron (ENST00000505113/ENSG00000288622, intron 6 of 12)	5	403731	404546	816	2	ENSG00000214278	ENST00000515583	3546	AC010442.1	processed_pseudogene	mitochondrial translational initiation factor 3 (MTIF3) pseudogene
DMR_257	10	133425001	133426000	1000	*	0.000926809	0.0252976	-10.0132	Promoter (<=1kb)	10	133420666	133424572	3907	2	ENSG00000203772	ENST00000414069	-429	SPRN	protein_coding	shadow of prion protein [Source:HGNC Symbol;Acc:HGNC:16871]
DMR_374	16	66579001	66580000	1000	*	0.000941825	0.0255932	12.2143	Promoter (<=1kb)	16	66579448	66588275	8828	1	ENSG00000140932	ENST00000379486	0	CMTM2	protein_coding	CKLF like MARVEL transmembrane domain containing 2 [Source:HGNC Symbol;Acc:HGNC:19173]
DMR_221	9	129337001	129338000	1000	*	0.000943117	0.0256153	-11.1581	Promoter (<=1kb)	9	129336923	129347477	10555	1	ENSG00000233901	ENST00000654148	78	LINC01503	lncRNA	long intergenic non-protein coding RNA 1503 [Source:HGNC Symbol;Acc:HGNC:51184]
DMR_116	5	138458001	138459000	1000	*	0.000943481	0.0256192	16.2916	Distal Intergenic	5	138454540	138454732	193	2	ENSG00000271196	ENST00000604910	-3269	AC113403.1	processed_pseudogene	tubulin tyrosine ligase-like family, member 12 (TTLL12) pseudogene
DMR_145	6	89406001	89407000	1000	*	0.000978643	0.026333	10.244	Intron (ENST00000369415/ENSG00000025039, intron 1 of 6)	6	89377705	89411505	33801	2	ENSG00000025039	ENST00000492783	4505	RRAGD	protein_coding	Ras related GTP binding D [Source:HGNC Symbol;Acc:HGNC:19903]
DMR_113	5	671001	672000	1000	*	0.000997591	0.026711	11.0486	Intron (ENST00000360578/ENSG00000171368, intron 2 of 3)	5	675826	676616	791	1	ENSG00000271781	ENST00000607068	-3826	AC026740.1	lncRNA	novel transcript, antisense to TPPP
DMR_553	22	50219001	50220000	1000	*	0.00100319	0.0267926	15.0808	3' UTR	22	50217694	50220416	2723	2	ENSG00000128159	ENST00000425018	416	TUBGCP6	protein_coding	tubulin gamma complex associated protein 6 [Source:HGNC Symbol;Acc:HGNC:18127]
DMR_242	9	136902001	136903000	1000	*	0.00101707	0.0270442	-14.4493	Promoter (<=1kb)	9	136901944	136920320	18377	1	ENSG00000127191	ENST00000482854	57	TRAF2	protein_coding	TNF receptor associated factor 2 [Source:HGNC Symbol;Acc:HGNC:12032]
DMR_134	6	16726001	16727000	1000	*	0.00102675	0.0272137	11.5348	Intron (ENST00000244769/ENSG00000124788, intron 3 of 8)	6	16432564	16750092	317529	2	ENSG00000124788	ENST00000483591	23092	ATXN1	protein_coding	ataxin 1 [Source:HGNC Symbol;Acc:HGNC:10548]
DMR_301	12	113077001	113078000	1000	*	0.00103273	0.027322	10.5752	Exon (ENST00000257600/ENSG00000135144, exon 2 of 9)	12	113089866	113097997	8132	1	ENSG00000135144	ENST00000547974	-11866	DTX1	protein_coding	deltex E3 ubiquitin ligase 1 [Source:HGNC Symbol;Acc:HGNC:3060]
DMR_87	3	53169001	53170000	1000	*	0.00103727	0.0274111	12.8945	Intron (ENST00000478843/ENSG00000163932, intron 2 of 3)	3	53168797	53192454	23658	1	ENSG00000163932	ENST00000654719	204	PRKCD	protein_coding	protein kinase C delta [Source:HGNC Symbol;Acc:HGNC:9399]
DMR_22	1	37450001	37451000	1000	*	0.00104191	0.027508	-16.6768	Intron (ENST00000668045/ENSG00000233621, intron 1 of 1)	1	37350934	37474386	123453	2	ENSG00000233621	ENST00000668045	23386	LINC01137	lncRNA	long intergenic non-protein coding RNA 1137 [Source:HGNC Symbol;Acc:HGNC:49453]
DMR_12	1	12185001	12186000	1000	*	0.00105119	0.0276833	12.3074	Intron (ENST00000376259/ENSG00000028137, intron 1 of 9)	1	12191713	12191773	61	1	ENSG00000263676	ENST00000584158	-5713	MIR4632	miRNA	microRNA 4632 [Source:HGNC Symbol;Acc:HGNC:41593]
DMR_341	15	40754001	40755000	1000	*	0.00106559	0.0279604	-13.321	5' UTR	15	40735888	40755246	19359	2	ENSG00000137824	ENST00000558777	246	RMDN3	protein_coding	regulator of microtubule dynamics 3 [Source:HGNC Symbol;Acc:HGNC:25550]
DMR_542	22	26645001	26646000	1000	*	0.00107241	0.0280818	14.0076	Promoter (<=1kb)	22	26644889	26645336	448	2	ENSG00000226912	ENST00000425548	0	ISCA2P1	processed_pseudogene	iron-sulfur cluster assembly 2 pseudogene 1 [Source:HGNC Symbol;Acc:HGNC:38022]
DMR_539	22	19086001	19087000	1000	*	0.00108984	0.0283963	15.0364	Intron (ENST00000537045/ENSG00000070413, intron 1 of 8)	22	19056994	19065904	8911	2	ENSG00000070413	ENST00000473832	-20097	DGCR2	protein_coding	DiGeorge syndrome critical region gene 2 [Source:HGNC Symbol;Acc:HGNC:2845]
DMR_101	4	2046001	2047000	1000	*	0.00109099	0.0284198	11.0969	Distal Intergenic	4	2042050	2043964	1915	1	ENSG00000243449	ENST00000409860	3951	C4orf48	protein_coding	chromosome 4 open reading frame 48 [Source:HGNC Symbol;Acc:HGNC:34437]
DMR_441	18	36130001	36131000	1000	*	0.00109959	0.0285986	-11.8008	Promoter (<=1kb)	18	36129925	36164485	34561	1	ENSG00000134759	ENST00000540799	76	ELP2	protein_coding	elongator acetyltransferase complex subunit 2 [Source:HGNC Symbol;Acc:HGNC:18248]
DMR_31	1	151070001	151071000	1000	*	0.00110856	0.02878	-14.6078	Promoter (<=1kb)	1	151070578	151097915	27338	1	ENSG00000143458	ENST00000462520	0	GABPB2	protein_coding	GA binding protein transcription factor subunit beta 2 [Source:HGNC Symbol;Acc:HGNC:28441]
DMR_267	11	47389001	47390000	1000	*	0.00111028	0.0287922	10.0916	Intron (ENST00000666926/ENSG00000255197, intron 2 of 2)	11	47381738	47395608	13871	2	ENSG00000255197	ENST00000659838	5608	AC090559.1	lncRNA	novel transcript
DMR_296	12	96377001	96378000	1000	*	0.0011265	0.0290344	-20.3641	Intron (ENST00000261211/ENSG00000059758, intron 1 of 16)	12	96386818	96387194	377	2	ENSG00000257169	ENST00000547580	9194	AC125612.1	processed_pseudogene	small nuclear ribonucleoprotein D1 polypeptide 16kDa (SNRPD1) pseudogene
DMR_228	9	131598001	131599000	1000	*	0.00116505	0.029737	19.4874	Exon (ENST00000372189/ENSG00000107263, exon 13 of 24)	9	131587736	131621838	34103	2	ENSG00000107263	ENST00000414781	22838	RAPGEF1	protein_coding	Rap guanine nucleotide exchange factor 1 [Source:HGNC Symbol;Acc:HGNC:4568]
DMR_349	16	384001	385000	1000	*	0.00117874	0.0299802	13.8121	Promoter (1-2kb)	16	386763	387233	471	1	ENSG00000236829	ENST00000435229	-1763	Z97634.1	transcribed_processed_pseudogene	ribosomal protein L23a (RPL23A) pseudogene
DMR_39	1	200488001	200489000	1000	*	0.00123643	0.0310105	10.1224	Distal Intergenic	1	200478020	200483604	5585	2	ENSG00000282849	ENST00000635660	-4397	AL359834.1	lncRNA	novel transcript
DMR_506	19	57799001	57800000	1000	*	0.00125018	0.0312534	11.7224	3' UTR	19	57803841	57813404	9564	2	ENSG00000178935	ENST00000594473	13404	ZNF552	protein_coding	zinc finger protein 552 [Source:HGNC Symbol;Acc:HGNC:26135]
DMR_361	16	16096001	16097000	1000	*	0.00126164	0.0314512	10.0202	Promoter (<=1kb)	16	16094192	16095209	1018	2	ENSG00000241067	ENST00000400791	-792	RPL17P40	processed_pseudogene	ribosomal protein L17 pseudogene 40 [Source:HGNC Symbol;Acc:HGNC:36672]
DMR_493	19	38647001	38648000	1000	*	0.00126312	0.0314705	-11.5668	Promoter (<=1kb)	19	38647649	38721878	74230	1	ENSG00000130402	ENST00000588618	0	ACTN4	protein_coding	actinin alpha 4 [Source:HGNC Symbol;Acc:HGNC:166]
DMR_399	17	7120001	7121000	1000	*	0.00127199	0.0316271	15.2872	Distal Intergenic	17	7107839	7115700	7862	2	ENSG00000161944	ENST00000574868	-4301	ASGR2	protein_coding	asialoglycoprotein receptor 2 [Source:HGNC Symbol;Acc:HGNC:743]
DMR_362	16	16127001	16128000	1000	*	0.00128002	0.0317447	16.5326	Intron (ENST00000399408/ENSG00000103222, intron 27 of 31)	16	16120577	16143036	22460	1	ENSG00000103222	ENST00000676806	6424	ABCC1	protein_coding	ATP binding cassette subfamily C member 1 [Source:HGNC Symbol;Acc:HGNC:51]
DMR_105	4	11369001	11370000	1000	*	0.00129502	0.0319654	13.8998	Promoter (<=1kb)	4	11368827	11368921	95	1	ENSG00000207716	ENST00000384983	174	MIR572	miRNA	microRNA 572 [Source:HGNC Symbol;Acc:HGNC:32828]
DMR_471	19	7944001	7945000	1000	*	0.00130349	0.0320921	-13.5182	Promoter (<=1kb)	19	7944241	7945400	1160	1	ENSG00000286138	ENST00000652364	0	AC010336.7	lncRNA	novel transcript
DMR_435	18	835001	836000	1000	*	0.00131322	0.0322696	10.3764	Distal Intergenic	18	832238	832469	232	1	ENSG00000266575	ENST00000584794	2763	BOLA2P1	processed_pseudogene	bolA family member 2 pseudogene 1 [Source:HGNC Symbol;Acc:HGNC:51437]
DMR_178	7	139091001	139092000	1000	*	0.00131403	0.0322826	-12.6388	Intron (ENST00000242351/ENSG00000105939, intron 1 of 12)	7	139060338	139079267	18930	2	ENSG00000105939	ENST00000460845	-11734	ZC3HAV1	protein_coding	zinc finger CCCH-type containing, antiviral 1 [Source:HGNC Symbol;Acc:HGNC:23721]
DMR_268	11	47392001	47393000	1000	*	0.00131882	0.0323538	12.6881	Intron (ENST00000666926/ENSG00000255197, intron 2 of 2)	11	47381738	47395608	13871	2	ENSG00000255197	ENST00000659838	2608	AC090559.1	lncRNA	novel transcript
DMR_155	6	169172001	169173000	1000	*	0.00133914	0.032651	12.2552	Distal Intergenic	6	169157207	169162992	5786	2	ENSG00000223485	ENST00000657431	-9009	LINC01615	lncRNA	long intergenic non-protein coding RNA 1615 [Source:HGNC Symbol;Acc:HGNC:51898]
DMR_367	16	31129001	31130000	1000	*	0.00138697	0.0334845	18.5753	Promoter (<=1kb)	16	31130456	31131359	904	1	ENSG00000103510	ENST00000573144	-456	KAT8	protein_coding	lysine acetyltransferase 8 [Source:HGNC Symbol;Acc:HGNC:17933]
DMR_446	18	77114001	77115000	1000	*	0.00139788	0.0336517	17.984	Exon (ENST00000612024/ENSG00000278330, exon 2 of 2)	18	77112640	77115726	3087	1	ENSG00000278330	ENST00000611482	1361	AC018529.2	lncRNA	novel transcript, antisense to MBP
DMR_521	20	50379001	50380000	1000	*	0.00141249	0.0338996	12.6185	Distal Intergenic	20	50429190	50429483	294	2	ENSG00000244376	ENST00000497504	49483	RN7SL636P	misc_RNA	RNA, 7SL, cytoplasmic 636, pseudogene [Source:HGNC Symbol;Acc:HGNC:46652]
DMR_532	21	33401001	33402000	1000	*	0.00143407	0.0342678	10.0492	Promoter (1-2kb)	21	33403413	33437516	34104	1	ENSG00000159128	ENST00000290219	-1413	IFNGR2	protein_coding	interferon gamma receptor 2 [Source:HGNC Symbol;Acc:HGNC:5440]
DMR_282	11	68829001	68830000	1000	*	0.00146326	0.0347973	11.647	Intron (ENST00000376618/ENSG00000110090, intron 1 of 18)	11	68807567	68839684	32118	2	ENSG00000110090	ENST00000569129	9684	CPT1A	protein_coding	carnitine palmitoyltransferase 1A [Source:HGNC Symbol;Acc:HGNC:2328]
DMR_439	18	24492001	24493000	1000	*	0.00146302	0.0347973	-10.0436	Distal Intergenic	18	24489375	24491080	1706	1	ENSG00000264695	ENST00000583122	2626	AC007922.1	lncRNA	novel transcript
DMR_458	19	2268001	2269000	1000	*	0.00151532	0.0356695	11.9879	Exon (ENST00000590976/ENSG00000167476, exon 2 of 2)	19	2268487	2269408	922	2	ENSG00000167476	ENST00000590976	408	JSRP1	protein_coding	junctional sarcoplasmic reticulum protein 1 [Source:HGNC Symbol;Acc:HGNC:24963]
DMR_253	10	124355001	124356000	1000	*	0.00153783	0.036089	-18.5337	Distal Intergenic	10	124398021	124403336	5316	2	ENSG00000065154	ENST00000471127	47336	OAT	protein_coding	ornithine aminotransferase [Source:HGNC Symbol;Acc:HGNC:8091]
DMR_444	18	63236001	63237000	1000	*	0.00154365	0.0361813	23.2642	Intron (ENST00000678134/ENSG00000171791, intron 2 of 2)	18	63207622	63208168	547	1	ENSG00000283125	ENST00000634673	28379	AC022726.2	lncRNA	novel transcript, antisense to BCL2
DMR_273	11	64028001	64029000	1000	*	0.00154835	0.0362473	14.3444	Intron (ENST00000255681/ENSG00000133315, intron 3 of 10)	11	64035970	64103653	67684	1	ENSG00000256824	ENST00000537170	-6970	AP000721.2	lncRNA	novel transcript, antisense to MACROD1
DMR_420	17	77139001	77140000	1000	*	0.00160886	0.0372853	-10.1281	Promoter (<=1kb)	17	77140736	77143642	2907	1	ENSG00000129657	ENST00000588880	-736	SEC14L1	protein_coding	SEC14 like lipid binding 1 [Source:HGNC Symbol;Acc:HGNC:10698]
DMR_468	19	6273001	6274000	1000	*	0.00161938	0.0374175	11.5959	Intron (ENST00000252674/ENSG00000130382, intron 1 of 11)	19	6210381	6279975	69595	2	ENSG00000130382	ENST00000252674	5975	MLLT1	protein_coding	MLLT1 super elongation complex subunit [Source:HGNC Symbol;Acc:HGNC:7134]
DMR_406	17	20589001	20590000	1000	*	0.00161963	0.0374175	-16.6636	Promoter (<=1kb)	17	20589293	20590367	1075	1	ENSG00000188013	ENST00000418141	0	MEIS3P2	processed_pseudogene	Meis homeobox 3 pseudogene 2 [Source:HGNC Symbol;Acc:HGNC:17638]
DMR_32	1	153515001	153516000	1000	*	0.00162406	0.0374719	18.2204	Distal Intergenic	1	153500463	153500764	302	2	ENSG00000263841	ENST00000583849	-14237	RN7SL44P	misc_RNA	RNA, 7SL, cytoplasmic 44, pseudogene [Source:HGNC Symbol;Acc:HGNC:46060]
DMR_260	11	2778001	2779000	1000	*	0.00162743	0.0375346	11.6094	Exon (ENST00000155840/ENSG00000053918, exon 15 of 16)	11	2777575	2848293	70719	1	ENSG00000053918	ENST00000526095	426	KCNQ1	protein_coding	potassium voltage-gated channel subfamily Q member 1 [Source:HGNC Symbol;Acc:HGNC:6294]
DMR_325	14	92652001	92653000	1000	*	0.00165765	0.0380565	15.8521	Promoter (<=1kb)	14	92652501	92688049	35549	1	ENSG00000100599	ENST00000556418	0	RIN3	protein_coding	Ras and Rab interactor 3 [Source:HGNC Symbol;Acc:HGNC:18751]
DMR_111	4	188802001	188803000	1000	*	0.00165818	0.0380596	14.0392	Intron (ENST00000659127/ENSG00000250626, intron 2 of 3)	4	188777679	188796633	18955	2	ENSG00000250626	ENST00000514297	-5368	AC093909.4	lncRNA	novel transcript
DMR_179	7	151060001	151061000	1000	*	0.00168717	0.0385424	-10.973	Promoter (<=1kb)	7	151060070	151064895	4826	1	ENSG00000164889	ENST00000490898	0	SLC4A2	protein_coding	solute carrier family 4 member 2 [Source:HGNC Symbol;Acc:HGNC:11028]
DMR_378	16	75002001	75003000	1000	*	0.00172551	0.0391159	14.8041	Promoter (<=1kb)	16	75002297	75104889	102593	1	ENSG00000186187	ENST00000568511	0	ZNRF1	protein_coding	zinc and ring finger 1 [Source:HGNC Symbol;Acc:HGNC:18452]
DMR_463	19	3132001	3133000	1000	*	0.00173927	0.0393505	10.3993	Distal Intergenic	19	3130717	3131398	682	1	ENSG00000266944	ENST00000588562	1284	AC005262.1	processed_pseudogene	ribosomal protein L35 (RPL35) pseudogene
DMR_239	9	136310001	136311000	1000	*	0.00174028	0.0393627	17.7571	Distal Intergenic	9	136281380	136306901	25522	2	ENSG00000260220	ENST00000569961	-3100	CCDC187	protein_coding	coiled-coil domain containing 187 [Source:HGNC Symbol;Acc:HGNC:30942]
DMR_314	13	80654001	80655000	1000	*	0.00176836	0.0398445	-10.0276	Promoter (<=1kb)	13	80654755	80657027	2273	1	ENSG00000226683	ENST00000429776	0	PWWP2AP1	processed_pseudogene	PWWP domain containing 2A pseudogene 1 [Source:HGNC Symbol;Acc:HGNC:39709]
DMR_451	19	830001	831000	1000	*	0.00177515	0.0399584	12.229	3' UTR	19	827837	832018	4182	1	ENSG00000172232	ENST00000233997	2164	AZU1	protein_coding	azurocidin 1 [Source:HGNC Symbol;Acc:HGNC:913]
DMR_75	2	232550001	232551000	1000	*	0.00179474	0.0402814	-19.0392	Promoter (<=1kb)	2	232550674	232556596	5923	1	ENSG00000135930	ENST00000463074	0	EIF4E2	protein_coding	eukaryotic translation initiation factor 4E family member 2 [Source:HGNC Symbol;Acc:HGNC:3293]
DMR_70	2	165149001	165150000	1000	*	0.00179864	0.0403406	-16.18	Intron (ENST00000629817/ENSG00000236283, intron 5 of 6)	2	165088822	165140818	51997	2	ENSG00000153253	ENST00000658209	-8183	SCN3A	protein_coding	sodium voltage-gated channel alpha subunit 3 [Source:HGNC Symbol;Acc:HGNC:10590]
DMR_138	6	31572001	31573000	1000	*	0.00181808	0.0406929	-12.2924	Promoter (<=1kb)	6	31572054	31574324	2271	1	ENSG00000226979	ENST00000454783	0	LTA	protein_coding	lymphotoxin alpha [Source:HGNC Symbol;Acc:HGNC:6709]
DMR_170	7	50303001	50304000	1000	*	0.00184991	0.0412147	-11.5909	Promoter (<=1kb)	7	50304068	50368048	63981	1	ENSG00000185811	ENST00000642219	-68	IKZF1	protein_coding	IKAROS family zinc finger 1 [Source:HGNC Symbol;Acc:HGNC:13176]
DMR_9	1	11650001	11651000	1000	*	0.00185294	0.0412664	-11.808	Promoter (<=1kb)	1	11637018	11650770	13753	2	ENSG00000116661	ENST00000642025	0	FBXO2	protein_coding	F-box protein 2 [Source:HGNC Symbol;Acc:HGNC:13581]
DMR_538	22	18150001	18151000	1000	*	0.00187368	0.0415916	-16.6481	Promoter (<=1kb)	22	18150170	18177397	27228	1	ENSG00000184979	ENST00000215794	0	USP18	protein_coding	ubiquitin specific peptidase 18 [Source:HGNC Symbol;Acc:HGNC:12616]
DMR_303	12	117045001	117046000	1000	*	0.00188139	0.0417145	10.7321	Intron (ENST00000335209/ENSG00000088992, intron 6 of 7)	12	117038957	117046831	7875	2	ENSG00000088992	ENST00000549210	831	TESC	protein_coding	tescalcin [Source:HGNC Symbol;Acc:HGNC:26065]
DMR_109	4	145733001	145734000	1000	*	0.00188947	0.0418374	-12.6221	Intron (ENST00000508981/ENSG00000237136, intron 1 of 1)	4	145732454	145771032	38579	1	ENSG00000237136	ENST00000510096	547	C4orf51	protein_coding	chromosome 4 open reading frame 51 [Source:HGNC Symbol;Acc:HGNC:37264]
DMR_530	20	63741001	63742000	1000	*	0.00192483	0.0423484	10.8196	Promoter (<=1kb)	20	63741252	63743505	2254	1	ENSG00000125520	ENST00000493772	0	SLC2A4RG	protein_coding	SLC2A4 regulator [Source:HGNC Symbol;Acc:HGNC:15930]
DMR_196	8	64587001	64588000	1000	*	0.00194369	0.0425963	-16.485	Exon (ENST00000523954/ENSG00000172817, exon 5 of 5)	8	64574729	64581921	7193	2	ENSG00000254102	ENST00000670034	-5080	AC090136.3	lncRNA	novel transcript
DMR_27	1	51345001	51346000	1000	*	0.00196306	0.0429084	12.6432	Promoter (<=1kb)	1	51287258	51345116	57859	2	ENSG00000085831	ENST00000413473	0	TTC39A	protein_coding	tetratricopeptide repeat domain 39A [Source:HGNC Symbol;Acc:HGNC:18657]
DMR_79	2	241762001	241763000	1000	*	0.00197348	0.0430608	-10.2724	Intron (ENST00000403782/ENSG00000180902, intron 8 of 8)	2	241754793	241755740	948	2	ENSG00000234793	ENST00000417267	-6261	AC114730.2	lncRNA	novel transcript
DMR_4	1	8318001	8319000	1000	*	0.00197534	0.0430851	-13.3321	Promoter (<=1kb)	1	8318114	8344165	26052	1	ENSG00000162426	ENST00000471889	0	SLC45A1	protein_coding	solute carrier family 45 member 1 [Source:HGNC Symbol;Acc:HGNC:17939]
DMR_472	19	8640001	8641000	1000	*	0.00204814	0.0441387	11.1331	Intron (ENST00000671902/ENSG00000268480, intron 3 of 5)	19	8630671	8638649	7979	1	ENSG00000268480	ENST00000593792	9330	NFILZ	protein_coding	NFIL3 like basic leucine zipper [Source:HGNC Symbol;Acc:HGNC:52681]
DMR_42	1	223129001	223130000	1000	*	0.00206271	0.0443088	-10.1487	Exon (ENST00000646044/ENSG00000187554, exon 6 of 6)	1	223123488	223132579	9092	2	ENSG00000187554	ENST00000642471	2579	TLR5	protein_coding	toll like receptor 5 [Source:HGNC Symbol;Acc:HGNC:11851]
DMR_235	9	134294001	134295000	1000	*	0.00220117	0.0462436	-10.0564	Exon (ENST00000417135/ENSG00000223729, exon 2 of 2)	9	134293931	134295397	1467	2	ENSG00000223729	ENST00000417135	397	LINC02247	lncRNA	long intergenic non-protein coding RNA 2247 [Source:HGNC Symbol;Acc:HGNC:53140]
DMR_61	2	86861001	86862000	1000	*	0.00220335	0.0462791	-13.2295	Promoter (<=1kb)	2	86815339	86861924	46586	2	ENSG00000172116	ENST00000393761	0	CD8B	protein_coding	CD8b molecule [Source:HGNC Symbol;Acc:HGNC:1707]
DMR_33	1	153986001	153987000	1000	*	0.00224262	0.0468184	14.3507	Promoter (<=1kb)	1	153981650	153986339	4690	2	ENSG00000143545	ENST00000368575	0	RAB13	protein_coding	RAB13, member RAS oncogene family [Source:HGNC Symbol;Acc:HGNC:9762]
DMR_99	4	979001	980000	1000	*	0.00225203	0.0469527	15.7106	3' UTR	4	958887	973569	14683	2	ENSG00000145214	ENST00000273814	-5432	DGKQ	protein_coding	diacylglycerol kinase theta [Source:HGNC Symbol;Acc:HGNC:2856]
DMR_7	1	9233001	9234000	1000	*	0.00226127	0.0470944	20.5506	Promoter (<=1kb)	1	9234774	9271337	36564	1	ENSG00000049239	ENST00000377403	-774	H6PD	protein_coding	hexose-6-phosphate dehydrogenase/glucose 1-dehydrogenase [Source:HGNC Symbol;Acc:HGNC:4795]
DMR_389	16	88259001	88260000	1000	*	0.00227731	0.0473062	-10.744	Intron (ENST00000563190/ENSG00000261273, intron 1 of 3)	16	88234785	88302511	67727	1	ENSG00000261273	ENST00000563190	24216	AC138512.1	lncRNA	novel transcript
DMR_308	12	131808001	131809000	1000	*	0.00229403	0.0475277	10.6113	Distal Intergenic	12	131815263	131815368	106	2	ENSG00000200483	ENST00000363613	6368	RNU6-1017P	snRNA	RNA, U6 small nuclear 1017, pseudogene [Source:HGNC Symbol;Acc:HGNC:47980]
DMR_19	1	30769001	30770000	1000	*	0.00231301	0.0477664	12.5242	Distal Intergenic	1	30732469	30757774	25306	2	ENSG00000162511	ENST00000294507	-11227	LAPTM5	protein_coding	lysosomal protein transmembrane 5 [Source:HGNC Symbol;Acc:HGNC:29612]
DMR_436	18	13642001	13643000	1000	*	0.00231372	0.04777	18.2271	Exon (ENST00000592991/ENSG00000168675, exon 1 of 3)	18	13641758	13645712	3955	1	ENSG00000168675	ENST00000592991	243	LDLRAD4	protein_coding	low density lipoprotein receptor class A domain containing 4 [Source:HGNC Symbol;Acc:HGNC:1224]
DMR_500	19	49898001	49899000	1000	*	0.00233185	0.0479835	11.008	Promoter (1-2kb)	19	49889654	49896887	7234	2	ENSG00000104951	ENST00000391826	-1114	IL4I1	protein_coding	interleukin 4 induced 1 [Source:HGNC Symbol;Acc:HGNC:19094]
DMR_302	12	113130001	113131000	1000	*	0.00235303	0.0483218	-15.2381	Exon (ENST00000546530/ENSG00000111344, exon 3 of 22)	12	113099887	113135504	35618	2	ENSG00000111344	ENST00000548055	4504	RASAL1	protein_coding	RAS protein activator like 1 [Source:HGNC Symbol;Acc:HGNC:9873]
DMR_185	8	11886001	11887000	1000	*	0.00236366	0.0484478	15.2378	Distal Intergenic	8	11895850	11896870	1021	2	ENSG00000255144	ENST00000525252	9870	AC025857.1	unprocessed_pseudogene	transmembrane protein 126A (TMEM126A) pseudogene
DMR_88	3	53171001	53172000	1000	*	0.00237274	0.0485569	14.6751	Intron (ENST00000478843/ENSG00000163932, intron 2 of 3)	3	53168797	53192454	23658	1	ENSG00000163932	ENST00000654719	2204	PRKCD	protein_coding	protein kinase C delta [Source:HGNC Symbol;Acc:HGNC:9399]
DMR_158	7	1523001	1524000	1000	*	0.00240208	0.0488792	12.8778	Distal Intergenic	7	1530702	1543043	12342	1	ENSG00000198517	ENST00000343242	-6702	MAFK	protein_coding	MAF bZIP transcription factor K [Source:HGNC Symbol;Acc:HGNC:6782]
DMR_210	9	76256001	76257000	1000	*	0.00241474	0.0490173	11.1879	Intron (ENST00000545128/ENSG00000099139, intron 24 of 36)	9	76286494	76288081	1588	2	ENSG00000231137	ENST00000449536	31081	RBM22P5	processed_pseudogene	RNA binding motif protein 22 pseudogene 5 [Source:HGNC Symbol;Acc:HGNC:39698]
DMR_265	11	34248001	34249000	1000	*	0.00243191	0.049273	-10.1565	Intron (ENST00000435224/ENSG00000166016, intron 1 of 16)	11	34173174	34242545	69372	2	ENSG00000166016	ENST00000530814	-5456	ABTB2	protein_coding	ankyrin repeat and BTB domain containing 2 [Source:HGNC Symbol;Acc:HGNC:23842]
DMR_329	14	102821001	102822000	1000	*	0.00243917	0.0493292	-10.445	Intron (ENST00000392745/ENSG00000131323, intron 1 of 11)	14	102830354	102906255	75902	1	ENSG00000131323	ENST00000351691	-8354	TRAF3	protein_coding	TNF receptor associated factor 3 [Source:HGNC Symbol;Acc:HGNC:12033]
DMR_391	16	88793001	88794000	1000	*	0.00244831	0.0494508	10.5516	Distal Intergenic	16	88715338	88785220	69883	2	ENSG00000103335	ENST00000301015	-7781	PIEZO1	protein_coding	piezo type mechanosensitive ion channel component 1 [Source:HGNC Symbol;Acc:HGNC:28993]
DMR_216	9	126683001	126684000	1000	*	0.00244778	0.0494508	-10.9735	Intron (ENST00000355497/ENSG00000136944, intron 2 of 7)	9	126701173	126704691	3519	2	ENSG00000286428	ENST00000671261	20691	AL161731.1	lncRNA	novel transcript
DMR_514	20	47318001	47319000	1000	*	0.00245081	0.0494778	15.9448	Promoter (<=1kb)	20	47318502	47320754	2253	1	ENSG00000267882	ENST00000599904	0	AL031666.2	lncRNA	novel transcript, antisense to ZMYND8
DMR_518	20	49188001	49189000	1000	*	0.00247637	0.0498337	-10.388	Promoter (<=1kb)	20	49113339	49188334	74996	2	ENSG00000124214	ENST00000371856	0	STAU1	protein_coding	staufen double-stranded RNA binding protein 1 [Source:HGNC Symbol;Acc:HGNC:11370]
DMR_184	8	9249001	9250000	1000	*	0.00247736	0.0498391	11.9122	Promoter (<=1kb)	8	9249343	9258951	9609	1	ENSG00000248538	ENST00000648387	0	AC022784.1	lncRNA	novel transcript
DMR_318	14	67817001	67818000	1000	*	0.00250918	0.0502775	19.7022	Promoter (<=1kb)	14	67815529	67816590	1062	2	ENSG00000072121	ENST00000553399	-411	ZFYVE26	protein_coding	zinc finger FYVE-type containing 26 [Source:HGNC Symbol;Acc:HGNC:20761]
DMR_40	1	203128001	203129000	1000	*	0.00251323	0.0503183	10.6371	Promoter (<=1kb)	1	203128306	203166749	38444	1	ENSG00000163485	ENST00000367235	0	ADORA1	protein_coding	adenosine A1 receptor [Source:HGNC Symbol;Acc:HGNC:262]
DMR_556	X	1243001	1244000	1000	*	0.00252311	0.0504691	10.8562	Distal Intergenic	23	1268800	1309935	41136	1	ENSG00000198223	ENST00000417535	-24800	CSF2RA	protein_coding	colony stimulating factor 2 receptor subunit alpha [Source:HGNC Symbol;Acc:HGNC:2435]
DMR_556	X	1243001	1244000	1000	*	0.00252311	0.0504691	10.8562	Distal Intergenic	23	1268800	1309935	41136	1	ENSG00000198223	ENST00000417535	-24800	CSF2RA	protein_coding	colony stimulating factor 2 receptor subunit alpha [Source:HGNC Symbol;Acc:HGNC:2435]
DMR_469	19	6591001	6592000	1000	*	0.0025902	0.0513389	-16.486	Promoter (<=1kb)	19	6583183	6591139	7957	2	ENSG00000125726	ENST00000423145	0	CD70	protein_coding	CD70 molecule [Source:HGNC Symbol;Acc:HGNC:11937]
DMR_401	17	8140001	8141000	1000	*	0.00263712	0.0518848	14.6254	3' UTR	17	8141216	8142191	976	2	ENSG00000179094	ENST00000583677	1191	PER1	protein_coding	period circadian regulator 1 [Source:HGNC Symbol;Acc:HGNC:8845]
DMR_336	15	25798001	25799000	1000	*	0.00264984	0.0520087	11.4794	Intron (ENST00000555815/ENSG00000206190, intron 1 of 20)	15	25712589	25784360	71772	2	ENSG00000206190	ENST00000673763	-13641	ATP10A	protein_coding	ATPase phospholipid transporting 10A (putative) [Source:HGNC Symbol;Acc:HGNC:13542]
DMR_35	1	162003001	162004000	1000	*	0.0026988	0.0527032	16.6709	Intron (ENST00000294794/ENSG00000162745, intron 4 of 7)	1	161983553	161985232	1680	2	ENSG00000162745	ENST00000367938	-17769	OLFML2B	protein_coding	olfactomedin like 2B [Source:HGNC Symbol;Acc:HGNC:24558]
DMR_369	16	31260001	31261000	1000	*	0.00273414	0.0531951	11.588	Promoter (<=1kb)	16	31259975	31332877	72903	1	ENSG00000169896	ENST00000544665	26	ITGAM	protein_coding	integrin subunit alpha M [Source:HGNC Symbol;Acc:HGNC:6149]
DMR_100	4	1172001	1173000	1000	*	0.00273891	0.053225	13.0921	Promoter (<=1kb)	4	1166932	1172583	5652	2	ENSG00000159674	ENST00000290902	0	SPON2	protein_coding	spondin 2 [Source:HGNC Symbol;Acc:HGNC:11253]
DMR_200	8	129958001	129959000	1000	*	0.00275721	0.0534366	18.0379	Intron (ENST00000654339/ENSG00000287195, intron 1 of 1)	8	129953729	129964634	10906	1	ENSG00000287195	ENST00000654339	4272	AC131568.1	lncRNA	novel transcript, antisense to FAM49B
DMR_249	10	79148001	79149000	1000	*	0.00276075	0.0534781	11.2909	Intron (ENST00000334512/ENSG00000108175, intron 3 of 24)	10	79201595	79315753	114159	1	ENSG00000108175	ENST00000611351	-52595	ZMIZ1	protein_coding	zinc finger MIZ-type containing 1 [Source:HGNC Symbol;Acc:HGNC:16493]
DMR_162	7	4725001	4726000	1000	*	0.00276993	0.0535835	10.9512	Promoter (<=1kb)	7	4725440	4728721	3282	1	ENSG00000287665	ENST00000658333	0	AC092428.1	lncRNA	novel transcript, sense intronic to FOXK1
DMR_133	6	15400001	15401000	1000	*	0.00279444	0.0539134	14.1228	Intron (ENST00000341776/ENSG00000008083, intron 2 of 17)	6	15324367	15324472	106	2	ENSG00000201519	ENST00000364649	-75529	RNU6-645P	snRNA	RNA, U6 small nuclear 645, pseudogene [Source:HGNC Symbol;Acc:HGNC:47608]
DMR_300	12	111068001	111069000	1000	*	0.00288409	0.0550899	-10.0477	Intron (ENST00000261726/ENSG00000111249, intron 1 of 21)	12	111099446	111295346	195901	1	ENSG00000111249	ENST00000397643	-30446	CUX2	protein_coding	cut like homeobox 2 [Source:HGNC Symbol;Acc:HGNC:19347]
DMR_217	9	127838001	127839000	1000	*	0.00294341	0.0559449	12.2417	Intron (ENST00000480266/ENSG00000106991, intron 2 of 14)	9	127841112	127841222	111	2	ENSG00000222455	ENST00000410523	2222	RNA5SP296	rRNA_pseudogene	RNA, 5S ribosomal pseudogene 296 [Source:HGNC Symbol;Acc:HGNC:43196]
DMR_186	8	22048001	22049000	1000	*	0.00297271	0.0563439	11.2462	Promoter (<=1kb)	8	22048995	22069056	20062	1	ENSG00000158856	ENST00000522148	0	DMTN	protein_coding	dematin actin binding protein [Source:HGNC Symbol;Acc:HGNC:3382]
DMR_151	6	157145001	157146000	1000	*	0.00298375	0.0564419	13.3121	Promoter (2-3kb)	6	157148624	157208688	60065	1	ENSG00000049618	ENST00000637015	-2624	ARID1B	protein_coding	AT-rich interaction domain 1B [Source:HGNC Symbol;Acc:HGNC:18040]
DMR_434	17	82864001	82865000	1000	*	0.00303189	0.0570781	-12.1677	Promoter (<=1kb)	17	82864291	82911789	47499	1	ENSG00000141556	ENST00000574801	0	TBCD	protein_coding	tubulin folding cofactor D [Source:HGNC Symbol;Acc:HGNC:11581]
DMR_37	1	167439001	167440000	1000	*	0.00304277	0.0572017	12.0844	Promoter (<=1kb)	1	167431161	167439621	8461	2	ENSG00000198821	ENST00000476733	0	CD247	protein_coding	CD247 molecule [Source:HGNC Symbol;Acc:HGNC:1677]
DMR_298	12	110000001	110001000	1000	*	0.00307884	0.0576728	16.8504	Intron (ENST00000553025/ENSG00000076513, intron 1 of 11)	12	109999430	110039763	40334	1	ENSG00000076513	ENST00000261739	571	ANKRD13A	protein_coding	ankyrin repeat domain 13A [Source:HGNC Symbol;Acc:HGNC:21268]
DMR_66	2	121197001	121198000	1000	*	0.00316332	0.0586645	10.6819	Distal Intergenic	2	121178327	121182580	4254	1	ENSG00000236145	ENST00000432984	18674	AC079988.1	lncRNA	novel transcript
DMR_204	8	144061001	144062000	1000	*	0.00316623	0.058709	18.1261	Promoter (<=1kb)	8	144051266	144060692	9427	2	ENSG00000178814	ENST00000618853	-309	OPLAH	protein_coding	5-oxoprolinase, ATP-hydrolysing [Source:HGNC Symbol;Acc:HGNC:8149]
DMR_123	5	172800001	172801000	1000	*	0.00318408	0.0589261	12.3126	Distal Intergenic	5	172785262	172785424	163	2	ENSG00000270243	ENST00000604389	-14577	AC022217.4	processed_pseudogene	phosphatidylinositol glycan anchor biosynthesis, class P (PIGP) pseudogene
DMR_544	22	30247001	30248000	1000	*	0.0032211	0.059373	12.9301	Promoter (<=1kb)	22	30240453	30246759	6307	2	ENSG00000128342	ENST00000249075	-242	LIF	protein_coding	LIF interleukin 6 family cytokine [Source:HGNC Symbol;Acc:HGNC:6596]
DMR_132	6	15355001	15356000	1000	*	0.00322659	0.059443	11.4577	Intron (ENST00000341776/ENSG00000008083, intron 1 of 17)	6	15324367	15324472	106	2	ENSG00000201519	ENST00000364649	-30529	RNU6-645P	snRNA	RNA, U6 small nuclear 645, pseudogene [Source:HGNC Symbol;Acc:HGNC:47608]
DMR_23	1	39771001	39772000	1000	*	0.00329328	0.0602221	-13.3496	Promoter (<=1kb)	1	39769523	39771348	1826	2	ENSG00000198754	ENST00000327582	0	OXCT2	protein_coding	3-oxoacid CoA-transferase 2 [Source:HGNC Symbol;Acc:HGNC:18606]
DMR_294	12	14772001	14773000	1000	*	0.00331628	0.0605083	-11.2261	Promoter (<=1kb)	12	14770555	14771131	577	2	ENSG00000197837	ENST00000539745	-870	H4-16	protein_coding	H4 histone 16 [Source:HGNC Symbol;Acc:HGNC:20510]
DMR_323	14	90804001	90805000	1000	*	0.00335785	0.0609486	12.1078	Intron (ENST00000328459/ENSG00000165914, intron 1 of 19)	14	90524564	90816430	291867	2	ENSG00000165914	ENST00000328459	11430	TTC7B	protein_coding	tetratricopeptide repeat domain 7B [Source:HGNC Symbol;Acc:HGNC:19858]
DMR_455	19	1113001	1114000	1000	*	0.00338765	0.0612773	10.4576	Promoter (1-2kb)	19	1108565	1111605	3041	2	ENSG00000064932	ENST00000587673	-1396	SBNO2	protein_coding	strawberry notch homolog 2 [Source:HGNC Symbol;Acc:HGNC:29158]
DMR_137	6	30785001	30786000	1000	*	0.00339205	0.0613472	14.0487	Intron (ENST00000656751/ENSG00000228022, intron 1 of 3)	6	30781958	30792250	10293	1	ENSG00000228022	ENST00000422944	3043	HCG20	lncRNA	HLA complex group 20 [Source:HGNC Symbol;Acc:HGNC:31334]
DMR_320	14	68928001	68929000	1000	*	0.00342842	0.0617626	11.9876	Intron (ENST00000394419/ENSG00000072110, intron 1 of 21)	14	68902543	68921359	18817	2	ENSG00000072110	ENST00000554158	-6642	ACTN1	protein_coding	actinin alpha 1 [Source:HGNC Symbol;Acc:HGNC:163]
DMR_218	9	128098001	128099000	1000	*	0.00348238	0.0623165	11.5707	Promoter (<=1kb)	9	128098304	128109245	10942	1	ENSG00000148339	ENST00000373064	0	SLC25A25	protein_coding	solute carrier family 25 member 25 [Source:HGNC Symbol;Acc:HGNC:20663]
DMR_347	15	90000001	90001000	1000	*	0.00358516	0.063583	12.2221	Promoter (<=1kb)	15	90001324	90082191	80868	1	ENSG00000140548	ENST00000268154	-324	ZNF710	protein_coding	zinc finger protein 710 [Source:HGNC Symbol;Acc:HGNC:25352]
DMR_531	21	33394001	33395000	1000	*	0.00358869	0.0636231	11.1216	Distal Intergenic	21	33403413	33437516	34104	1	ENSG00000159128	ENST00000290219	-8413	IFNGR2	protein_coding	interferon gamma receptor 2 [Source:HGNC Symbol;Acc:HGNC:5440]
DMR_236	9	135412001	135413000	1000	*	0.00361319	0.0639588	-10.2459	Distal Intergenic	9	135447446	135450154	2709	1	ENSG00000224682	ENST00000449637	-34446	SOCS5P2	processed_pseudogene	suppressor of cytokine signaling 5 pseudogene 2 [Source:HGNC Symbol;Acc:HGNC:44598]
DMR_18	1	28715001	28716000	1000	*	0.00363968	0.0643026	10.8217	3' UTR	1	28736621	28742871	6251	1	ENSG00000198492	ENST00000474884	-20621	YTHDF2	protein_coding	YTH N6-methyladenosine RNA binding protein 2 [Source:HGNC Symbol;Acc:HGNC:31675]
DMR_358	16	8964001	8965000	1000	*	0.00365337	0.0644389	-11.6132	Promoter (<=1kb)	16	8920443	8964514	44072	2	ENSG00000187555	ENST00000569230	0	USP7	protein_coding	ubiquitin specific peptidase 7 [Source:HGNC Symbol;Acc:HGNC:12630]
DMR_353	16	3087001	3088000	1000	*	0.00370417	0.0649893	12.8146	Promoter (<=1kb)	16	3076911	3087100	10190	2	ENSG00000262370	ENST00000571404	0	AC108134.3	lncRNA	novel transcript
DMR_168	7	21898001	21899000	1000	*	0.00374072	0.0654327	14.1052	Intron (ENST00000409508/ENSG00000105877, intron 79 of 81)	7	21902654	21904259	1606	2	ENSG00000164649	ENST00000435717	5259	CDCA7L	protein_coding	cell division cycle associated 7 like [Source:HGNC Symbol;Acc:HGNC:30777]
DMR_543	22	29581001	29582000	1000	*	0.00376706	0.0657173	-10.4396	Promoter (<=1kb)	22	29554808	29581113	26306	2	ENSG00000184117	ENST00000216121	0	NIPSNAP1	protein_coding	nipsnap homolog 1 [Source:HGNC Symbol;Acc:HGNC:7827]
DMR_53	2	27078001	27079000	1000	*	0.00380442	0.0660481	12.3385	Promoter (<=1kb)	2	27078615	27086403	7789	1	ENSG00000138080	ENST00000380320	0	EMILIN1	protein_coding	elastin microfibril interfacer 1 [Source:HGNC Symbol;Acc:HGNC:19880]
DMR_131	6	15193001	15194000	1000	*	0.00381239	0.0661187	17.0787	Distal Intergenic	6	15243923	15245000	1078	2	ENSG00000271888	ENST00000607711	51000	AL136162.1	lncRNA	novel transcript
DMR_447	19	737001	738000	1000	*	0.00381517	0.0661363	13.9752	Intron (ENST00000338448/ENSG00000099864, intron 7 of 8)	19	735055	748326	13272	1	ENSG00000099864	ENST00000587513	1946	PALM	protein_coding	paralemmin [Source:HGNC Symbol;Acc:HGNC:8594]
DMR_187	8	22561001	22562000	1000	*	0.00388966	0.0670044	-10.0073	Promoter (<=1kb)	8	22560931	22565872	4942	1	ENSG00000120896	ENST00000518512	70	SORBS3	protein_coding	sorbin and SH3 domain containing 3 [Source:HGNC Symbol;Acc:HGNC:30907]
DMR_205	9	16872001	16873000	1000	*	0.00395584	0.0676894	15.6153	Promoter (1-2kb)	9	16552580	16870843	318264	2	ENSG00000173068	ENST00000486514	-1158	BNC2	protein_coding	basonuclin 2 [Source:HGNC Symbol;Acc:HGNC:30988]
DMR_321	14	68947001	68948000	1000	*	0.00396698	0.0678296	17.3703	Promoter (<=1kb)	14	68910020	68947548	37529	2	ENSG00000072110	ENST00000553779	0	ACTN1	protein_coding	actinin alpha 1 [Source:HGNC Symbol;Acc:HGNC:163]
DMR_360	16	14630001	14631000	1000	*	0.00399496	0.0681362	-10.5731	Promoter (<=1kb)	16	14435700	14630260	194561	2	ENSG00000140694	ENST00000651865	0	PARN	protein_coding	poly(A)-specific ribonuclease [Source:HGNC Symbol;Acc:HGNC:8609]
DMR_263	11	17082001	17083000	1000	*	0.00400927	0.0682793	14.7689	Intron (ENST00000531428/ENSG00000011405, intron 12 of 12)	11	17076825	17077715	891	2	ENSG00000110700	ENST00000534329	-4286	RPS13	protein_coding	ribosomal protein S13 [Source:HGNC Symbol;Acc:HGNC:10386]
DMR_259	11	805001	806000	1000	*	0.00401568	0.0683582	-22.9364	Promoter (<=1kb)	11	799180	805103	5924	2	ENSG00000177595	ENST00000524486	0	PIDD1	protein_coding	p53-induced death domain protein 1 [Source:HGNC Symbol;Acc:HGNC:16491]
DMR_92	3	128991001	128992000	1000	*	0.00409147	0.069138	17.1242	Promoter (<=1kb)	3	128970980	128991897	20918	2	ENSG00000114656	ENST00000515659	0	CFAP92	protein_coding	cilia and flagella associated protein 92 (putative) [Source:HGNC Symbol;Acc:HGNC:29231]
DMR_62	2	99144001	99145000	1000	*	0.0040955	0.0691858	10.869	Intron (ENST00000424491/ENSG00000241962, intron 2 of 13)	2	99141950	99147490	5541	1	ENSG00000273045	ENST00000496794	2051	C2orf15	protein_coding	chromosome 2 open reading frame 15 [Source:HGNC Symbol;Acc:HGNC:28436]
DMR_309	12	132356001	132357000	1000	*	0.00411885	0.0694114	-14.0546	Distal Intergenic	12	132360734	132361198	465	1	ENSG00000279023	ENST00000623746	-3734	AC148477.6	TEC	novel transcript
DMR_47	1	243438001	243439000	1000	*	0.00412503	0.0694303	14.0892	Intron (ENST00000366541/ENSG00000054282, intron 16 of 17)	1	243418017	243476364	58348	1	ENSG00000054282	ENST00000463042	19984	SDCCAG8	protein_coding	SHH signaling and ciliogenesis regulator SDCCAG8 [Source:HGNC Symbol;Acc:HGNC:10671]
DMR_315	14	23307001	23308000	1000	*	0.00418894	0.0701477	12.3116	Promoter (<=1kb)	14	23307941	23311144	3204	1	ENSG00000129473	ENST00000556599	0	BCL2L2	protein_coding	BCL2 like 2 [Source:HGNC Symbol;Acc:HGNC:995]
DMR_481	19	17110001	17111000	1000	*	0.00421959	0.0705072	13.9324	Intron (ENST00000595618/ENSG00000099331, intron 2 of 39)	19	17102182	17103789	1608	1	ENSG00000099331	ENST00000593411	7819	MYO9B	protein_coding	myosin IXB [Source:HGNC Symbol;Acc:HGNC:7609]
DMR_292	12	6774001	6775000	1000	*	0.00427445	0.0711045	-11.2653	Exon (ENST00000538079/ENSG00000089692, exon 2 of 6)	12	6772520	6778455	5936	1	ENSG00000089692	ENST00000203629	1481	LAG3	protein_coding	lymphocyte activating 3 [Source:HGNC Symbol;Acc:HGNC:6476]
DMR_98	3	196194001	196195000	1000	*	0.0042789	0.071117	15.304	Distal Intergenic	3	196197452	196198910	1459	2	ENSG00000163958	ENST00000460442	3910	ZDHHC19	protein_coding	zinc finger DHHC-type palmitoyltransferase 19 [Source:HGNC Symbol;Acc:HGNC:20713]
DMR_508	20	23126001	23127000	1000	*	0.00428862	0.0712168	11.1344	Exon (ENST00000443744/ENSG00000233746, exon 4 of 4)	20	23125068	23132631	7564	2	ENSG00000233746	ENST00000443744	5631	LINC00656	lncRNA	long intergenic non-protein coding RNA 656 [Source:HGNC Symbol;Acc:HGNC:27304]
DMR_226	9	129624001	129625000	1000	*	0.00433106	0.0716608	-13.2288	Promoter (1-2kb)	9	129626153	129636131	9979	1	ENSG00000148335	ENST00000611055	-1153	NTMT1	protein_coding	N-terminal Xaa-Pro-Lys N-methyltransferase 1 [Source:HGNC Symbol;Acc:HGNC:23373]
DMR_340	15	32579001	32580000	1000	*	0.00436415	0.0719941	14.1177	Intron (ENST00000564670/ENSG00000261064, intron 1 of 2)	15	32583612	32584312	701	1	ENSG00000276724	ENST00000616244	-3612	AC123768.3	lncRNA	novel transcript
DMR_1	1	1764001	1765000	1000	*	0.00440717	0.0725378	15.8147	Intron (ENST00000341426/ENSG00000008130, intron 2 of 11)	1	1752471	1758575	6105	2	ENSG00000008130	ENST00000342348	-5426	NADK	protein_coding	NAD kinase [Source:HGNC Symbol;Acc:HGNC:29831]
DMR_63	2	106543001	106544000	1000	*	0.00447033	0.0732051	-12.6376	Promoter (<=1kb)	2	106543014	106544297	1284	1	ENSG00000232001	ENST00000451464	0	AC108868.2	lncRNA	novel transcript
DMR_383	16	85437001	85438000	1000	*	0.00447137	0.0732078	14.1805	Intron (ENST00000637419/ENSG00000131149, intron 2 of 2)	16	85489813	85490831	1019	1	ENSG00000278716	ENST00000620845	-51813	AC133540.1	lncRNA	novel transcript
DMR_55	2	37600001	37601000	1000	*	0.00450918	0.0736177	-12.5662	Promoter (<=1kb)	2	37600136	37646698	46563	1	ENSG00000236213	ENST00000419425	0	AC006369.1	lncRNA	novel transcript
DMR_299	12	110402001	110403000	1000	*	0.00451959	0.0737354	-10.2814	Intron (ENST00000455511/ENSG00000196510, intron 1 of 10)	12	110386415	110403664	17250	2	ENSG00000196510	ENST00000552170	664	ANAPC7	protein_coding	anaphase promoting complex subunit 7 [Source:HGNC Symbol;Acc:HGNC:17380]
DMR_44	1	229058001	229059000	1000	*	0.00455963	0.0740595	11.1394	Distal Intergenic	1	229042171	229042591	421	1	ENSG00000229840	ENST00000438679	15830	ISCA1P2	processed_pseudogene	iron-sulfur cluster assembly 1 pseudogene 2 [Source:HGNC Symbol;Acc:HGNC:38023]
DMR_104	4	8198001	8199000	1000	*	0.00461082	0.0745906	11.7535	Promoter (<=1kb)	4	8199290	8241103	41814	1	ENSG00000125089	ENST00000245105	-290	SH3TC1	protein_coding	SH3 domain and tetratricopeptide repeats 1 [Source:HGNC Symbol;Acc:HGNC:26009]
DMR_489	19	34973001	34974000	1000	*	0.00461739	0.0746864	-11.5104	Distal Intergenic	19	34956354	34964229	7876	2	ENSG00000180884	ENST00000404801	-8772	ZNF792	protein_coding	zinc finger protein 792 [Source:HGNC Symbol;Acc:HGNC:24751]
DMR_129	6	10381001	10382000	1000	*	0.00464287	0.0749745	-11.2494	Distal Intergenic	6	10365593	10366582	990	2	ENSG00000216781	ENST00000405921	-14419	AL138885.1	processed_pseudogene	ribosomal protein L7 (RPL7) pseudogene
DMR_525	20	59146001	59147000	1000	*	0.00469717	0.0756266	-12.2285	5' UTR	20	59123404	59147026	23623	1	ENSG00000124203	ENST00000610729	22597	ZNF831	protein_coding	zinc finger protein 831 [Source:HGNC Symbol;Acc:HGNC:16167]
DMR_166	7	6424001	6425000	1000	*	0.00480353	0.0767922	18.6574	Promoter (1-2kb)	7	6409126	6422803	13678	2	ENSG00000164535	ENST00000462934	-1198	DAGLB	protein_coding	diacylglycerol lipase beta [Source:HGNC Symbol;Acc:HGNC:28923]
DMR_456	19	1225001	1226000	1000	*	0.00481066	0.076853	11.2674	3' UTR	19	1223148	1228095	4948	1	ENSG00000118046	ENST00000585465	1853	STK11	protein_coding	serine/threonine kinase 11 [Source:HGNC Symbol;Acc:HGNC:11389]
DMR_94	3	143811001	143812000	1000	*	0.00484762	0.0771654	11.2024	Intron (ENST00000316549/ENSG00000181804, intron 2 of 15)	3	143795013	143848458	53446	2	ENSG00000181804	ENST00000474151	36458	SLC9A9	protein_coding	solute carrier family 9 member A9 [Source:HGNC Symbol;Acc:HGNC:20653]
DMR_247	10	50458001	50459000	1000	*	0.00488693	0.0775417	19.1177	Intron (ENST00000429490/ENSG00000198964, intron 5 of 9)	10	50459941	50466932	6992	2	ENSG00000198964	ENST00000498514	7932	SGMS1	protein_coding	sphingomyelin synthase 1 [Source:HGNC Symbol;Acc:HGNC:29799]
DMR_422	17	77426001	77427000	1000	*	0.00491331	0.0777602	11.5494	Promoter (<=1kb)	17	77426956	77488273	61318	1	ENSG00000184640	ENST00000586521	0	SEPTIN9	protein_coding	septin 9 [Source:HGNC Symbol;Acc:HGNC:7323]
DMR_245	10	31697001	31698000	1000	*	0.00493519	0.0780101	10.8031	Intron (ENST00000433770/ENSG00000237797, intron 1 of 1)	10	31693084	31707388	14305	2	ENSG00000237797	ENST00000433770	9388	MACORIS	lncRNA	macrophage enriched lincRNA repressor of IFN-gamma signaling [Source:HGNC Symbol;Acc:HGNC:53963]
DMR_90	3	113948001	113949000	1000	*	0.00501956	0.0789325	-10.6289	Promoter (<=1kb)	3	113948065	113962978	14914	1	ENSG00000184307	ENST00000478793	0	ZDHHC23	protein_coding	zinc finger DHHC-type palmitoyltransferase 23 [Source:HGNC Symbol;Acc:HGNC:28654]
DMR_71	2	186590001	186591000	1000	*	0.00513445	0.0801596	-16.0163	Promoter (<=1kb)	2	186590056	186680901	90846	1	ENSG00000138448	ENST00000261023	0	ITGAV	protein_coding	integrin subunit alpha V [Source:HGNC Symbol;Acc:HGNC:6150]
DMR_36	1	164712001	164713000	1000	*	0.00520507	0.0808571	11.8958	Intron (ENST00000420696/ENSG00000185630, intron 2 of 8)	1	164703026	164703309	284	2	ENSG00000276359	ENST00000619303	-8692	Metazoa_SRP	misc_RNA	Metazoan signal recognition particle RNA [Source:RFAM;Acc:RF00017]
DMR_438	18	24391001	24392000	1000	*	0.00528438	0.0815819	17.161	Intron (ENST00000319481/ENSG00000141447, intron 1 of 27)	18	24347665	24397784	50120	2	ENSG00000141447	ENST00000582350	5784	OSBPL1A	protein_coding	oxysterol binding protein like 1A [Source:HGNC Symbol;Acc:HGNC:16398]
DMR_83	3	23881001	23882000	1000	*	0.00528585	0.0815843	10.349	Promoter (1-2kb)	3	23878981	23879498	518	2	ENSG00000231395	ENST00000434170	-1503	ARL4AP4	processed_pseudogene	ADP ribosylation factor like GTPase 4A pseudogene 4 [Source:HGNC Symbol;Acc:HGNC:52373]
DMR_328	14	100678001	100679000	1000	*	0.0053175	0.0819412	13.4693	Intron (ENST00000557546/ENSG00000258717, intron 1 of 1)	14	100675930	100679884	3955	2	ENSG00000258717	ENST00000557546	884	AL132711.1	lncRNA	novel transcript
DMR_333	14	105291001	105292000	1000	*	0.00538771	0.0826695	12.2485	Intron (ENST00000379937/ENSG00000185024, intron 1 of 16)	14	105226123	105300468	74346	2	ENSG00000185024	ENST00000546417	8468	BRF1	protein_coding	BRF1 RNA polymerase III transcription initiation factor subunit [Source:HGNC Symbol;Acc:HGNC:11551]
DMR_494	19	41440001	41441000	1000	*	0.00539315	0.0827091	10.1233	Promoter (<=1kb)	19	41433627	41440717	7091	2	ENSG00000105341	ENST00000586786	0	DMAC2	protein_coding	distal membrane arm assembly complex 2 [Source:HGNC Symbol;Acc:HGNC:25496]
DMR_255	10	124640001	124641000	1000	*	0.00539645	0.0827458	12.0035	Intron (ENST00000494792/ENSG00000258539, intron 9 of 9)	10	124623353	124624079	727	1	ENSG00000278831	ENST00000621254	16648	AL513190.1	lncRNA	novel transcript, antisense to FAM53B
DMR_480	19	14479001	14480000	1000	*	0.00542939	0.0830734	10.1982	Promoter (<=1kb)	19	14478004	14479857	1854	2	ENSG00000123159	ENST00000589631	0	GIPC1	protein_coding	GIPC PDZ domain containing family member 1 [Source:HGNC Symbol;Acc:HGNC:1226]
DMR_510	20	31503001	31504000	1000	*	0.00547429	0.0836418	-13.5133	Distal Intergenic	20	31514410	31569567	55158	1	ENSG00000101294	ENST00000335574	-10410	HM13	protein_coding	histocompatibility minor 13 [Source:HGNC Symbol;Acc:HGNC:16435]
DMR_183	8	2005001	2006000	1000	*	0.00559617	0.0847516	13.6738	3' UTR	8	2033508	2035587	2080	1	ENSG00000253805	ENST00000517731	-27508	AC245164.1	lncRNA	novel transcript
DMR_201	8	141164001	141165000	1000	*	0.00563836	0.0851555	11.3785	Intron (ENST00000519811/ENSG00000105339, intron 10 of 22)	8	141157395	141176266	18872	1	ENSG00000105339	ENST00000520482	6606	DENND3	protein_coding	DENN domain containing 3 [Source:HGNC Symbol;Acc:HGNC:29134]
DMR_190	8	28779001	28780000	1000	*	0.00567669	0.0855888	12.0064	Promoter (2-3kb)	8	28771006	28776271	5266	2	ENSG00000104299	ENST00000520005	-2730	INTS9	protein_coding	integrator complex subunit 9 [Source:HGNC Symbol;Acc:HGNC:25592]
DMR_462	19	3068001	3069000	1000	*	0.00567661	0.0855888	15.1088	Distal Intergenic	19	3052910	3063107	10198	2	ENSG00000104964	ENST00000221561	-4894	TLE5	protein_coding	TLE family member 5, transcriptional modulator [Source:HGNC Symbol;Acc:HGNC:307]
DMR_154	6	159031001	159032000	1000	*	0.00568836	0.0857089	12.9633	Intron (ENST00000607391/ENSG00000271913, intron 4 of 4)	6	159025949	159088114	62166	1	ENSG00000271913	ENST00000643132	5052	AL035530.2	lncRNA	novel transcript, antisense to TAGAP
DMR_74	2	231465001	231466000	1000	*	0.00573064	0.086087	16.1128	Promoter (<=1kb)	2	231455276	231464551	9276	2	ENSG00000115053	ENST00000677786	-450	NCL	protein_coding	nucleolin [Source:HGNC Symbol;Acc:HGNC:7667]
DMR_452	19	832001	833000	1000	*	0.00572997	0.086087	10.7914	3' UTR	19	827837	832018	4182	1	ENSG00000172232	ENST00000233997	4164	AZU1	protein_coding	azurocidin 1 [Source:HGNC Symbol;Acc:HGNC:913]
DMR_20	1	34865001	34866000	1000	*	0.00574415	0.086245	-16.3475	3' UTR	1	34855169	34859755	4587	2	ENSG00000163866	ENST00000456842	-5246	SMIM12	protein_coding	small integral membrane protein 12 [Source:HGNC Symbol;Acc:HGNC:25154]
DMR_82	3	16318001	16319000	1000	*	0.00576535	0.0863944	15.8876	Intron (ENST00000605932/ENSG00000154814, intron 9 of 9)	3	16314439	16314987	549	1	ENSG00000271964	ENST00000607464	3562	AC090948.1	lncRNA	novel transcript, antisense to RFTN1
DMR_517	20	48712001	48713000	1000	*	0.00577023	0.0864451	11.9574	Intron (ENST00000371941/ENSG00000124126, intron 5 of 39)	20	48692323	48692684	362	2	ENSG00000124126	ENST00000620554	-19317	PREX1	protein_coding	phosphatidylinositol-3,4,5-trisphosphate dependent Rac exchange factor 1 [Source:HGNC Symbol;Acc:HGNC:32594]
DMR_295	12	65668001	65669000	1000	*	0.00585104	0.0872476	11.2066	Distal Intergenic	12	65645992	65646462	471	2	ENSG00000213344	ENST00000393579	-21539	PCNPP3	processed_pseudogene	PEST containing nuclear protein pseudogene 3 [Source:HGNC Symbol;Acc:HGNC:41975]
DMR_464	19	3505001	3506000	1000	*	0.00587432	0.0874591	14.0753	Promoter (<=1kb)	19	3506311	3538334	32024	1	ENSG00000105325	ENST00000441788	-311	FZR1	protein_coding	fizzy and cell division cycle 20 related 1 [Source:HGNC Symbol;Acc:HGNC:24824]
DMR_442	18	48781001	48782000	1000	*	0.00591207	0.0878504	17.7965	Intron (ENST00000256413/ENSG00000134030, intron 9 of 11)	18	48760182	48860565	100384	1	ENSG00000134030	ENST00000587860	20819	CTIF	protein_coding	cap binding complex dependent translation initiation factor [Source:HGNC Symbol;Acc:HGNC:23925]
DMR_416	17	63997001	63998000	1000	*	0.00591805	0.0878718	13.0835	Promoter (<=1kb)	17	63998351	64001969	3619	1	ENSG00000224383	ENST00000577953	-351	PRR29	protein_coding	proline rich 29 [Source:HGNC Symbol;Acc:HGNC:25673]
DMR_486	19	29311001	29312000	1000	*	0.00597123	0.088377	10.3643	Intron (ENST00000582581/ENSG00000264515, intron 9 of 9)	19	29269266	29298576	29311	1	ENSG00000287272	ENST00000663300	41735	AC007786.4	lncRNA	novel transcript
DMR_30	1	151057001	151058000	1000	*	0.00598507	0.0884682	-16.13	Intron (ENST00000439374/ENSG00000197622, intron 4 of 7)	1	151052114	151059574	7461	2	ENSG00000197622	ENST00000483763	1574	CDC42SE1	protein_coding	CDC42 small effector 1 [Source:HGNC Symbol;Acc:HGNC:17719]
DMR_535	21	43812001	43813000	1000	*	0.00600889	0.0887066	11.1723	Promoter (<=1kb)	21	43805758	43812567	6810	2	ENSG00000215458	ENST00000400385	0	AATBC	lncRNA	apoptosis associated transcript in bladder cancer [Source:HGNC Symbol;Acc:HGNC:51526]
DMR_327	14	99244001	99245000	1000	*	0.00606531	0.0891637	-16.4758	Intron (ENST00000345514/ENSG00000127152, intron 2 of 2)	14	99262948	99264735	1788	1	ENSG00000235785	ENST00000429450	-17948	AL109767.1	lncRNA	novel transcript
DMR_450	19	828001	829000	1000	*	0.00608751	0.0893639	17.3189	Promoter (<=1kb)	19	827837	832018	4182	1	ENSG00000172232	ENST00000233997	164	AZU1	protein_coding	azurocidin 1 [Source:HGNC Symbol;Acc:HGNC:913]
DMR_126	6	2246001	2247000	1000	*	0.00608675	0.0893639	14.8526	Promoter (<=1kb)	6	2245895	2399905	154011	1	ENSG00000250903	ENST00000530346	106	GMDS-DT	lncRNA	GMDS divergent transcript [Source:HGNC Symbol;Acc:HGNC:48993]
DMR_460	19	2552001	2553000	1000	*	0.00615391	0.0900632	-11.1779	Intron (ENST00000382159/ENSG00000176533, intron 3 of 4)	19	2538112	2538754	643	1	ENSG00000105694	ENST00000590044	13889	ELOCP28	processed_pseudogene	elongin C pseudogene 28 [Source:HGNC Symbol;Acc:HGNC:49169]
DMR_69	2	130797001	130798000	1000	*	0.00615383	0.0900632	-13.5609	Distal Intergenic	2	130776646	130776957	312	1	ENSG00000232503	ENST00000455007	20355	CYCSP8	processed_pseudogene	CYCS pseudogene 8 [Source:HGNC Symbol;Acc:HGNC:24423]
DMR_478	19	12757001	12758000	1000	*	0.00623989	0.0908144	-17.4893	Exon (ENST00000549706/ENSG00000039987, exon 10 of 10)	19	12755859	12756706	848	1	ENSG00000039987	ENST00000552539	1142	BEST2	protein_coding	bestrophin 2 [Source:HGNC Symbol;Acc:HGNC:17107]
DMR_276	11	65182001	65183000	1000	*	0.00629124	0.0912425	10.7715	Promoter (<=1kb)	11	65182435	65183503	1069	1	ENSG00000014216	ENST00000531068	0	CAPN1	protein_coding	calpain 1 [Source:HGNC Symbol;Acc:HGNC:1476]
DMR_231	9	133656001	133657000	1000	*	0.00634597	0.0916551	15.1284	Exon (ENST00000393056/ENSG00000123454, exon 10 of 12)	9	133654586	133657313	2728	2	ENSG00000225756	ENST00000425189	313	DBH-AS1	lncRNA	DBH antisense RNA 1 [Source:HGNC Symbol;Acc:HGNC:24155]
DMR_102	4	2799001	2800000	1000	*	0.00656725	0.0934898	11.1516	Promoter (<=1kb)	4	2799069	2825220	26152	1	ENSG00000087266	ENST00000513020	0	SH3BP2	protein_coding	SH3 domain binding protein 2 [Source:HGNC Symbol;Acc:HGNC:10825]
DMR_261	11	3154001	3155000	1000	*	0.00680579	0.0956607	14.2733	Intron (ENST00000263650/ENSG00000021762, intron 1 of 21)	11	3126483	3161393	34911	2	ENSG00000021762	ENST00000534157	6393	OSBPL5	protein_coding	oxysterol binding protein like 5 [Source:HGNC Symbol;Acc:HGNC:16392]
DMR_359	16	11206001	11207000	1000	*	0.00688407	0.0963348	11.4411	Intron (ENST00000572466/ENSG00000263033, intron 2 of 2)	16	11196177	11224969	28793	1	ENSG00000263033	ENST00000572466	9824	AC007220.1	lncRNA	novel transcript
DMR_326	14	95502001	95503000	1000	*	0.00694853	0.096962	16.1383	Distal Intergenic	14	95516136	95517911	1776	1	ENSG00000258572	ENST00000554161	-13136	AL133467.1	lncRNA	novel transcript
DMR_290	12	453001	454000	1000	*	0.00703023	0.097716	-13.6017	Distal Intergenic	12	459939	563509	103571	1	ENSG00000139044	ENST00000266383	-5939	B4GALNT3	protein_coding	beta-1,4-N-acetyl-galactosaminyltransferase 3 [Source:HGNC Symbol;Acc:HGNC:24137]
DMR_28	1	62439001	62440000	1000	*	0.00718369	0.0991082	-10.0545	5' UTR	1	62437049	62451804	14756	1	ENSG00000162607	ENST00000339950	1952	USP1	protein_coding	ubiquitin specific peptidase 1 [Source:HGNC Symbol;Acc:HGNC:12607]
DMR_148	6	134176001	134177000	1000	*	0.00723632	0.0995484	13.7804	Promoter (<=1kb)	6	134169250	134175991	6742	2	ENSG00000118515	ENST00000413996	-10	SGK1	protein_coding	serum/glucocorticoid regulated kinase 1 [Source:HGNC Symbol;Acc:HGNC:10810]

## Sheet: PatientPre Vs Control Pre
unq_ID	seqnames	start	end	width	strand	pvalue	qvalue	meth.diff	annotation	geneChr	geneStart	geneEnd	geneLength	geneStrand	geneId	transcriptId	distanceToTSS	Gene.name	Gene.type	Gene.description
DMR_1450	X	2690001	2691000	1000	*	1	0	11.4686	Promoter (<=1kb)	23	2691187	2741300	50114	1	ENSG00000002586	ENST00000611428	-187	CD99	protein_coding	CD99 molecule (Xg blood group) [Source:HGNC Symbol;Acc:HGNC:7082]
DMR_1450	X	2690001	2691000	1000	*	1	0	11.4686	Promoter (<=1kb)	23	2691187	2741300	50114	1	ENSG00000002586	ENST00000611428	-187	CD99	protein_coding	CD99 molecule (Xg blood group) [Source:HGNC Symbol;Acc:HGNC:7082]
DMR_466	7	2074001	2075000	1000	*	1	0	11.5079	Intron (ENST00000402746/ENSG00000002822, intron 9 of 16)	7	1957629	2080013	122385	2	ENSG00000002822	ENST00000438959	5013	MAD1L1	protein_coding	mitotic arrest deficient 1 like 1 [Source:HGNC Symbol;Acc:HGNC:6762]
DMR_467	7	2094001	2095000	1000	*	1	0	11.9332	Intron (ENST00000402746/ENSG00000002822, intron 9 of 16)	7	2069194	2089251	20058	2	ENSG00000002822	ENST00000483165	-4750	MAD1L1	protein_coding	mitotic arrest deficient 1 like 1 [Source:HGNC Symbol;Acc:HGNC:6762]
DMR_1095	17	38867001	38868000	1000	*	0.999999	0	14.8095	Promoter (1-2kb)	17	38869859	38921769	51911	1	ENSG00000002834	ENST00000433206	-1859	LASP1	protein_coding	LIM and SH3 protein 1 [Source:HGNC Symbol;Acc:HGNC:6513]
DMR_265	3	129619001	129620000	1000	*	0.999999	0	10.1936	Distal Intergenic	3	129555214	129606676	51463	2	ENSG00000004399	ENST00000324093	-12325	PLXND1	protein_coding	plexin D1 [Source:HGNC Symbol;Acc:HGNC:9107]
DMR_1272	19	18850001	18851000	1000	*	1	0	12.9281	Promoter (<=1kb)	19	18849813	18852194	2382	1	ENSG00000005007	ENST00000598471	188	UPF1	protein_coding	UPF1 RNA helicase and ATPase [Source:HGNC Symbol;Acc:HGNC:9962]
DMR_1114	17	58277001	58278000	1000	*	1	0	16.8377	Promoter (<=1kb)	17	58275571	58278119	2549	2	ENSG00000005381	ENST00000578493	119	MPO	protein_coding	myeloperoxidase [Source:HGNC Symbol;Acc:HGNC:7218]
DMR_1115	17	58278001	58279000	1000	*	1	0	15.869	Promoter (<=1kb)	17	58275571	58278119	2549	2	ENSG00000005381	ENST00000578493	0	MPO	protein_coding	myeloperoxidase [Source:HGNC Symbol;Acc:HGNC:7218]
DMR_504	7	95324001	95325000	1000	*	1	0	-20.9439	Promoter (<=1kb)	7	95297676	95324532	26857	2	ENSG00000005421	ENST00000222381	0	PON1	protein_coding	paraoxonase 1 [Source:HGNC Symbol;Acc:HGNC:9204]
DMR_769	11	68011001	68012000	1000	*	1	0	14.0456	Intron (ENST00000614849/ENSG00000006534, intron 1 of 9)	11	68010367	68028694	18328	1	ENSG00000006534	ENST00000617288	634	ALDH3B1	protein_coding	aldehyde dehydrogenase 3 family member B1 [Source:HGNC Symbol;Acc:HGNC:410]
DMR_6	1	1764001	1765000	1000	*	0.999999	0	12.555	Intron (ENST00000341426/ENSG00000008130, intron 2 of 11)	1	1752471	1758575	6105	2	ENSG00000008130	ENST00000342348	-5426	NADK	protein_coding	NAD kinase [Source:HGNC Symbol;Acc:HGNC:29831]
DMR_1116	17	63438001	63439000	1000	*	0.999999	0	10.9258	Promoter (<=1kb)	17	63434140	63438311	4172	2	ENSG00000008283	ENST00000542042	0	CYB561	protein_coding	cytochrome b561 [Source:HGNC Symbol;Acc:HGNC:2571]
DMR_974	16	3066001	3067000	1000	*	1	0	-10.1641	Promoter (<=1kb)	16	3065812	3069355	3544	1	ENSG00000008517	ENST00000548246	189	IL32	protein_coding	interleukin 32 [Source:HGNC Symbol;Acc:HGNC:16830]
DMR_1099	17	40026001	40027000	1000	*	1	0	-11.4792	Promoter (<=1kb)	17	40023142	40026450	3309	2	ENSG00000008838	ENST00000580720	0	MED24	protein_coding	mediator complex subunit 24 [Source:HGNC Symbol;Acc:HGNC:22963]
DMR_499	7	73521001	73522000	1000	*	0.999999	0	-10.758	5' UTR	7	73441565	73522278	80714	2	ENSG00000009954	ENST00000404251	278	BAZ1B	protein_coding	bromodomain adjacent to zinc finger domain 1B [Source:HGNC Symbol;Acc:HGNC:961]
DMR_1203	19	801001	802000	1000	*	1	0	-12.3383	Promoter (1-2kb)	19	803575	806045	2471	1	ENSG00000011304	ENST00000592113	-1575	PTBP1	protein_coding	polypyrimidine tract binding protein 1 [Source:HGNC Symbol;Acc:HGNC:9583]
DMR_527	7	151341001	151342000	1000	*	1	0	12.1348	Promoter (<=1kb)	7	151341772	151378449	36678	1	ENSG00000013374	ENST00000413040	0	NUB1	protein_coding	negative regulator of ubiquitin like proteins 1 [Source:HGNC Symbol;Acc:HGNC:17623]
DMR_752	11	60971001	60972000	1000	*	1	0	-14.1254	Promoter (<=1kb)	11	60971680	61020377	48698	1	ENSG00000013725	ENST00000313421	0	CD6	protein_coding	CD6 molecule [Source:HGNC Symbol;Acc:HGNC:1691]
DMR_892	14	91415001	91416000	1000	*	0.999999	0	-17.443	Intron (ENST00000389857/ENSG00000015133, intron 2 of 29)	14	91408130	91416775	8646	2	ENSG00000015133	ENST00000556767	775	CCDC88C	protein_coding	coiled-coil domain containing 88C [Source:HGNC Symbol;Acc:HGNC:19967]
DMR_739	11	3154001	3155000	1000	*	0.999999	0	13.3805	Intron (ENST00000263650/ENSG00000021762, intron 1 of 21)	11	3126483	3161393	34911	2	ENSG00000021762	ENST00000534157	6393	OSBPL5	protein_coding	oxysterol binding protein like 5 [Source:HGNC Symbol;Acc:HGNC:16392]
DMR_1351	20	56466001	56467000	1000	*	1	0	12.393	Promoter (1-2kb)	20	56468585	56518886	50302	1	ENSG00000022277	ENST00000023939	-1585	RTF2	protein_coding	replication termination factor 2 [Source:HGNC Symbol;Acc:HGNC:15890]
DMR_244	3	52197001	52198000	1000	*	1	0	12.0771	Promoter (<=1kb)	3	52198086	52214180	16095	1	ENSG00000023330	ENST00000469224	-86	ALAS1	protein_coding	5'-aminolevulinate synthase 1 [Source:HGNC Symbol;Acc:HGNC:396]
DMR_441	6	161243001	161244000	1000	*	1	0	11.5958	Intron (ENST00000320285/ENSG00000026652, intron 1 of 8)	6	161149205	161232236	83032	2	ENSG00000026652	ENST00000436279	-10765	AGPAT4	protein_coding	1-acylglycerol-3-phosphate O-acyltransferase 4 [Source:HGNC Symbol;Acc:HGNC:20885]
DMR_36	1	12178001	12179000	1000	*	1	0	-14.1811	Intron (ENST00000376259/ENSG00000028137, intron 1 of 9)	1	12167003	12209228	42226	1	ENSG00000028137	ENST00000492361	10998	TNFRSF1B	protein_coding	TNF receptor superfamily member 1B [Source:HGNC Symbol;Acc:HGNC:11917]
DMR_1292	19	42129001	42130000	1000	*	0.999999	0	17.185	Intron (ENST00000389341/ENSG00000028277, intron 1 of 13)	19	42095788	42132391	36604	2	ENSG00000028277	ENST00000528894	2391	POU2F2	protein_coding	POU class 2 homeobox 2 [Source:HGNC Symbol;Acc:HGNC:9213]
DMR_556	8	41896001	41897000	1000	*	0.999999	0	10.7564	Promoter (<=1kb)	8	41653225	41896762	243538	2	ENSG00000029534	ENST00000265709	0	ANK1	protein_coding	ankyrin 1 [Source:HGNC Symbol;Acc:HGNC:492]
DMR_1243	19	5953001	5954000	1000	*	1	0	-11.6152	Intron (ENST00000439268/ENSG00000031823, intron 2 of 16)	19	5917322	5934462	17141	2	ENSG00000031823	ENST00000586344	-18539	RANBP3	protein_coding	RAN binding protein 3 [Source:HGNC Symbol;Acc:HGNC:9850]
DMR_1246	19	7551001	7552000	1000	*	1	0	13.7938	Promoter (<=1kb)	19	7550826	7554243	3418	1	ENSG00000032444	ENST00000599951	175	PNPLA6	protein_coding	patatin like phospholipase domain containing 6 [Source:HGNC Symbol;Acc:HGNC:16268]
DMR_1102	17	42484001	42485000	1000	*	1	0	-19.0396	Intron (ENST00000393829/ENSG00000033627, intron 9 of 20)	17	42481286	42490608	9323	1	ENSG00000033627	ENST00000589759	2715	ATP6V0A1	protein_coding	ATPase H+ transporting V0 subunit a1 [Source:HGNC Symbol;Acc:HGNC:865]
DMR_1103	17	42524001	42525000	1000	*	1	0	-10.2427	Distal Intergenic	17	42520383	42521785	1403	1	ENSG00000033627	ENST00000587299	3618	ATP6V0A1	protein_coding	ATPase H+ transporting V0 subunit a1 [Source:HGNC Symbol;Acc:HGNC:865]
DMR_1144	17	78866001	78867000	1000	*	1	0	16.1141	Intron (ENST00000585421/ENSG00000035862, intron 3 of 4)	17	78852981	78874089	21109	2	ENSG00000035862	ENST00000586057	7089	TIMP2	protein_coding	TIMP metallopeptidase inhibitor 2 [Source:HGNC Symbol;Acc:HGNC:11821]
DMR_1145	17	78879001	78880000	1000	*	1	0	12.1083	Intron (ENST00000536189/ENSG00000035862, intron 1 of 4)	17	78852977	78874150	21174	2	ENSG00000035862	ENST00000585421	-4851	TIMP2	protein_coding	TIMP metallopeptidase inhibitor 2 [Source:HGNC Symbol;Acc:HGNC:11821]
DMR_1146	17	78934001	78935000	1000	*	1	0	15.3158	Distal Intergenic	17	78852977	78925387	72411	2	ENSG00000035862	ENST00000262768	-8614	TIMP2	protein_coding	TIMP metallopeptidase inhibitor 2 [Source:HGNC Symbol;Acc:HGNC:11821]
DMR_984	16	11140001	11141000	1000	*	1	0	-19.45	Intron (ENST00000409790/ENSG00000038532, intron 22 of 23)	16	11126010	11150317	24308	1	ENSG00000038532	ENST00000459723	13991	CLEC16A	protein_coding	C-type lectin domain containing 16A [Source:HGNC Symbol;Acc:HGNC:29013]
DMR_427	6	117377001	117378000	1000	*	1	0	10.0421	Intron (ENST00000368507/ENSG00000047936, intron 18 of 43)	6	117328420	117337340	8921	2	ENSG00000047936	ENST00000403284	-39661	ROS1	protein_coding	ROS proto-oncogene 1, receptor tyrosine kinase [Source:HGNC Symbol;Acc:HGNC:10261]
DMR_27	1	9233001	9234000	1000	*	0.999999	0	17.6194	Promoter (<=1kb)	1	9234774	9271337	36564	1	ENSG00000049239	ENST00000377403	-774	H6PD	protein_coding	hexose-6-phosphate dehydrogenase/glucose 1-dehydrogenase [Source:HGNC Symbol;Acc:HGNC:4795]
DMR_500	7	74028001	74029000	1000	*	1	0	-21.7689	Promoter (<=1kb)	7	74028101	74045273	17173	1	ENSG00000049540	ENST00000431562	0	ELN	protein_coding	elastin [Source:HGNC Symbol;Acc:HGNC:3327]
DMR_434	6	157054001	157055000	1000	*	1	0	-12.8018	Intron (ENST00000346085/ENSG00000049618, intron 6 of 20)	6	157036315	157208683	172369	1	ENSG00000049618	ENST00000637904	17686	ARID1B	protein_coding	AT-rich interaction domain 1B [Source:HGNC Symbol;Acc:HGNC:18040]
DMR_435	6	157145001	157146000	1000	*	1	0	13.1097	Promoter (2-3kb)	6	157148624	157208688	60065	1	ENSG00000049618	ENST00000637015	-2624	ARID1B	protein_coding	AT-rich interaction domain 1B [Source:HGNC Symbol;Acc:HGNC:18040]
DMR_1187	18	58044001	58045000	1000	*	1	0	11.7026	Promoter (<=1kb)	18	58044226	58401539	357314	1	ENSG00000049759	ENST00000400345	0	NEDD4L	protein_coding	NEDD4 like E3 ubiquitin protein ligase [Source:HGNC Symbol;Acc:HGNC:7728]
DMR_431	6	138405001	138406000	1000	*	1	0	11.3421	Promoter (<=1kb)	6	138405971	138413154	7184	1	ENSG00000051620	ENST00000453452	0	HEBP2	protein_coding	heme binding protein 2 [Source:HGNC Symbol;Acc:HGNC:15716]
DMR_696	10	97408001	97409000	1000	*	1	0	15.3767	Intron (ENST00000422848/ENSG00000231970, intron 1 of 1)	10	97393684	97401534	7851	2	ENSG00000052749	ENST00000618765	-6467	RRP12	protein_coding	ribosomal RNA processing 12 homolog [Source:HGNC Symbol;Acc:HGNC:29100]
DMR_352	5	133332001	133333000	1000	*	0.999999	0	-11.7111	Intron (ENST00000265342/ENSG00000053108, intron 4 of 15)	5	133312417	133334058	21642	2	ENSG00000053108	ENST00000514998	1058	FSTL4	protein_coding	follistatin like 4 [Source:HGNC Symbol;Acc:HGNC:21389]
DMR_735	11	2446001	2447000	1000	*	1	0	-12.0597	Intron (ENST00000496887/ENSG00000053918, intron 2 of 6)	11	2445453	2840190	394738	1	ENSG00000053918	ENST00000646564	548	KCNQ1	protein_coding	potassium voltage-gated channel subfamily Q member 1 [Source:HGNC Symbol;Acc:HGNC:6294]
DMR_736	11	2778001	2779000	1000	*	1	0	17.2768	Exon (ENST00000155840/ENSG00000053918, exon 15 of 16)	11	2777575	2848293	70719	1	ENSG00000053918	ENST00000526095	426	KCNQ1	protein_coding	potassium voltage-gated channel subfamily Q member 1 [Source:HGNC Symbol;Acc:HGNC:6294]
DMR_737	11	2780001	2781000	1000	*	1	0	11.673	Intron (ENST00000155840/ENSG00000053918, intron 15 of 15)	11	2777575	2848293	70719	1	ENSG00000053918	ENST00000526095	2426	KCNQ1	protein_coding	potassium voltage-gated channel subfamily Q member 1 [Source:HGNC Symbol;Acc:HGNC:6294]
DMR_122	1	243438001	243439000	1000	*	1	0	10.5076	Intron (ENST00000366541/ENSG00000054282, intron 16 of 17)	1	243418017	243476364	58348	1	ENSG00000054282	ENST00000463042	19984	SDCCAG8	protein_coding	SHH signaling and ciliogenesis regulator SDCCAG8 [Source:HGNC Symbol;Acc:HGNC:10671]
DMR_1429	22	46798001	46799000	1000	*	0.999999	0	13.3173	Intron (ENST00000380995/ENSG00000054611, intron 5 of 13)	22	46773927	47174092	400166	1	ENSG00000054611	ENST00000406733	24074	TBC1D22A	protein_coding	TBC1 domain family member 22A [Source:HGNC Symbol;Acc:HGNC:1309]
DMR_780	11	73388001	73389000	1000	*	1	0	15.2763	Promoter (2-3kb)	11	73391982	73396644	4663	1	ENSG00000054967	ENST00000545886	-2982	RELT	protein_coding	RELT TNF receptor [Source:HGNC Symbol;Acc:HGNC:13764]
DMR_660	10	5840001	5841000	1000	*	0.999999	0	12.8217	Intron (ENST00000380127/ENSG00000057608, intron 1 of 6)	10	5786006	5842132	56127	2	ENSG00000057608	ENST00000380127	1132	GDI2	protein_coding	GDP dissociation inhibitor 2 [Source:HGNC Symbol;Acc:HGNC:4227]
DMR_1466	X	153334001	153335000	1000	*	1	0	15.1625	Promoter (<=1kb)	23	153334147	153352882	18736	1	ENSG00000063587	ENST00000370249	0	ZNF275	protein_coding	zinc finger protein 275 [Source:HGNC Symbol;Acc:HGNC:13069]
DMR_524	7	139714001	139715000	1000	*	1	0	11.406	Intron (ENST00000406875/ENSG00000064393, intron 2 of 14)	7	139583524	139717013	133490	2	ENSG00000064393	ENST00000342645	2013	HIPK2	protein_coding	homeodomain interacting protein kinase 2 [Source:HGNC Symbol;Acc:HGNC:14402]
DMR_1213	19	1030001	1031000	1000	*	1	0	-11.265	Promoter (<=1kb)	19	1030943	1037733	6791	1	ENSG00000064666	ENST00000566695	0	CNN2	protein_coding	calponin 2 [Source:HGNC Symbol;Acc:HGNC:2156]
DMR_1217	19	1113001	1114000	1000	*	1	0	10.6555	Promoter (1-2kb)	19	1108565	1111605	3041	2	ENSG00000064932	ENST00000587673	-1396	SBNO2	protein_coding	strawberry notch homolog 2 [Source:HGNC Symbol;Acc:HGNC:29158]
DMR_1218	19	1126001	1127000	1000	*	1	0	19.4447	Intron (ENST00000438103/ENSG00000064932, intron 2 of 28)	19	1107637	1132221	24585	2	ENSG00000064932	ENST00000438103	5221	SBNO2	protein_coding	strawberry notch homolog 2 [Source:HGNC Symbol;Acc:HGNC:29158]
DMR_970	16	2026001	2027000	1000	*	1	0	-11.4115	Promoter (<=1kb)	16	2026902	2039026	12125	1	ENSG00000065054	ENST00000424542	0	SLC9A3R2	protein_coding	SLC9A3 regulator 2 [Source:HGNC Symbol;Acc:HGNC:11076]
DMR_819	12	55930001	55931000	1000	*	0.999999	0	-18.3504	Promoter (<=1kb)	12	55930428	55936567	6140	1	ENSG00000065357	ENST00000547015	0	DGKA	protein_coding	diacylglycerol kinase alpha [Source:HGNC Symbol;Acc:HGNC:2849]
DMR_820	12	55935001	55936000	1000	*	0.999999	0	-21.9862	Promoter (<=1kb)	12	55935336	55954021	18686	1	ENSG00000065357	ENST00000551296	0	DGKA	protein_coding	diacylglycerol kinase alpha [Source:HGNC Symbol;Acc:HGNC:2849]
DMR_40	1	15833001	15834000	1000	*	1	0	-12.2792	Promoter (2-3kb)	1	15836095	15928557	92463	1	ENSG00000065526	ENST00000673875	-2095	SPEN	protein_coding	spen family transcriptional repressor [Source:HGNC Symbol;Acc:HGNC:17575]
DMR_663	10	6562001	6563000	1000	*	1	0	14.7661	Intron (ENST00000397176/ENSG00000065675, intron 1 of 16)	10	6427148	6580276	153129	2	ENSG00000065675	ENST00000263125	17276	PRKCQ	protein_coding	protein kinase C theta [Source:HGNC Symbol;Acc:HGNC:9410]
DMR_154	2	74185001	74186000	1000	*	0.999999	0	18.3617	Promoter (<=1kb)	2	74186172	74215344	29173	1	ENSG00000065911	ENST00000677997	-172	MTHFD2	protein_coding	methylenetetrahydrofolate dehydrogenase (NADP+ dependent) 2, methenyltetrahydrofolate cyclohydrolase [Source:HGNC Symbol;Acc:HGNC:7434]
DMR_206	2	232929001	232930000	1000	*	1	0	12.4252	Promoter (<=1kb)	2	232894602	232928154	33553	2	ENSG00000066248	ENST00000409079	-847	NGEF	protein_coding	neuronal guanine nucleotide exchange factor [Source:HGNC Symbol;Acc:HGNC:7807]
DMR_949	15	73991001	73992000	1000	*	1	0	-12.3139	Promoter (<=1kb)	15	73988654	73991834	3181	2	ENSG00000067221	ENST00000565240	0	STOML1	protein_coding	stomatin like 1 [Source:HGNC Symbol;Acc:HGNC:14560]
DMR_7	1	2072001	2073000	1000	*	1	0	-10.0558	Promoter (<=1kb)	1	2073462	2185390	111929	1	ENSG00000067606	ENST00000400921	-462	PRKCZ	protein_coding	protein kinase C zeta [Source:HGNC Symbol;Acc:HGNC:9412]
DMR_212	2	239224001	239225000	1000	*	0.999999	0	11.9092	Intron (ENST00000345617/ENSG00000068024, intron 3 of 26)	2	239186488	239236669	50182	2	ENSG00000068024	ENST00000496347	11669	HDAC4	protein_coding	histone deacetylase 4 [Source:HGNC Symbol;Acc:HGNC:14063]
DMR_213	2	239319001	239320000	1000	*	1	0	16.9435	Intron (ENST00000345617/ENSG00000068024, intron 2 of 26)	2	239176453	239309212	132760	2	ENSG00000068024	ENST00000446876	-9789	HDAC4	protein_coding	histone deacetylase 4 [Source:HGNC Symbol;Acc:HGNC:14063]
DMR_160	2	86000001	86001000	1000	*	0.999999	0	10.1256	Distal Intergenic	2	86027966	86028799	834	2	ENSG00000068654	ENST00000471427	27799	POLR1A	protein_coding	RNA polymerase I subunit A [Source:HGNC Symbol;Acc:HGNC:17264]
DMR_147	2	46979001	46980000	1000	*	1	0	16.0518	Intron (ENST00000409245/ENSG00000068724, intron 6 of 20)	2	46978740	47075557	96818	1	ENSG00000068724	ENST00000491786	261	TTC7A	protein_coding	tetratricopeptide repeat domain 7A [Source:HGNC Symbol;Acc:HGNC:19750]
DMR_20	1	6056001	6057000	1000	*	1	0	10.9845	Intron (ENST00000655548/ENSG00000069424, intron 3 of 9)	1	6065753	6100023	34271	1	ENSG00000069424	ENST00000662363	-8753	KCNAB2	protein_coding	potassium voltage-gated channel subfamily A regulatory beta subunit 2 [Source:HGNC Symbol;Acc:HGNC:6229]
DMR_1455	X	44545001	44546000	1000	*	1	0	18.2039	Promoter (2-3kb)	23	44523639	44542859	19221	2	ENSG00000069509	ENST00000378045	-2142	FUNDC1	protein_coding	FUN14 domain containing 1 [Source:HGNC Symbol;Acc:HGNC:28746]
DMR_941	15	52179001	52180000	1000	*	1	0	10.4535	Promoter (<=1kb)	15	52120939	52179887	58949	2	ENSG00000069966	ENST00000396335	0	GNB5	protein_coding	G protein subunit beta 5 [Source:HGNC Symbol;Acc:HGNC:4401]
DMR_1385	22	19086001	19087000	1000	*	0.999999	0	18.8536	Intron (ENST00000537045/ENSG00000070413, intron 1 of 8)	22	19056994	19065904	8911	2	ENSG00000070413	ENST00000473832	-20097	DGCR2	protein_coding	DiGeorge syndrome critical region gene 2 [Source:HGNC Symbol;Acc:HGNC:2845]
DMR_1061	17	2404001	2405000	1000	*	1	0	12.566	Promoter (2-3kb)	17	2387909	2401104	13196	2	ENSG00000070444	ENST00000575394	-2897	MNT	protein_coding	MAX network transcriptional repressor [Source:HGNC Symbol;Acc:HGNC:7188]
DMR_304	4	10092001	10093000	1000	*	1	0	11.0952	Promoter (<=1kb)	4	10084424	10092939	8516	2	ENSG00000071127	ENST00000506246	0	WDR1	protein_coding	WD repeat domain 1 [Source:HGNC Symbol;Acc:HGNC:12754]
DMR_305	4	10099001	10100000	1000	*	1	0	-21.7703	Promoter (2-3kb)	4	10087706	10096618	8913	2	ENSG00000071127	ENST00000505543	-2383	WDR1	protein_coding	WD repeat domain 1 [Source:HGNC Symbol;Acc:HGNC:12754]
DMR_1220	19	1647001	1648000	1000	*	1	0	11.1513	Intron (ENST00000611869/ENSG00000071564, intron 1 of 18)	19	1609290	1650287	40998	2	ENSG00000071564	ENST00000611869	2287	TCF3	protein_coding	transcription factor 3 [Source:HGNC Symbol;Acc:HGNC:11633]
DMR_1256	19	14208001	14209000	1000	*	1	0	10.5825	Promoter (1-2kb)	19	14147743	14206187	58445	2	ENSG00000072071	ENST00000340736	-1814	ADGRL1	protein_coding	adhesion G protein-coupled receptor L1 [Source:HGNC Symbol;Acc:HGNC:20973]
DMR_885	14	68947001	68948000	1000	*	1	0	18.3177	Promoter (<=1kb)	14	68910020	68947548	37529	2	ENSG00000072110	ENST00000553779	0	ACTN1	protein_coding	actinin alpha 1 [Source:HGNC Symbol;Acc:HGNC:163]
DMR_1074	17	7350001	7351000	1000	*	0.999999	0	-18.8126	Promoter (<=1kb)	17	7350317	7351476	1160	1	ENSG00000072818	ENST00000571471	0	ACAP1	protein_coding	ArfGAP with coiled-coil, ankyrin repeat and PH domains 1 [Source:HGNC Symbol;Acc:HGNC:16467]
DMR_1258	19	16259001	16260000	1000	*	1	0	15.5669	Distal Intergenic	19	16234044	16234764	721	1	ENSG00000072958	ENST00000592703	24957	AP1M1	protein_coding	adaptor related protein complex 1 subunit mu 1 [Source:HGNC Symbol;Acc:HGNC:13667]
DMR_1259	19	16263001	16264000	1000	*	1	0	10.5865	Distal Intergenic	19	16234044	16234764	721	1	ENSG00000072958	ENST00000592703	28957	AP1M1	protein_coding	adaptor related protein complex 1 subunit mu 1 [Source:HGNC Symbol;Acc:HGNC:13667]
DMR_1451	X	10158001	10159000	1000	*	0.999999	0	10.224	Promoter (<=1kb)	23	10158448	10233697	75250	1	ENSG00000073464	ENST00000380829	0	CLCN4	protein_coding	chloride voltage-gated channel 4 [Source:HGNC Symbol;Acc:HGNC:2022]
DMR_276	3	185300001	185301000	1000	*	1	0	13.4282	Intron (ENST00000446828/ENSG00000073803, intron 2 of 12)	3	185285393	185291749	6357	1	ENSG00000073803	ENST00000438798	14608	MAP3K13	protein_coding	mitogen-activated protein kinase kinase kinase 13 [Source:HGNC Symbol;Acc:HGNC:6852]
DMR_277	3	187000001	187001000	1000	*	1	0	10.6446	Intron (ENST00000676786/ENSG00000073849, intron 2 of 2)	3	186996622	187006551	9930	1	ENSG00000073849	ENST00000485105	3379	ST6GAL1	protein_coding	ST6 beta-galactoside alpha-2,6-sialyltransferase 1 [Source:HGNC Symbol;Acc:HGNC:10860]
DMR_261	3	127792001	127793000	1000	*	1	0	-16.4571	Promoter (<=1kb)	3	127722550	127791261	68712	2	ENSG00000074416	ENST00000476654	-740	MGLL	protein_coding	monoglyceride lipase [Source:HGNC Symbol;Acc:HGNC:17038]
DMR_1059	17	1644001	1645000	1000	*	1	0	12.3432	Promoter (<=1kb)	17	1640581	1644519	3939	2	ENSG00000074660	ENST00000574545	0	SCARF1	protein_coding	scavenger receptor class F member 1 [Source:HGNC Symbol;Acc:HGNC:16820]
DMR_433	6	154355001	154356000	1000	*	1	0	13.2433	Intron (ENST00000265198/ENSG00000074706, intron 1 of 11)	6	154159612	154356735	197124	2	ENSG00000074706	ENST00000367220	735	IPCEF1	protein_coding	interaction protein for cytohesin exchange factors 1 [Source:HGNC Symbol;Acc:HGNC:21204]
DMR_1065	17	4074001	4075000	1000	*	1	0	17.8796	Promoter (<=1kb)	17	4070779	4075180	4402	2	ENSG00000074755	ENST00000572699	180	ZZEF1	protein_coding	zinc finger ZZ-type and EF-hand domain containing 1 [Source:HGNC Symbol;Acc:HGNC:29027]
DMR_25	1	8871001	8872000	1000	*	1	0	11.9604	Promoter (<=1kb)	1	8861002	8871576	10575	2	ENSG00000074800	ENST00000464920	0	ENO1	protein_coding	enolase 1 [Source:HGNC Symbol;Acc:HGNC:3350]
DMR_42	1	17580001	17581000	1000	*	1	0	12.9048	Promoter (<=1kb)	1	17580553	17697649	117097	1	ENSG00000074964	ENST00000375415	0	ARHGEF10L	protein_coding	Rho guanine nucleotide exchange factor 10 like [Source:HGNC Symbol;Acc:HGNC:25540]
DMR_827	12	100199001	100200000	1000	*	1	0	13.8099	Promoter (<=1kb)	12	100199122	100210320	11199	1	ENSG00000075089	ENST00000551652	0	ACTR6	protein_coding	actin related protein 6 [Source:HGNC Symbol;Acc:HGNC:24025]
DMR_1424	22	46288001	46289000	1000	*	0.999999	0	15.0567	Promoter (<=1kb)	22	46288510	46292933	4424	1	ENSG00000075234	ENST00000451998	0	TTC38	protein_coding	tetratricopeptide repeat domain 38 [Source:HGNC Symbol;Acc:HGNC:26082]
DMR_1426	22	46683001	46684000	1000	*	1	0	12.2606	Distal Intergenic	22	46674608	46679683	5076	1	ENSG00000075240	ENST00000408031	8393	GRAMD4	protein_coding	GRAM domain containing 4 [Source:HGNC Symbol;Acc:HGNC:29113]
DMR_1425	22	46367001	46368000	1000	*	1	0	-13.5213	Promoter (<=1kb)	22	46365225	46366549	1325	2	ENSG00000075275	ENST00000674423	-452	CELSR1	protein_coding	cadherin EGF LAG seven-pass G-type receptor 1 [Source:HGNC Symbol;Acc:HGNC:1850]
DMR_141	2	28395001	28396000	1000	*	1	0	24.0865	Promoter (<=1kb)	2	28395511	28412192	16682	1	ENSG00000075426	ENST00000436647	0	FOSL2	protein_coding	FOS like 2, AP-1 transcription factor subunit [Source:HGNC Symbol;Acc:HGNC:3798]
DMR_702	10	100715001	100716000	1000	*	1	0	-12.825	Distal Intergenic	10	100735396	100829944	94549	1	ENSG00000075891	ENST00000679374	-19396	PAX2	protein_coding	paired box 2 [Source:HGNC Symbol;Acc:HGNC:8616]
DMR_47	1	21608001	21609000	1000	*	0.999999	0	11.5485	Exon (ENST00000290101/ENSG00000076864, exon 16 of 27)	1	21596221	21620041	23821	2	ENSG00000076864	ENST00000374763	11041	RAP1GAP	protein_coding	RAP1 GTPase activating protein [Source:HGNC Symbol;Acc:HGNC:9858]
DMR_48	1	21622001	21623000	1000	*	1	0	-13.5087	Promoter (<=1kb)	1	21596221	21622568	26348	2	ENSG00000076864	ENST00000374761	0	RAP1GAP	protein_coding	RAP1 GTPase activating protein [Source:HGNC Symbol;Acc:HGNC:9858]
DMR_1290	19	41922001	41923000	1000	*	1	0	14.225	Promoter (<=1kb)	19	41923094	41930127	7034	1	ENSG00000076928	ENST00000594417	-94	ARHGEF1	protein_coding	Rho guanine nucleotide exchange factor 1 [Source:HGNC Symbol;Acc:HGNC:681]
DMR_804	12	2891001	2892000	1000	*	0.999999	0	-12.8383	Promoter (<=1kb)	12	2890907	2941130	50224	1	ENSG00000078246	ENST00000397132	94	TULP3	protein_coding	TUB like protein 3 [Source:HGNC Symbol;Acc:HGNC:12425]
DMR_666	10	21535001	21536000	1000	*	1	0	10.3313	Intron (ENST00000651097/ENSG00000078403, intron 1 of 5)	10	21534749	21595384	60636	1	ENSG00000078403	ENST00000479634	252	MLLT10	protein_coding	MLLT10 histone lysine methyltransferase DOT1L cofactor [Source:HGNC Symbol;Acc:HGNC:16063]
DMR_313	4	71186001	71187000	1000	*	1	0	-11.3202	Promoter (<=1kb)	4	71187259	71572083	384825	1	ENSG00000080493	ENST00000264485	-259	SLC4A4	protein_coding	solute carrier family 4 member 4 [Source:HGNC Symbol;Acc:HGNC:11030]
DMR_797	11	133930001	133931000	1000	*	1	0	10.9567	Exon (ENST00000533871/ENSG00000080854, exon 11 of 20)	11	133922576	133938100	15525	2	ENSG00000080854	ENST00000527648	7100	IGSF9B	protein_coding	immunoglobulin superfamily member 9B [Source:HGNC Symbol;Acc:HGNC:32326]
DMR_354	5	134119001	134120000	1000	*	1	0	-19.515	Intron (ENST00000342854/ENSG00000081059, intron 3 of 9)	5	134115956	134142813	26858	1	ENSG00000081059	ENST00000520652	3045	TCF7	protein_coding	transcription factor 7 [Source:HGNC Symbol;Acc:HGNC:11639]
DMR_355	5	134129001	134130000	1000	*	1	0	-24.0483	Intron (ENST00000342854/ENSG00000081059, intron 3 of 9)	5	134123618	134142814	19197	1	ENSG00000081059	ENST00000519037	5383	TCF7	protein_coding	transcription factor 7 [Source:HGNC Symbol;Acc:HGNC:11639]
DMR_189	2	196169001	196170000	1000	*	1	0	-12.4807	Intron (ENST00000263955/ENSG00000081320, intron 1 of 7)	2	196163364	196171000	7637	2	ENSG00000081320	ENST00000449152	1000	STK17B	protein_coding	serine/threonine kinase 17b [Source:HGNC Symbol;Acc:HGNC:11396]
DMR_34	1	11964001	11965000	1000	*	1	0	10.0838	Promoter (<=1kb)	1	11964688	11975538	10851	1	ENSG00000083444	ENST00000491536	0	PLOD1	protein_coding	procollagen-lysine,2-oxoglutarate 5-dioxygenase 1 [Source:HGNC Symbol;Acc:HGNC:9081]
DMR_747	11	44621001	44622000	1000	*	1	0	14.8417	Distal Intergenic	11	44618270	44619709	1440	1	ENSG00000085117	ENST00000524750	2731	CD82	protein_coding	CD82 molecule [Source:HGNC Symbol;Acc:HGNC:6210]
DMR_775	11	70424001	70425000	1000	*	1	0	10.9265	Intron (ENST00000346329/ENSG00000085733, intron 11 of 16)	11	70422503	70435981	13479	1	ENSG00000085733	ENST00000393747	1498	CTTN	protein_coding	cortactin [Source:HGNC Symbol;Acc:HGNC:3338]
DMR_510	7	100866001	100867000	1000	*	1	0	-12.2413	Promoter (<=1kb)	7	100867387	100868141	755	1	ENSG00000087077	ENST00000496260	-387	TRIP6	protein_coding	thyroid hormone receptor interactor 6 [Source:HGNC Symbol;Acc:HGNC:12311]
DMR_381	5	179265001	179266000	1000	*	1	0	11.1677	Intron (ENST00000251582/ENSG00000087116, intron 3 of 21)	5	179120172	179345430	225259	2	ENSG00000087116	ENST00000518335	79430	ADAMTS2	protein_coding	ADAM metallopeptidase with thrombospondin type 1 motif 2 [Source:HGNC Symbol;Acc:HGNC:218]
DMR_1006	16	56318001	56319000	1000	*	0.999999	0	10.5233	Intron (ENST00000262493/ENSG00000087258, intron 3 of 8)	16	56328661	56356347	27687	1	ENSG00000087258	ENST00000562316	-9661	GNAO1	protein_coding	G protein subunit alpha o1 [Source:HGNC Symbol;Acc:HGNC:4389]
DMR_292	4	2801001	2802000	1000	*	0.999999	0	12.8698	Intron (ENST00000503219/ENSG00000087266, intron 1 of 5)	4	2799069	2825220	26152	1	ENSG00000087266	ENST00000513020	1932	SH3BP2	protein_coding	SH3 domain binding protein 2 [Source:HGNC Symbol;Acc:HGNC:10825]
DMR_999	16	31177001	31178000	1000	*	1	0	-13.727	Promoter (2-3kb)	16	31180138	31191602	11465	1	ENSG00000089280	ENST00000566605	-2138	FUS	protein_coding	FUS RNA binding protein [Source:HGNC Symbol;Acc:HGNC:4010]
DMR_1282	19	35023001	35024000	1000	*	1	0	20.6668	Promoter (<=1kb)	19	35023298	35023830	533	1	ENSG00000089351	ENST00000603907	0	GRAMD1A	protein_coding	GRAM domain containing 1A [Source:HGNC Symbol;Acc:HGNC:29305]
DMR_756	11	62641001	62642000	1000	*	1	0	-11.5812	Promoter (1-2kb)	11	62634571	62639471	4901	2	ENSG00000089597	ENST00000524437	-1530	GANAB	protein_coding	glucosidase II alpha subunit [Source:HGNC Symbol;Acc:HGNC:4138]
DMR_1297	19	46722001	46723000	1000	*	1	0	12.3554	Exon (ENST00000263280/ENSG00000090372, exon 14 of 18)	19	46720409	46723211	2803	2	ENSG00000090372	ENST00000600615	211	STRN4	protein_coding	striatin 4 [Source:HGNC Symbol;Acc:HGNC:15721]
DMR_1309	19	49475001	49476000	1000	*	0.999999	0	-21.8539	Promoter (<=1kb)	19	49475780	49486231	10452	1	ENSG00000090554	ENST00000598555	0	FLT3LG	protein_coding	fms related receptor tyrosine kinase 3 ligand [Source:HGNC Symbol;Acc:HGNC:3766]
DMR_516	7	105521001	105522000	1000	*	1	0	-10.6574	Intron (ENST00000481939/ENSG00000091127, intron 1 of 16)	7	105456511	105522258	65748	2	ENSG00000091127	ENST00000356362	258	PUS7	protein_coding	pseudouridine synthase 7 [Source:HGNC Symbol;Acc:HGNC:26033]
DMR_1069	17	5586001	5587000	1000	*	1	0	11.825	Promoter (1-2kb)	17	5501400	5584531	83132	2	ENSG00000091592	ENST00000262467	-1470	NLRP1	protein_coding	NLR family pyrin domain containing 1 [Source:HGNC Symbol;Acc:HGNC:14374]
DMR_1068	17	4966001	4967000	1000	*	1	0	10.8535	Promoter (<=1kb)	17	4966238	4966749	512	2	ENSG00000091640	ENST00000570341	0	SPAG7	protein_coding	sperm associated antigen 7 [Source:HGNC Symbol;Acc:HGNC:11216]
DMR_872	14	24136001	24137000	1000	*	1	0	-12.0089	Promoter (<=1kb)	14	24136163	24138959	2797	1	ENSG00000092010	ENST00000559123	0	PSME1	protein_coding	proteasome activator subunit 1 [Source:HGNC Symbol;Acc:HGNC:9568]
DMR_1130	17	75828001	75829000	1000	*	1	0	-10.9944	3' UTR	17	75827225	75830147	2923	2	ENSG00000092929	ENST00000589670	1147	UNC13D	protein_coding	unc-13 homolog D [Source:HGNC Symbol;Acc:HGNC:23147]
DMR_1131	17	75845001	75846000	1000	*	1	0	11.1912	Promoter (<=1kb)	17	75842493	75844552	2060	2	ENSG00000092929	ENST00000586108	-449	UNC13D	protein_coding	unc-13 homolog D [Source:HGNC Symbol;Acc:HGNC:23147]
DMR_1253	19	12766001	12767000	1000	*	0.999999	0	21.9964	Promoter (<=1kb)	19	12764348	12766523	2176	2	ENSG00000095066	ENST00000592259	0	HOOK2	protein_coding	hook microtubule tethering protein 2 [Source:HGNC Symbol;Acc:HGNC:19885]
DMR_412	6	33634001	33635000	1000	*	1	0	11.2242	Intron (ENST00000374316/ENSG00000096433, intron 2 of 58)	6	33621322	33696562	75241	1	ENSG00000096433	ENST00000605930	12679	ITPR3	protein_coding	inositol 1,4,5-trisphosphate receptor type 3 [Source:HGNC Symbol;Acc:HGNC:6182]
DMR_1262	19	17108001	17109000	1000	*	1	0	11.132	Intron (ENST00000595618/ENSG00000099331, intron 2 of 39)	19	17102182	17103789	1608	1	ENSG00000099331	ENST00000593411	5819	MYO9B	protein_coding	myosin IXB [Source:HGNC Symbol;Acc:HGNC:7609]
DMR_1223	19	2041001	2042000	1000	*	1	0	-11.8051	Promoter (<=1kb)	19	2037465	2041842	4378	2	ENSG00000099875	ENST00000589441	0	MKNK2	protein_coding	MAPK interacting serine/threonine kinase 2 [Source:HGNC Symbol;Acc:HGNC:7111]
DMR_1224	19	2048001	2049000	1000	*	1	0	-13.2567	Intron (ENST00000309340/ENSG00000099875, intron 2 of 13)	19	2039412	2050853	11442	2	ENSG00000099875	ENST00000586828	1853	MKNK2	protein_coding	MAPK interacting serine/threonine kinase 2 [Source:HGNC Symbol;Acc:HGNC:7111]
DMR_1384	22	17697001	17698000	1000	*	1	0	11.1779	Intron (ENST00000399782/ENSG00000099968, intron 6 of 6)	22	17695738	17702363	6626	1	ENSG00000099968	ENST00000479296	1263	BCL2L13	protein_coding	BCL2 like 13 [Source:HGNC Symbol;Acc:HGNC:17164]
DMR_1403	22	37314001	37315000	1000	*	0.999999	0	15.0918	3' UTR	22	37309968	37313638	3671	1	ENSG00000100055	ENST00000446506	4033	CYTH4	protein_coding	cytohesin 4 [Source:HGNC Symbol;Acc:HGNC:9505]
DMR_1412	22	42340001	42341000	1000	*	0.999999	0	10.1812	Intron (ENST00000515426/ENSG00000100207, intron 1 of 1)	22	42214847	42343616	128770	2	ENSG00000100207	ENST00000515426	2616	TCF20	protein_coding	transcription factor 20 [Source:HGNC Symbol;Acc:HGNC:11631]
DMR_1413	22	42341001	42342000	1000	*	1	0	13.6279	Intron (ENST00000515426/ENSG00000100207, intron 1 of 1)	22	42214847	42343616	128770	2	ENSG00000100207	ENST00000515426	1616	TCF20	protein_coding	transcription factor 20 [Source:HGNC Symbol;Acc:HGNC:11631]
DMR_1414	22	42347001	42348000	1000	*	1	0	-10.6505	Distal Intergenic	22	42214847	42343616	128770	2	ENSG00000100207	ENST00000515426	-3385	TCF20	protein_coding	transcription factor 20 [Source:HGNC Symbol;Acc:HGNC:11631]
DMR_1398	22	35301001	35302000	1000	*	0.999999	0	18.7664	Intron (ENST00000608749/ENSG00000100284, intron 1 of 4)	22	35299894	35347973	48080	1	ENSG00000100284	ENST00000449058	1107	TOM1	protein_coding	target of myb1 membrane trafficking protein [Source:HGNC Symbol;Acc:HGNC:11982]
DMR_1399	22	35328001	35329000	1000	*	1	0	19.0693	Intron (ENST00000447733/ENSG00000100284, intron 7 of 14)	22	35323868	35338788	14921	1	ENSG00000100284	ENST00000491987	4133	TOM1	protein_coding	target of myb1 membrane trafficking protein [Source:HGNC Symbol;Acc:HGNC:11982]
DMR_1400	22	35353001	35354000	1000	*	1	0	11.8153	Distal Intergenic	22	35344186	35347983	3798	1	ENSG00000100284	ENST00000492723	8815	TOM1	protein_coding	target of myb1 membrane trafficking protein [Source:HGNC Symbol;Acc:HGNC:11982]
DMR_1416	22	43147001	43148000	1000	*	1	0	13.3699	Distal Intergenic	22	43151547	43163241	11695	1	ENSG00000100300	ENST00000583777	-3547	TSPO	protein_coding	translocator protein [Source:HGNC Symbol;Acc:HGNC:1158]
DMR_1417	22	43148001	43149000	1000	*	1	0	21.2812	Promoter (2-3kb)	22	43151547	43163241	11695	1	ENSG00000100300	ENST00000583777	-2547	TSPO	protein_coding	translocator protein [Source:HGNC Symbol;Acc:HGNC:1158]
DMR_1401	22	35825001	35826000	1000	*	1	0	11.4418	Promoter (<=1kb)	22	35760010	35824373	64364	2	ENSG00000100320	ENST00000473487	-628	RBFOX2	protein_coding	RNA binding fox-1 homolog 2 [Source:HGNC Symbol;Acc:HGNC:9906]
DMR_1402	22	36377001	36378000	1000	*	0.999999	0	-11.2322	Intron (ENST00000216181/ENSG00000100345, intron 1 of 40)	22	36281280	36387967	106688	2	ENSG00000100345	ENST00000216181	9967	MYH9	protein_coding	myosin heavy chain 9 [Source:HGNC Symbol;Acc:HGNC:7579]
DMR_1420	22	45226001	45227000	1000	*	1	0	13.2772	Promoter (<=1kb)	22	45195828	45226903	31076	2	ENSG00000100364	ENST00000391627	0	KIAA0930	protein_coding	KIAA0930 [Source:HGNC Symbol;Acc:HGNC:1314]
DMR_1427	22	46686001	46687000	1000	*	0.999999	0	18.0548	3' UTR	22	46690055	46693812	3758	2	ENSG00000100422	ENST00000471929	6812	CERK	protein_coding	ceramide kinase [Source:HGNC Symbol;Acc:HGNC:19256]
DMR_1428	22	46731001	46732000	1000	*	1	0	-12.8868	Intron (ENST00000216264/ENSG00000100422, intron 1 of 12)	22	46735159	46738090	2932	2	ENSG00000100422	ENST00000460254	6090	CERK	protein_coding	ceramide kinase [Source:HGNC Symbol;Acc:HGNC:19256]
DMR_1434	22	49781001	49782000	1000	*	1	0	-11.8034	Intron (ENST00000438393/ENSG00000100425, intron 7 of 11)	22	49775261	49776115	855	2	ENSG00000100425	ENST00000479985	-4886	BRD1	protein_coding	bromodomain containing 1 [Source:HGNC Symbol;Acc:HGNC:1102]
DMR_874	14	24430001	24431000	1000	*	0.999999	0	-12.5666	Promoter (<=1kb)	14	24430224	24431665	1442	1	ENSG00000100441	ENST00000556510	0	KHNYN	protein_coding	KH and NYN domain containing [Source:HGNC Symbol;Acc:HGNC:20166]
DMR_894	14	93953001	93954000	1000	*	1	0	12.4518	Exon (ENST00000315988/ENSG00000100628, exon 3 of 8)	14	93951010	93955271	4262	2	ENSG00000100628	ENST00000556062	1271	ASB2	protein_coding	ankyrin repeat and SOCS box containing 2 [Source:HGNC Symbol;Acc:HGNC:16012]
DMR_1354	20	59008001	59009000	1000	*	0.999999	0	14.9487	Promoter (<=1kb)	20	58985686	59008238	22553	2	ENSG00000101160	ENST00000681011	0	CTSZ	protein_coding	cathepsin Z [Source:HGNC Symbol;Acc:HGNC:2547]
DMR_1361	20	62675001	62676000	1000	*	0.999999	0	15.6639	Intron (ENST00000466818/ENSG00000101187, intron 2 of 2)	20	62668480	62685785	17306	1	ENSG00000101187	ENST00000466818	6521	SLCO4A1	protein_coding	solute carrier organic anion transporter family member 4A1 [Source:HGNC Symbol;Acc:HGNC:10953]
DMR_1362	20	62982001	62983000	1000	*	0.999999	0	10.913	Distal Intergenic	20	62965006	62968597	3592	1	ENSG00000101194	ENST00000483113	16995	SLC17A9	protein_coding	solute carrier family 17 member 9 [Source:HGNC Symbol;Acc:HGNC:16192]
DMR_1327	20	3749001	3750000	1000	*	0.999999	0	11.7957	Exon (ENST00000254963/ENSG00000132622, exon 9 of 13)	20	3753508	3758678	5171	2	ENSG00000101220	ENST00000399683	8678	C20orf27	protein_coding	chromosome 20 open reading frame 27 [Source:HGNC Symbol;Acc:HGNC:15873]
DMR_1328	20	3750001	3751000	1000	*	0.999999	0	13.1638	Exon (ENST00000254963/ENSG00000132622, exon 11 of 13)	20	3753508	3758678	5171	2	ENSG00000101220	ENST00000399683	7678	C20orf27	protein_coding	chromosome 20 open reading frame 27 [Source:HGNC Symbol;Acc:HGNC:15873]
DMR_1329	20	3751001	3752000	1000	*	0.999999	0	16.6417	Exon (ENST00000254963/ENSG00000132622, exon 13 of 13)	20	3753508	3758678	5171	2	ENSG00000101220	ENST00000399683	6678	C20orf27	protein_coding	chromosome 20 open reading frame 27 [Source:HGNC Symbol;Acc:HGNC:15873]
DMR_1330	20	3752001	3753000	1000	*	1	0	28.8892	3' UTR	20	3753508	3758678	5171	2	ENSG00000101220	ENST00000399683	5678	C20orf27	protein_coding	chromosome 20 open reading frame 27 [Source:HGNC Symbol;Acc:HGNC:15873]
DMR_1191	18	76452001	76453000	1000	*	1	0	17.7828	Intron (ENST00000443185/ENSG00000101493, intron 2 of 6)	18	76442829	76490779	47951	2	ENSG00000101493	ENST00000532857	37779	ZNF516	protein_coding	zinc finger protein 516 [Source:HGNC Symbol;Acc:HGNC:28990]
DMR_1172	18	3014001	3015000	1000	*	1	0	11.5947	Promoter (<=1kb)	18	2916999	3013144	96146	2	ENSG00000101577	ENST00000677752	-857	LPIN2	protein_coding	lipin 2 [Source:HGNC Symbol;Acc:HGNC:14450]
DMR_1183	18	48902001	48903000	1000	*	1	0	11.5291	Distal Intergenic	18	48921411	48930182	8772	2	ENSG00000101665	ENST00000587336	27182	SMAD7	protein_coding	SMAD family member 7 [Source:HGNC Symbol;Acc:HGNC:6773]
DMR_1184	18	48935001	48936000	1000	*	0.999999	0	10.3092	Promoter (1-2kb)	18	48921641	48933722	12082	2	ENSG00000101665	ENST00000588190	-1279	SMAD7	protein_coding	SMAD family member 7 [Source:HGNC Symbol;Acc:HGNC:6773]
DMR_1468	X	153935001	153936000	1000	*	1	0	11.0675	Promoter (<=1kb)	23	153929225	153935037	5813	2	ENSG00000102030	ENST00000464845	0	NAA10	protein_coding	N-alpha-acetyltransferase 10, NatA catalytic subunit [Source:HGNC Symbol;Acc:HGNC:18704]
DMR_1465	X	147911001	147912000	1000	*	0.999999	0	11.7651	Promoter (<=1kb)	23	147911919	147951125	39207	1	ENSG00000102081	ENST00000370475	0	FMR1	protein_coding	FMRP translational regulator 1 [Source:HGNC Symbol;Acc:HGNC:3775]
DMR_860	13	111189001	111190000	1000	*	0.999999	0	-12.1804	Intron (ENST00000317133/ENSG00000102606, intron 2 of 18)	13	111186854	111305737	118884	1	ENSG00000102606	ENST00000426073	2147	ARHGEF7	protein_coding	Rho guanine nucleotide exchange factor 7 [Source:HGNC Symbol;Acc:HGNC:15607]
DMR_851	13	24512001	24513000	1000	*	0.999999	0	-10.2446	Promoter (<=1kb)	13	24420931	24512778	91848	2	ENSG00000102699	ENST00000381989	0	PARP4	protein_coding	poly(ADP-ribose) polymerase family member 4 [Source:HGNC Symbol;Acc:HGNC:271]
DMR_980	16	4679001	4680000	1000	*	0.999999	0	11.298	Promoter (<=1kb)	16	4680173	4683932	3760	1	ENSG00000102858	ENST00000592256	-173	MGRN1	protein_coding	mahogunin ring finger 1 [Source:HGNC Symbol;Acc:HGNC:20254]
DMR_1003	16	49856001	49857000	1000	*	0.999999	0	-12.6445	Promoter (<=1kb)	16	49487524	49856112	368589	2	ENSG00000102935	ENST00000563137	0	ZNF423	protein_coding	zinc finger protein 423 [Source:HGNC Symbol;Acc:HGNC:16762]
DMR_1014	16	72009001	72010000	1000	*	1	0	10.1887	Promoter (<=1kb)	16	72008801	72017106	8306	1	ENSG00000102967	ENST00000576145	200	DHODH	protein_coding	dihydroorotate dehydrogenase (quinone) [Source:HGNC Symbol;Acc:HGNC:2867]
DMR_1008	16	58026001	58027000	1000	*	1	0	-11.4186	5' UTR	16	58025754	58046901	21148	1	ENSG00000102996	ENST00000219271	247	MMP15	protein_coding	matrix metallopeptidase 15 [Source:HGNC Symbol;Acc:HGNC:7161]
DMR_1013	16	70697001	70698000	1000	*	1	0	10.144	Promoter (1-2kb)	16	70688040	70695856	7817	2	ENSG00000103043	ENST00000564512	-1145	VAC14	protein_coding	VAC14 component of PIKFYVE complex [Source:HGNC Symbol;Acc:HGNC:25507]
DMR_963	16	77001	78000	1000	*	1	0	13.3872	Promoter (<=1kb)	16	77007	85684	8678	1	ENSG00000103152	ENST00000436333	0	MPG	protein_coding	N-methylpurine DNA glycosylase [Source:HGNC Symbol;Acc:HGNC:7211]
DMR_1022	16	84806001	84807000	1000	*	1	0	19.6667	Distal Intergenic	16	84819985	84838551	18567	1	ENSG00000103196	ENST00000566151	-12985	CRISPLD2	protein_coding	cysteine rich secretory protein LCCL domain containing 2 [Source:HGNC Symbol;Acc:HGNC:25248]
DMR_965	16	721001	722000	1000	*	1	0	-10.663	Promoter (<=1kb)	16	721097	722585	1489	1	ENSG00000103254	ENST00000564000	0	ANTKMT	protein_coding	adenine nucleotide translocase lysine methyltransferase [Source:HGNC Symbol;Acc:HGNC:14152]
DMR_1041	16	88778001	88779000	1000	*	1	0	10.9192	Intron (ENST00000301015/ENSG00000103335, intron 1 of 50)	16	88715338	88785220	69883	2	ENSG00000103335	ENST00000301015	6220	PIEZO1	protein_coding	piezo type mechanosensitive ion channel component 1 [Source:HGNC Symbol;Acc:HGNC:28993]
DMR_1042	16	88793001	88794000	1000	*	0.999999	0	15.8244	Distal Intergenic	16	88715338	88785220	69883	2	ENSG00000103335	ENST00000301015	-7781	PIEZO1	protein_coding	piezo type mechanosensitive ion channel component 1 [Source:HGNC Symbol;Acc:HGNC:28993]
DMR_993	16	29689001	29690000	1000	*	0.999999	0	12.6598	Intron (ENST00000449759/ENSG00000103485, intron 2 of 4)	16	29695797	29697995	2199	1	ENSG00000103485	ENST00000564967	-5797	QPRT	protein_coding	quinolinate phosphoribosyltransferase [Source:HGNC Symbol;Acc:HGNC:9755]
DMR_997	16	31129001	31130000	1000	*	1	0	20.8931	Promoter (<=1kb)	16	31130456	31131359	904	1	ENSG00000103510	ENST00000573144	-456	KAT8	protein_coding	lysine acetyltransferase 8 [Source:HGNC Symbol;Acc:HGNC:17933]
DMR_998	16	31130001	31131000	1000	*	1	0	18.0022	Promoter (<=1kb)	16	31130456	31131359	904	1	ENSG00000103510	ENST00000573144	0	KAT8	protein_coding	lysine acetyltransferase 8 [Source:HGNC Symbol;Acc:HGNC:17933]
DMR_946	15	68634001	68635000	1000	*	0.999999	0	11.3112	Intron (ENST00000261861/ENSG00000103647, intron 1 of 11)	15	68631988	68726077	94090	1	ENSG00000103647	ENST00000543950	2013	CORO2B	protein_coding	coronin 2B [Source:HGNC Symbol;Acc:HGNC:2256]
DMR_940	15	44663001	44664000	1000	*	1	0	-15.2829	Promoter (<=1kb)	15	44562696	44663662	100967	2	ENSG00000104133	ENST00000261866	0	SPG11	protein_coding	SPG11 vesicle trafficking associated, spatacsin [Source:HGNC Symbol;Acc:HGNC:11226]
DMR_563	8	74350001	74351000	1000	*	0.999999	0	-15.2821	Promoter (<=1kb)	8	74350108	74366852	16745	1	ENSG00000104381	ENST00000674806	0	GDAP1	protein_coding	ganglioside induced differentiation associated protein 1 [Source:HGNC Symbol;Acc:HGNC:15968]
DMR_571	8	133246001	133247000	1000	*	1	0	12.3633	Promoter (<=1kb)	8	133244355	133246663	2309	2	ENSG00000104419	ENST00000675568	0	NDRG1	protein_coding	N-myc downstream regulated 1 [Source:HGNC Symbol;Acc:HGNC:7679]
DMR_566	8	100229001	100230000	1000	*	1	0	12.7642	Intron (ENST00000251809/ENSG00000104450, intron 14 of 18)	8	100233171	100240515	7345	1	ENSG00000104450	ENST00000519424	-3171	SPAG1	protein_coding	sperm associated antigen 1 [Source:HGNC Symbol;Acc:HGNC:11212]
DMR_572	8	140518001	140519000	1000	*	1	0	16.105	Distal Intergenic	8	140514294	140515541	1248	1	ENSG00000104472	ENST00000523569	3707	CHRAC1	protein_coding	chromatin accessibility complex subunit 1 [Source:HGNC Symbol;Acc:HGNC:13544]
DMR_537	8	673001	674000	1000	*	1	0	11.1693	Promoter (<=1kb)	8	614749	673326	58578	2	ENSG00000104714	ENST00000523415	0	ERICH1	protein_coding	glutamate rich 1 [Source:HGNC Symbol;Acc:HGNC:27234]
DMR_538	8	688001	689000	1000	*	1	0	-15.5567	Promoter (1-2kb)	8	673844	686724	12881	2	ENSG00000104714	ENST00000518313	-1277	ERICH1	protein_coding	glutamate rich 1 [Source:HGNC Symbol;Acc:HGNC:27234]
DMR_1307	19	48896001	48897000	1000	*	1	0	-10.6851	Promoter (<=1kb)	19	48895375	48896739	1365	2	ENSG00000104804	ENST00000522229	0	TULP2	protein_coding	TUB like protein 2 [Source:HGNC Symbol;Acc:HGNC:12424]
DMR_1308	19	49104001	49105000	1000	*	1	0	11.1719	3' UTR	19	49102411	49108602	6192	1	ENSG00000104852	ENST00000544278	1590	SNRNP70	protein_coding	small nuclear ribonucleoprotein U1 subunit 70 [Source:HGNC Symbol;Acc:HGNC:11150]
DMR_1314	19	49898001	49899000	1000	*	0.999999	0	14.8805	Promoter (1-2kb)	19	49889654	49896887	7234	2	ENSG00000104951	ENST00000391826	-1114	IL4I1	protein_coding	interleukin 4 induced 1 [Source:HGNC Symbol;Acc:HGNC:19094]
DMR_1315	19	49929001	49930000	1000	*	1	0	-13.1964	Promoter (<=1kb)	19	49889654	49929416	39763	2	ENSG00000104951	ENST00000601717	0	IL4I1	protein_coding	interleukin 4 induced 1 [Source:HGNC Symbol;Acc:HGNC:19094]
DMR_1235	19	3068001	3069000	1000	*	1	0	16.4719	Distal Intergenic	19	3052910	3063107	10198	2	ENSG00000104964	ENST00000221561	-4894	TLE5	protein_coding	TLE family member 5, transcriptional modulator [Source:HGNC Symbol;Acc:HGNC:307]
DMR_1234	19	2756001	2757000	1000	*	1	0	12.3596	Intron (ENST00000221566/ENSG00000104969, intron 11 of 11)	19	2755549	2759542	3994	2	ENSG00000104969	ENST00000591984	2542	SGTA	protein_coding	small glutamine rich tetratricopeptide repeat containing alpha [Source:HGNC Symbol;Acc:HGNC:10819]
DMR_1298	19	46784001	46785000	1000	*	1	0	11.9481	Promoter (<=1kb)	19	46774885	46784824	9940	2	ENSG00000105281	ENST00000434726	0	SLC1A5	protein_coding	solute carrier family 1 member 5 [Source:HGNC Symbol;Acc:HGNC:10943]
DMR_1300	19	47262001	47263000	1000	*	1	0	12.383	Intron (ENST00000643617/ENSG00000105321, intron 5 of 13)	19	47266295	47270587	4293	1	ENSG00000105321	ENST00000600117	-3295	CCDC9	protein_coding	coiled-coil domain containing 9 [Source:HGNC Symbol;Acc:HGNC:24560]
DMR_575	8	141209001	141210000	1000	*	1	0	11.1405	3' UTR	8	141192331	141193070	740	1	ENSG00000105339	ENST00000520725	16670	DENND3	protein_coding	DENN domain containing 3 [Source:HGNC Symbol;Acc:HGNC:29134]
DMR_1316	19	51463001	51464000	1000	*	1	0	10.318	Distal Intergenic	19	51452376	51458456	6081	2	ENSG00000105366	ENST00000340550	-4545	SIGLEC8	protein_coding	sialic acid binding Ig like lectin 8 [Source:HGNC Symbol;Acc:HGNC:10877]
DMR_1301	19	47752001	47753000	1000	*	1	0	-12.8596	Exon (ENST00000246802/ENSG00000105373, exon 6 of 13)	19	47751037	47757058	6022	1	ENSG00000105373	ENST00000598959	964	NOP53	protein_coding	NOP53 ribosome biogenesis factor [Source:HGNC Symbol;Acc:HGNC:4333]
DMR_1305	19	48630001	48631000	1000	*	1	0	17.2003	3' UTR	19	48630731	48634526	3796	2	ENSG00000105516	ENST00000593500	3526	DBP	protein_coding	D-box binding PAR bZIP transcription factor [Source:HGNC Symbol;Acc:HGNC:2697]
DMR_1254	19	12883001	12884000	1000	*	1	0	18.4596	Promoter (1-2kb)	19	12876254	12881466	5213	2	ENSG00000105612	ENST00000592506	-1535	DNASE2	protein_coding	deoxyribonuclease 2, lysosomal [Source:HGNC Symbol;Acc:HGNC:2960]
DMR_1267	19	18008001	18009000	1000	*	1	0	-11.3215	Promoter (<=1kb)	19	18008168	18010030	1863	1	ENSG00000105643	ENST00000593560	0	ARRDC2	protein_coding	arrestin domain containing 2 [Source:HGNC Symbol;Acc:HGNC:25225]
DMR_1269	19	18438001	18439000	1000	*	0.999999	0	11.2184	Promoter (<=1kb)	19	18434388	18438111	3724	2	ENSG00000105655	ENST00000582811	0	ISYNA1	protein_coding	inositol-3-phosphate synthase 1 [Source:HGNC Symbol;Acc:HGNC:29821]
DMR_1275	19	19733001	19734000	1000	*	1	0	10.2748	Promoter (<=1kb)	19	19710472	19733112	22641	2	ENSG00000105708	ENST00000344099	0	ZNF14	protein_coding	zinc finger protein 14 [Source:HGNC Symbol;Acc:HGNC:12924]
DMR_1283	19	35029001	35030000	1000	*	1	0	10.7424	Promoter (<=1kb)	19	35030470	35040449	9980	1	ENSG00000105711	ENST00000262631	-470	SCN1B	protein_coding	sodium voltage-gated channel beta subunit 1 [Source:HGNC Symbol;Acc:HGNC:10586]
DMR_455	7	909001	910000	1000	*	1	0	-10.8623	Intron (ENST00000265846/ENSG00000105963, intron 4 of 10)	7	897910	905616	7707	2	ENSG00000105963	ENST00000478000	-3385	ADAP1	protein_coding	ArfGAP with dual PH domains 1 [Source:HGNC Symbol;Acc:HGNC:16486]
DMR_456	7	921001	922000	1000	*	1	0	10.9168	Promoter (<=1kb)	7	899465	920889	21425	2	ENSG00000105963	ENST00000437486	-112	ADAP1	protein_coding	ArfGAP with dual PH domains 1 [Source:HGNC Symbol;Acc:HGNC:16486]
DMR_525	7	141738001	141739000	1000	*	1	0	-19.7425	Promoter (<=1kb)	7	141738334	141750488	12155	1	ENSG00000106028	ENST00000612337	0	SSBP1	protein_coding	single stranded DNA binding protein 1 [Source:HGNC Symbol;Acc:HGNC:11317]
DMR_503	7	76304001	76305000	1000	*	1	0	-11.2123	5' UTR	7	76303577	76304295	719	1	ENSG00000106211	ENST00000429938	424	HSPB1	protein_coding	heat shock protein family B (small) member 1 [Source:HGNC Symbol;Acc:HGNC:5246]
DMR_468	7	2246001	2247000	1000	*	0.999999	0	10.7135	Intron (ENST00000356714/ENSG00000106268, intron 2 of 3)	7	2244609	2248169	3561	1	ENSG00000106268	ENST00000471348	1392	NUDT1	protein_coding	nudix hydrolase 1 [Source:HGNC Symbol;Acc:HGNC:8048]
DMR_521	7	128408001	128409000	1000	*	1	0	15.7344	Intron (ENST00000484496/ENSG00000106348, intron 2 of 16)	7	128392277	128409486	17210	2	ENSG00000106348	ENST00000484496	486	IMPDH1	protein_coding	inosine monophosphate dehydrogenase 1 [Source:HGNC Symbol;Acc:HGNC:6052]
DMR_511	7	101236001	101237000	1000	*	0.999999	0	12.1101	Exon (ENST00000611078/ENSG00000106404, exon 2 of 6)	7	101232405	101237477	5073	2	ENSG00000106404	ENST00000433833	477	CLDN15	protein_coding	claudin 15 [Source:HGNC Symbol;Acc:HGNC:2036]
DMR_512	7	101239001	101240000	1000	*	1	0	10.8949	Promoter (<=1kb)	7	101232092	101238820	6729	2	ENSG00000106404	ENST00000401528	-181	CLDN15	protein_coding	claudin 15 [Source:HGNC Symbol;Acc:HGNC:2036]
DMR_513	7	101718001	101719000	1000	*	1	0	16.0651	Distal Intergenic	7	101613330	101629296	15967	2	ENSG00000106436	ENST00000223167	-88705	MYL10	protein_coding	myosin light chain 10 [Source:HGNC Symbol;Acc:HGNC:29825]
DMR_482	7	11112001	11113000	1000	*	1	0	10.8625	Intron (ENST00000634607/ENSG00000106443, intron 17 of 17)	7	11110981	11169623	58643	1	ENSG00000106443	ENST00000473050	1020	PHF14	protein_coding	PHD finger protein 14 [Source:HGNC Symbol;Acc:HGNC:22203]
DMR_496	7	67364001	67365000	1000	*	1	0	-13.0037	Distal Intergenic	7	67335976	67340024	4049	1	ENSG00000106610	ENST00000430244	28025	STAG3L4	transcribed_unprocessed_pseudogene	stromal antigen 3-like 4 (pseudogene) [Source:HGNC Symbol;Acc:HGNC:33887]
DMR_601	9	98120001	98121000	1000	*	0.999999	0	16.1004	Promoter (<=1kb)	9	98084353	98119222	34870	2	ENSG00000106785	ENST00000341469	-779	TRIM14	protein_coding	tripartite motif containing 14 [Source:HGNC Symbol;Acc:HGNC:16283]
DMR_608	9	122220001	122221000	1000	*	1	0	18.1021	Intron (ENST00000373755/ENSG00000106852, intron 3 of 8)	9	122202583	122221740	19158	2	ENSG00000106852	ENST00000559895	740	LHX6	protein_coding	LIM homeobox 6 [Source:HGNC Symbol;Acc:HGNC:21735]
DMR_621	9	131598001	131599000	1000	*	0.999999	0	16.6934	Exon (ENST00000372189/ENSG00000107263, exon 13 of 24)	9	131587736	131621838	34103	2	ENSG00000107263	ENST00000414781	22838	RAPGEF1	protein_coding	Rap guanine nucleotide exchange factor 1 [Source:HGNC Symbol;Acc:HGNC:4568]
DMR_587	9	38070001	38071000	1000	*	0.999999	0	12.7096	Promoter (<=1kb)	9	37915898	38069227	153330	2	ENSG00000107338	ENST00000377707	-774	SHB	protein_coding	SH2 domain containing adaptor protein B [Source:HGNC Symbol;Acc:HGNC:10838]
DMR_710	10	115368001	115369000	1000	*	1	0	-11.6584	Intron (ENST00000355044/ENSG00000107518, intron 19 of 28)	10	115301973	115549527	247555	1	ENSG00000107518	ENST00000534530	66028	ATRNL1	protein_coding	attractin like 1 [Source:HGNC Symbol;Acc:HGNC:29063]
DMR_686	10	72086001	72087000	1000	*	1	0	-15.6144	3' UTR	10	72086681	72088521	1841	2	ENSG00000107742	ENST00000495888	1521	SPOCK2	protein_coding	SPARC (osteonectin), cwcv and kazal like domains proteoglycan 2 [Source:HGNC Symbol;Acc:HGNC:13564]
DMR_704	10	101135001	101136000	1000	*	0.999999	0	-13.1804	Exon (ENST00000525019/ENSG00000107807, exon 2 of 2)	10	101134314	101135516	1203	1	ENSG00000107807	ENST00000525019	687	TLX1	protein_coding	T cell leukemia homeobox 1 [Source:HGNC Symbol;Acc:HGNC:5056]
DMR_694	10	92239001	92240000	1000	*	0.999999	0	10.8247	Exon (ENST00000412050/ENSG00000107864, exon 2 of 10)	10	92046692	92243246	196555	2	ENSG00000107864	ENST00000412050	3246	CPEB3	protein_coding	cytoplasmic polyadenylation element binding protein 3 [Source:HGNC Symbol;Acc:HGNC:21746]
DMR_717	10	124550001	124551000	1000	*	1	0	12.1333	Intron (ENST00000368842/ENSG00000107902, intron 6 of 6)	10	124546025	124617888	71864	1	ENSG00000107902	ENST00000482963	3976	LHPP	protein_coding	phospholysine phosphohistidine inorganic pyrophosphate phosphatase [Source:HGNC Symbol;Acc:HGNC:30042]
DMR_718	10	124589001	124590000	1000	*	1	0	10.2965	Intron (ENST00000368842/ENSG00000107902, intron 6 of 6)	10	124605200	124613425	8226	1	ENSG00000107902	ENST00000486535	-15200	LHPP	protein_coding	phospholysine phosphohistidine inorganic pyrophosphate phosphatase [Source:HGNC Symbol;Acc:HGNC:30042]
DMR_670	10	30435001	30436000	1000	*	0.999999	0	12.5864	Intron (ENST00000542547/ENSG00000107968, intron 1 of 7)	10	30434665	30450422	15758	1	ENSG00000107968	ENST00000413724	336	MAP3K8	protein_coding	mitogen-activated protein kinase kinase kinase 8 [Source:HGNC Symbol;Acc:HGNC:6860]
DMR_688	10	79148001	79149000	1000	*	1	0	13.5831	Intron (ENST00000334512/ENSG00000108175, intron 3 of 24)	10	79201595	79315753	114159	1	ENSG00000108175	ENST00000611351	-52595	ZMIZ1	protein_coding	zinc finger MIZ-type containing 1 [Source:HGNC Symbol;Acc:HGNC:16493]
DMR_689	10	79230001	79231000	1000	*	1	0	18.2813	Intron (ENST00000334512/ENSG00000108175, intron 7 of 24)	10	79243669	79291085	47417	1	ENSG00000108175	ENST00000472035	-12669	ZMIZ1	protein_coding	zinc finger MIZ-type containing 1 [Source:HGNC Symbol;Acc:HGNC:16493]
DMR_690	10	79266001	79267000	1000	*	1	0	19.2236	Intron (ENST00000334512/ENSG00000108175, intron 7 of 24)	10	79277179	79296935	19757	1	ENSG00000108175	ENST00000478357	-10179	ZMIZ1	protein_coding	zinc finger MIZ-type containing 1 [Source:HGNC Symbol;Acc:HGNC:16493]
DMR_1063	17	3915001	3916000	1000	*	1	0	15.512	3' UTR	17	3896592	3916452	19861	2	ENSG00000108405	ENST00000572418	452	P2RX1	protein_coding	purinergic receptor P2X 1 [Source:HGNC Symbol;Acc:HGNC:8533]
DMR_1064	17	3916001	3917000	1000	*	0.999999	0	11.3808	Promoter (<=1kb)	17	3896592	3916452	19861	2	ENSG00000108405	ENST00000572418	0	P2RX1	protein_coding	purinergic receptor P2X 1 [Source:HGNC Symbol;Acc:HGNC:8533]
DMR_1101	17	41425001	41426000	1000	*	1	0	11.368	Promoter (<=1kb)	17	41420547	41424585	4039	2	ENSG00000108417	ENST00000225550	-416	KRT37	protein_coding	keratin 37 [Source:HGNC Symbol;Acc:HGNC:6455]
DMR_1083	17	17491001	17492000	1000	*	1	0	11.499	3' UTR	17	17494437	17496395	1959	2	ENSG00000108551	ENST00000225688	4395	RASD1	protein_coding	ras related dexamethasone induced 1 [Source:HGNC Symbol;Acc:HGNC:15828]
DMR_1067	17	4902001	4903000	1000	*	1	0	12.6311	Promoter (<=1kb)	17	4901009	4902630	1622	2	ENSG00000108556	ENST00000575637	0	CHRNE	protein_coding	cholinergic receptor nicotinic epsilon subunit [Source:HGNC Symbol;Acc:HGNC:1966]
DMR_1110	17	50184001	50185000	1000	*	1	0	23.5781	3' UTR	17	50185844	50187122	1279	2	ENSG00000108821	ENST00000510710	2122	COL1A1	protein_coding	collagen type I alpha 1 chain [Source:HGNC Symbol;Acc:HGNC:2197]
DMR_1057	17	1404001	1405000	1000	*	1	0	10.7058	Distal Intergenic	17	1344275	1400222	55948	2	ENSG00000108953	ENST00000264335	-3779	YWHAE	protein_coding	tyrosine 3-monooxygenase/tryptophan 5-monooxygenase activation protein epsilon [Source:HGNC Symbol;Acc:HGNC:12851]
DMR_1124	17	74758001	74759000	1000	*	1	0	12.3423	Intron (ENST00000262613/ENSG00000109062, intron 1 of 5)	17	74762003	74769296	7294	1	ENSG00000109062	ENST00000413388	-3003	SLC9A3R1	protein_coding	SLC9A3 regulator 1 [Source:HGNC Symbol;Acc:HGNC:11075]
DMR_1087	17	28318001	28319000	1000	*	1	0	-13.8294	Promoter (<=1kb)	17	28319200	28328685	9486	1	ENSG00000109084	ENST00000226230	-200	TMEM97	protein_coding	transmembrane protein 97 [Source:HGNC Symbol;Acc:HGNC:28106]
DMR_311	4	41747001	41748000	1000	*	1	0	-11.1541	Promoter (<=1kb)	4	41746033	41747709	1677	2	ENSG00000109132	ENST00000510424	0	PHOX2B	protein_coding	paired like homeobox 2B [Source:HGNC Symbol;Acc:HGNC:9143]
DMR_318	4	102629001	102630000	1000	*	1	0	-10.1285	Distal Intergenic	4	102635906	102650838	14933	2	ENSG00000109323	ENST00000508141	20838	MANBA	protein_coding	mannosidase beta [Source:HGNC Symbol;Acc:HGNC:6831]
DMR_786	11	114074001	114075000	1000	*	1	0	16.2964	Intron (ENST00000335953/ENSG00000109906, intron 2 of 6)	11	114064412	114247344	182933	1	ENSG00000109906	ENST00000539918	9589	ZBTB16	protein_coding	zinc finger and BTB domain containing 16 [Source:HGNC Symbol;Acc:HGNC:12930]
DMR_795	11	126356001	126357000	1000	*	1	0	10.1017	Promoter (<=1kb)	11	126356274	126414617	58344	1	ENSG00000110080	ENST00000356132	0	ST3GAL4	protein_coding	ST3 beta-galactoside alpha-2,3-sialyltransferase 4 [Source:HGNC Symbol;Acc:HGNC:10864]
DMR_796	11	126358001	126359000	1000	*	1	0	12.7831	5' UTR	11	126356274	126414617	58344	1	ENSG00000110080	ENST00000356132	1727	ST3GAL4	protein_coding	ST3 beta-galactoside alpha-2,3-sialyltransferase 4 [Source:HGNC Symbol;Acc:HGNC:10864]
DMR_773	11	68829001	68830000	1000	*	1	0	20.5048	Intron (ENST00000376618/ENSG00000110090, intron 1 of 18)	11	68807567	68839684	32118	2	ENSG00000110090	ENST00000569129	9684	CPT1A	protein_coding	carnitine palmitoyltransferase 1A [Source:HGNC Symbol;Acc:HGNC:2328]
DMR_789	11	118922001	118923000	1000	*	1	0	-15.4171	Promoter (2-3kb)	11	118925164	118958554	33391	1	ENSG00000110375	ENST00000534788	-2164	UPK2	protein_coding	uroplakin 2 [Source:HGNC Symbol;Acc:HGNC:12579]
DMR_755	11	61082001	61083000	1000	*	1	0	-11.0834	Distal Intergenic	11	61102489	61127852	25364	1	ENSG00000110448	ENST00000347785	-19489	CD5	protein_coding	CD5 molecule [Source:HGNC Symbol;Acc:HGNC:1685]
DMR_742	11	17082001	17083000	1000	*	0.999999	0	17.6811	Intron (ENST00000531428/ENSG00000011405, intron 12 of 12)	11	17076825	17077715	891	2	ENSG00000110700	ENST00000534329	-4286	RPS13	protein_coding	ribosomal protein S13 [Source:HGNC Symbol;Acc:HGNC:10386]
DMR_770	11	68036001	68037000	1000	*	1	0	13.6993	Promoter (<=1kb)	11	68036029	68036644	616	1	ENSG00000110717	ENST00000531282	0	NDUFS8	protein_coding	NADH:ubiquinone oxidoreductase core subunit S8 [Source:HGNC Symbol;Acc:HGNC:7715]
DMR_830	12	107760001	107761000	1000	*	1	0	11.562	Promoter (<=1kb)	12	107754028	107760928	6901	2	ENSG00000110851	ENST00000547188	0	PRDM4	protein_coding	PR/SET domain 4 [Source:HGNC Symbol;Acc:HGNC:9348]
DMR_803	12	2846001	2847000	1000	*	1	0	12.1396	Intron (ENST00000644123/ENSG00000111203, intron 5 of 6)	12	2836811	2859791	22981	1	ENSG00000111203	ENST00000537710	9190	ITFG2	protein_coding	integrin alpha FG-GAP repeat containing 2 [Source:HGNC Symbol;Acc:HGNC:30879]
DMR_833	12	111402001	111403000	1000	*	0.999999	0	10.123	Promoter (2-3kb)	12	111405923	111451623	45701	1	ENSG00000111252	ENST00000341259	-2923	SH2B3	protein_coding	SH2B adaptor protein 3 [Source:HGNC Symbol;Acc:HGNC:29605]
DMR_807	12	6363001	6364000	1000	*	1	0	13.1028	Promoter (<=1kb)	12	6355337	6363625	8289	2	ENSG00000111319	ENST00000542966	0	SCNN1A	protein_coding	sodium channel epithelial 1 subunit alpha [Source:HGNC Symbol;Acc:HGNC:10599]
DMR_808	12	6383001	6384000	1000	*	1	0	14.1341	Promoter (<=1kb)	12	6384162	6391566	7405	1	ENSG00000111321	ENST00000228918	-162	LTBR	protein_coding	lymphotoxin beta receptor [Source:HGNC Symbol;Acc:HGNC:6718]
DMR_846	12	130838001	130839000	1000	*	0.999999	0	-14.5946	Intron (ENST00000392373/ENSG00000111450, intron 1 of 10)	12	130789600	130839250	49651	2	ENSG00000111450	ENST00000392373	250	STX2	protein_coding	syntaxin 2 [Source:HGNC Symbol;Acc:HGNC:3403]
DMR_810	12	7658001	7659000	1000	*	1	0	11.2299	Intron (ENST00000467171/ENSG00000111701, intron 1 of 3)	12	7649400	7665903	16504	2	ENSG00000111701	ENST00000467171	6903	APOBEC1	protein_coding	apolipoprotein B mRNA editing enzyme catalytic subunit 1 [Source:HGNC Symbol;Acc:HGNC:604]
DMR_811	12	7675001	7676000	1000	*	1	0	10.6978	Distal Intergenic	12	7649400	7665908	16509	2	ENSG00000111701	ENST00000229304	-9093	APOBEC1	protein_coding	apolipoprotein B mRNA editing enzyme catalytic subunit 1 [Source:HGNC Symbol;Acc:HGNC:604]
DMR_401	6	24666001	24667000	1000	*	1	0	-11.0731	Promoter (<=1kb)	6	24649979	24666591	16613	2	ENSG00000111802	ENST00000341060	0	TDP2	protein_coding	tyrosyl-DNA phosphodiesterase 2 [Source:HGNC Symbol;Acc:HGNC:17768]
DMR_393	6	10536001	10537000	1000	*	1	0	13.7632	Intron (ENST00000410107/ENSG00000111846, intron 3 of 4)	6	10529812	10621645	91834	1	ENSG00000111846	ENST00000461400	6189	GCNT2	protein_coding	glucosaminyl (N-acetyl) transferase 2 (I blood group) [Source:HGNC Symbol;Acc:HGNC:4204]
DMR_402	6	24910001	24911000	1000	*	0.999999	0	-19.5315	Promoter (<=1kb)	6	24804325	24910711	106387	2	ENSG00000111913	ENST00000538035	0	RIPOR2	protein_coding	RHO family interacting cell polarization regulator 2 [Source:HGNC Symbol;Acc:HGNC:13872]
DMR_413	6	35523001	35524000	1000	*	1	0	-18.4085	Distal Intergenic	6	35497874	35512896	15023	2	ENSG00000112041	ENST00000229771	-10105	TULP1	protein_coding	TUB like protein 1 [Source:HGNC Symbol;Acc:HGNC:12423]
DMR_414	6	36030001	36031000	1000	*	0.999999	0	17.3829	Intron (ENST00000622903/ENSG00000112062, intron 1 of 6)	6	36029089	36076555	47467	1	ENSG00000112062	ENST00000472333	912	MAPK14	protein_coding	mitogen-activated protein kinase 14 [Source:HGNC Symbol;Acc:HGNC:6876]
DMR_418	6	41723001	41724000	1000	*	1	0	15.4007	Promoter (<=1kb)	6	41683978	41723726	39749	2	ENSG00000112561	ENST00000416140	0	TFEB	protein_coding	transcription factor EB [Source:HGNC Symbol;Acc:HGNC:11753]
DMR_419	6	42049001	42050000	1000	*	1	0	-12.1946	Promoter (<=1kb)	6	41934956	42048968	114013	2	ENSG00000112576	ENST00000372988	-33	CCND3	protein_coding	cyclin D3 [Source:HGNC Symbol;Acc:HGNC:1585]
DMR_421	6	43143001	43144000	1000	*	1	0	-20.6848	Promoter (<=1kb)	6	43144299	43159883	15585	1	ENSG00000112655	ENST00000473339	-299	PTK7	protein_coding	protein tyrosine kinase 7 (inactive) [Source:HGNC Symbol;Acc:HGNC:9618]
DMR_332	5	628001	629000	1000	*	1	0	10.3673	Intron (ENST00000264935/ENSG00000112877, intron 4 of 11)	5	644138	653243	9106	1	ENSG00000112877	ENST00000512038	-15138	CEP72	protein_coding	centrosomal protein 72 [Source:HGNC Symbol;Acc:HGNC:25547]
DMR_357	5	138133001	138134000	1000	*	1	0	-10.8002	Intron (ENST00000265191/ENSG00000112981, intron 2 of 5)	5	138127433	138129435	2003	2	ENSG00000112981	ENST00000508252	-3566	NME5	protein_coding	NME/NM23 family member 5 [Source:HGNC Symbol;Acc:HGNC:7853]
DMR_333	5	1108001	1109000	1000	*	0.999999	0	15.149	Intron (ENST00000264930/ENSG00000113504, intron 1 of 23)	5	1050384	1112063	61680	2	ENSG00000113504	ENST00000264930	3063	SLC12A7	protein_coding	solute carrier family 12 member 7 [Source:HGNC Symbol;Acc:HGNC:10915]
DMR_356	5	135400001	135401000	1000	*	1	0	16.6754	Promoter (<=1kb)	5	135369368	135399914	30547	2	ENSG00000113648	ENST00000506532	-87	MACROH2A1	protein_coding	macroH2A.1 histone [Source:HGNC Symbol;Acc:HGNC:4740]
DMR_365	5	146447001	146448000	1000	*	1	0	-16.8109	Promoter (<=1kb)	5	146447311	146480216	32906	1	ENSG00000113649	ENST00000507175	0	TCERG1	protein_coding	transcription elongation regulator 1 [Source:HGNC Symbol;Acc:HGNC:15630]
DMR_369	5	172873001	172874000	1000	*	1	0	11.8607	Intron (ENST00000393784/ENSG00000113719, intron 1 of 9)	5	172905217	172924080	18864	1	ENSG00000113719	ENST00000518247	-31217	ERGIC1	protein_coding	endoplasmic reticulum-golgi intermediate compartment 1 [Source:HGNC Symbol;Acc:HGNC:29205]
DMR_370	5	173866001	173867000	1000	*	1	0	24.5616	Distal Intergenic	5	173888349	173961980	73632	1	ENSG00000113742	ENST00000265085	-21349	CPEB4	protein_coding	cytoplasmic polyadenylation element binding protein 4 [Source:HGNC Symbol;Acc:HGNC:21747]
DMR_269	3	141737001	141738000	1000	*	1	0	14.9666	Promoter (<=1kb)	3	141738249	141743027	4779	1	ENSG00000114125	ENST00000498828	-249	RNF7	protein_coding	ring finger protein 7 [Source:HGNC Symbol;Acc:HGNC:10070]
DMR_270	3	142111001	142112000	1000	*	1	0	-14.6515	Intron (ENST00000489671/ENSG00000114126, intron 1 of 12)	3	141952496	142101757	149262	2	ENSG00000114126	ENST00000487734	-9244	TFDP2	protein_coding	transcription factor Dp-2 [Source:HGNC Symbol;Acc:HGNC:11751]
DMR_228	3	20049001	20050000	1000	*	1	0	13.2115	Intron (ENST00000263754/ENSG00000114166, intron 1 of 17)	3	20040698	20101113	60416	1	ENSG00000114166	ENST00000426228	8303	KAT2B	protein_coding	lysine acetyltransferase 2B [Source:HGNC Symbol;Acc:HGNC:8638]
DMR_239	3	48594001	48595000	1000	*	0.999999	0	-10.3669	Exon (ENST00000328333/ENSG00000114270, exon 2 of 118)	3	48564073	48595267	31195	2	ENSG00000114270	ENST00000328333	267	COL7A1	protein_coding	collagen type VII alpha 1 chain [Source:HGNC Symbol;Acc:HGNC:2214]
DMR_240	3	49345001	49346000	1000	*	0.999999	0	20.9049	Distal Intergenic	3	49324704	49340712	16009	2	ENSG00000114316	ENST00000491791	-4289	USP4	protein_coding	ubiquitin specific peptidase 4 [Source:HGNC Symbol;Acc:HGNC:12627]
DMR_259	3	126083001	126084000	1000	*	0.999999	0	-11.4851	Promoter (<=1kb)	3	126033604	126083922	50319	2	ENSG00000114544	ENST00000514891	0	SLC41A3	protein_coding	solute carrier family 41 member 3 [Source:HGNC Symbol;Acc:HGNC:31046]
DMR_258	3	125990001	125991000	1000	*	0.999999	0	17.5563	Distal Intergenic	3	125975624	125983454	7831	1	ENSG00000114547	ENST00000511082	14377	ROPN1B	protein_coding	rhophilin associated tail protein 1B [Source:HGNC Symbol;Acc:HGNC:31927]
DMR_260	3	127674001	127675000	1000	*	1	0	-10.3936	Promoter (<=1kb)	3	127674110	127680913	6804	1	ENSG00000114626	ENST00000468137	0	ABTB1	protein_coding	ankyrin repeat and BTB domain containing 1 [Source:HGNC Symbol;Acc:HGNC:18275]
DMR_263	3	128991001	128992000	1000	*	1	0	16.4191	Promoter (<=1kb)	3	128970980	128991897	20918	2	ENSG00000114656	ENST00000515659	0	CFAP92	protein_coding	cilia and flagella associated protein 92 (putative) [Source:HGNC Symbol;Acc:HGNC:29231]
DMR_252	3	71226001	71227000	1000	*	1	0	-18.4991	Intron (ENST00000649528/ENSG00000114861, intron 5 of 20)	3	71197882	71210869	12988	2	ENSG00000114861	ENST00000622151	-15132	FOXP1	protein_coding	forkhead box P1 [Source:HGNC Symbol;Acc:HGNC:3823]
DMR_191	2	206099001	206100000	1000	*	1	0	11.2444	Distal Intergenic	2	206062906	206086303	23398	2	ENSG00000114933	ENST00000414320	-12698	INO80D	protein_coding	INO80 complex subunit D [Source:HGNC Symbol;Acc:HGNC:25997]
DMR_200	2	231465001	231466000	1000	*	0.999999	0	13.5374	Promoter (<=1kb)	2	231455276	231464551	9276	2	ENSG00000115053	ENST00000677786	-450	NCL	protein_coding	nucleolin [Source:HGNC Symbol;Acc:HGNC:7667]
DMR_177	2	121282001	121283000	1000	*	1	0	10.3774	Intron (ENST00000263707/ENSG00000115112, intron 1 of 14)	2	121216587	121285202	68616	2	ENSG00000115112	ENST00000263707	2202	TFCP2L1	protein_coding	transcription factor CP2 like 1 [Source:HGNC Symbol;Acc:HGNC:17925]
DMR_156	2	74556001	74557000	1000	*	1	0	15.6912	Promoter (<=1kb)	2	74536711	74555690	18980	2	ENSG00000115318	ENST00000413469	-311	LOXL3	protein_coding	lysyl oxidase like 3 [Source:HGNC Symbol;Acc:HGNC:13869]
DMR_167	2	106097001	106098000	1000	*	1	0	-10.0307	Promoter (<=1kb)	2	106093604	106097710	4107	2	ENSG00000115652	ENST00000473338	0	UXS1	protein_coding	UDP-glucuronate decarboxylase 1 [Source:HGNC Symbol;Acc:HGNC:17729]
DMR_129	2	9816001	9817000	1000	*	1	0	14.1592	Distal Intergenic	2	9843443	9846113	2671	1	ENSG00000115750	ENST00000625239	-26443	TAF1B	protein_coding	TATA-box binding protein associated factor, RNA polymerase I subunit B [Source:HGNC Symbol;Acc:HGNC:11533]
DMR_130	2	10356001	10357000	1000	*	1	0	-14.3397	Intron (ENST00000423674/ENSG00000115756, intron 1 of 3)	2	10368678	10427616	58939	1	ENSG00000115756	ENST00000613496	-11678	HPCAL1	protein_coding	hippocalcin like 1 [Source:HGNC Symbol;Acc:HGNC:5145]
DMR_131	2	10410001	10411000	1000	*	1	0	14.7445	Intron (ENST00000423674/ENSG00000115756, intron 3 of 3)	2	10420021	10427000	6980	1	ENSG00000115756	ENST00000422133	-9021	HPCAL1	protein_coding	hippocalcin like 1 [Source:HGNC Symbol;Acc:HGNC:5145]
DMR_143	2	37924001	37925000	1000	*	1	0	-12.9867	Promoter (<=1kb)	2	37925287	38017744	92458	1	ENSG00000115841	ENST00000354545	-287	RMDN2	protein_coding	regulator of microtubule dynamics 2 [Source:HGNC Symbol;Acc:HGNC:26567]
DMR_1212	19	935001	936000	1000	*	1	0	11.4529	Intron (ENST00000263620/ENSG00000116017, intron 3 of 8)	19	932565	964366	31802	1	ENSG00000116017	ENST00000457152	2436	ARID3A	protein_coding	AT-rich interaction domain 3A [Source:HGNC Symbol;Acc:HGNC:3031]
DMR_81	1	147587001	147588000	1000	*	1	0	-10.9662	Intron (ENST00000234739/ENSG00000116128, intron 1 of 9)	1	147600196	147611693	11498	1	ENSG00000116128	ENST00000497938	-12196	BCL9	protein_coding	BCL9 transcription coactivator [Source:HGNC Symbol;Acc:HGNC:1008]
DMR_70	1	70221001	70222000	1000	*	0.999999	0	10.1402	Promoter (<=1kb)	1	70221370	70235550	14181	1	ENSG00000116754	ENST00000475204	0	SRSF11	protein_coding	serine and arginine rich splicing factor 11 [Source:HGNC Symbol;Acc:HGNC:10782]
DMR_74	1	116757001	116758000	1000	*	0.999999	0	-21.42	Intron (ENST00000369478/ENSG00000116824, intron 2 of 4)	1	116754467	116755021	555	1	ENSG00000116824	ENST00000369477	2534	CD2	protein_coding	CD2 molecule [Source:HGNC Symbol;Acc:HGNC:1639]
DMR_64	1	37692001	37693000	1000	*	1	0	10.8551	Promoter (<=1kb)	1	37681570	37692216	10647	2	ENSG00000116922	ENST00000494120	0	C1orf109	protein_coding	chromosome 1 open reading frame 109 [Source:HGNC Symbol;Acc:HGNC:26039]
DMR_51	1	24486001	24487000	1000	*	1	0	-26.5215	Distal Intergenic	1	24502351	24536800	34450	1	ENSG00000117602	ENST00000538532	-15351	RCAN3	protein_coding	RCAN family member 3 [Source:HGNC Symbol;Acc:HGNC:3042]
DMR_535	7	158740001	158741000	1000	*	1	0	11.9619	Intron (ENST00000251527/ENSG00000117868, intron 17 of 21)	7	158733613	158744217	10605	2	ENSG00000117868	ENST00000435514	3217	ESYT2	protein_coding	extended synaptotagmin 2 [Source:HGNC Symbol;Acc:HGNC:22211]
DMR_1219	19	1177001	1178000	1000	*	1	0	10.4024	Promoter (<=1kb)	19	1177558	1219386	41829	1	ENSG00000118046	ENST00000585748	0	STK11	protein_coding	serine/threonine kinase 11 [Source:HGNC Symbol;Acc:HGNC:11389]
DMR_423	6	63635001	63636000	1000	*	1	0	-11.9869	Promoter (<=1kb)	6	63635802	63726011	90210	1	ENSG00000118482	ENST00000262043	0	PHF3	protein_coding	PHD finger protein 3 [Source:HGNC Symbol;Acc:HGNC:8921]
DMR_609	9	124291001	124292000	1000	*	1	0	14.382	Promoter (<=1kb)	9	124291971	124352438	60468	1	ENSG00000119408	ENST00000546191	0	NEK6	protein_coding	NIMA related kinase 6 [Source:HGNC Symbol;Acc:HGNC:7749]
DMR_607	9	122144001	122145000	1000	*	1	0	13.7098	3' UTR	9	122144058	122159779	15722	2	ENSG00000119421	ENST00000373768	14779	NDUFA8	protein_coding	NADH:ubiquinone oxidoreductase subunit A8 [Source:HGNC Symbol;Acc:HGNC:7692]
DMR_63	1	36482001	36483000	1000	*	1	0	11.2052	Promoter (<=1kb)	1	36466043	36482913	16871	2	ENSG00000119535	ENST00000373106	0	CSF3R	protein_coding	colony stimulating factor 3 receptor [Source:HGNC Symbol;Acc:HGNC:2439]
DMR_888	14	77032001	77033000	1000	*	1	0	-13.5543	Distal Intergenic	14	77024543	77028708	4166	2	ENSG00000119669	ENST00000238647	-3293	IRF2BPL	protein_coding	interferon regulatory factor 2 binding protein like [Source:HGNC Symbol;Acc:HGNC:14282]
DMR_891	14	91245001	91246000	1000	*	1	0	-16.6038	Promoter (<=1kb)	14	91232532	91244704	12173	2	ENSG00000119714	ENST00000650645	-297	GPR68	protein_coding	G protein-coupled receptor 68 [Source:HGNC Symbol;Acc:HGNC:4519]
DMR_703	10	100944001	100945000	1000	*	0.999999	0	-10.4796	3' UTR	10	100943654	100945356	1703	1	ENSG00000119906	ENST00000481654	347	SLF2	protein_coding	SMC5-SMC6 complex localization factor 2 [Source:HGNC Symbol;Acc:HGNC:17814]
DMR_1108	17	48568001	48569000	1000	*	1	0	11.1351	Intron (ENST00000465846/ENSG00000233101, intron 2 of 3)	17	48550257	48574023	23767	2	ENSG00000120093	ENST00000490677	5023	HOXB3	protein_coding	homeobox B3 [Source:HGNC Symbol;Acc:HGNC:5114]
DMR_1107	17	48527001	48528000	1000	*	1	0	10.3023	Distal Intergenic	17	48529497	48530910	1414	2	ENSG00000120094	ENST00000577092	2910	HOXB1	protein_coding	homeobox B1 [Source:HGNC Symbol;Acc:HGNC:5111]
DMR_547	8	22584001	22585000	1000	*	1	0	10.5118	Promoter (<=1kb)	8	22584840	22594086	9247	1	ENSG00000120913	ENST00000448520	0	PDLIM2	protein_coding	PDZ and LIM domain 2 [Source:HGNC Symbol;Acc:HGNC:13992]
DMR_35	1	12142001	12143000	1000	*	0.999999	0	12.462	3' UTR	1	12125934	12144207	18274	1	ENSG00000120949	ENST00000479933	16067	TNFRSF8	protein_coding	TNF receptor superfamily member 8 [Source:HGNC Symbol;Acc:HGNC:11923]
DMR_323	4	154740001	154741000	1000	*	1	0	24.6177	Promoter (<=1kb)	4	154740838	154751035	10198	1	ENSG00000121207	ENST00000507827	0	LRAT	protein_coding	lecithin retinol acyltransferase [Source:HGNC Symbol;Acc:HGNC:6685]
DMR_1004	16	50245001	50246000	1000	*	1	0	-13.0218	Promoter (<=1kb)	16	50246137	50290528	44392	1	ENSG00000121281	ENST00000564965	-137	ADCY7	protein_coding	adenylate cyclase 7 [Source:HGNC Symbol;Acc:HGNC:238]
DMR_746	11	34438001	34439000	1000	*	1	0	-10.1464	Promoter (<=1kb)	11	34438934	34472060	33127	1	ENSG00000121691	ENST00000241052	0	CAT	protein_coding	catalase [Source:HGNC Symbol;Acc:HGNC:1516]
DMR_850	13	20136001	20137000	1000	*	0.999999	0	-35.345	Distal Intergenic	13	20138255	20161052	22798	2	ENSG00000121743	ENST00000241125	24052	GJA3	protein_coding	gap junction protein alpha 3 [Source:HGNC Symbol;Acc:HGNC:4277]
DMR_1464	X	129771001	129772000	1000	*	1	0	-14.5319	Distal Intergenic	23	129779949	129795201	15253	1	ENSG00000122122	ENST00000356892	-7949	SASH3	protein_coding	SAM and SH3 domain containing 3 [Source:HGNC Symbol;Acc:HGNC:15975]
DMR_585	9	36129001	36130000	1000	*	1	0	10.0856	Distal Intergenic	9	36136536	36163913	27378	1	ENSG00000122694	ENST00000396613	-6536	GLIPR2	protein_coding	GLI pathogenesis related 2 [Source:HGNC Symbol;Acc:HGNC:18007]
DMR_625	9	133701001	133702000	1000	*	1	0	-15.0643	Intron (ENST00000439388/ENSG00000123453, intron 13 of 20)	9	133663564	133703701	40138	2	ENSG00000123453	ENST00000371868	1701	SARDH	protein_coding	sarcosine dehydrogenase [Source:HGNC Symbol;Acc:HGNC:10536]
DMR_626	9	133709001	133710000	1000	*	1	0	-12.7466	Intron (ENST00000439388/ENSG00000123453, intron 10 of 20)	9	133663564	133703701	40138	2	ENSG00000123453	ENST00000371868	-5300	SARDH	protein_coding	sarcosine dehydrogenase [Source:HGNC Symbol;Acc:HGNC:10536]
DMR_109	1	207053001	207054000	1000	*	1	0	12.6886	Promoter (<=1kb)	1	207053275	207063167	9893	1	ENSG00000123836	ENST00000464777	0	PFKFB2	protein_coding	6-phosphofructo-2-kinase/fructose-2,6-biphosphatase 2 [Source:HGNC Symbol;Acc:HGNC:8873]
DMR_573	8	140599001	140600000	1000	*	0.999999	0	13.1216	Intron (ENST00000220592/ENSG00000123908, intron 1 of 18)	8	140572902	140605888	32987	2	ENSG00000123908	ENST00000524328	5888	AGO2	protein_coding	argonaute RISC catalytic component 2 [Source:HGNC Symbol;Acc:HGNC:3263]
DMR_1345	20	48712001	48713000	1000	*	1	0	18.3906	Intron (ENST00000371941/ENSG00000124126, intron 5 of 39)	20	48692323	48692684	362	2	ENSG00000124126	ENST00000620554	-19317	PREX1	protein_coding	phosphatidylinositol-3,4,5-trisphosphate dependent Rac exchange factor 1 [Source:HGNC Symbol;Acc:HGNC:32594]
DMR_1346	20	48827001	48828000	1000	*	0.999999	0	-11.8128	Promoter (<=1kb)	20	48624252	48827999	203748	2	ENSG00000124126	ENST00000371941	0	PREX1	protein_coding	phosphatidylinositol-3,4,5-trisphosphate dependent Rac exchange factor 1 [Source:HGNC Symbol;Acc:HGNC:32594]
DMR_1347	20	48828001	48829000	1000	*	0.999999	0	15.6014	Promoter (<=1kb)	20	48624252	48827999	203748	2	ENSG00000124126	ENST00000371941	-2	PREX1	protein_coding	phosphatidylinositol-3,4,5-trisphosphate dependent Rac exchange factor 1 [Source:HGNC Symbol;Acc:HGNC:32594]
DMR_1355	20	59146001	59147000	1000	*	1	0	-12.2093	5' UTR	20	59123404	59147026	23623	1	ENSG00000124203	ENST00000610729	22597	ZNF831	protein_coding	zinc finger protein 831 [Source:HGNC Symbol;Acc:HGNC:16167]
DMR_1356	20	59223001	59224000	1000	*	1	0	10.6362	Intron (ENST00000637017/ENSG00000124203, intron 6 of 7)	20	59191020	59259110	68091	1	ENSG00000124203	ENST00000371030	31981	ZNF831	protein_coding	zinc finger protein 831 [Source:HGNC Symbol;Acc:HGNC:16167]
DMR_1352	20	58151001	58152000	1000	*	1	0	11.3967	Promoter (<=1kb)	20	58150902	58161150	10249	1	ENSG00000124237	ENST00000371168	99	C20orf85	protein_coding	chromosome 20 open reading frame 85 [Source:HGNC Symbol;Acc:HGNC:16216]
DMR_1280	19	33394001	33395000	1000	*	1	0	13.8979	Promoter (<=1kb)	19	33386955	33395148	8194	2	ENSG00000124299	ENST00000591968	148	PEPD	protein_coding	peptidase D [Source:HGNC Symbol;Acc:HGNC:8840]
DMR_1296	19	46304001	46305000	1000	*	1	0	10.9334	Promoter (<=1kb)	19	46305042	46312518	7477	1	ENSG00000124440	ENST00000525854	-42	HIF3A	protein_coding	hypoxia inducible factor 3 subunit alpha [Source:HGNC Symbol;Acc:HGNC:15825]
DMR_420	6	42390001	42391000	1000	*	0.999999	0	-15.9693	Intron (ENST00000541110/ENSG00000124496, intron 2 of 17)	6	42228126	42451261	223136	2	ENSG00000124496	ENST00000372917	60261	TRERF1	protein_coding	transcriptional regulating factor 1 [Source:HGNC Symbol;Acc:HGNC:18273]
DMR_415	6	38707001	38708000	1000	*	1	0	-15.1594	Distal Intergenic	6	38675925	38703145	27221	2	ENSG00000124767	ENST00000373365	-3856	GLO1	protein_coding	glyoxalase I [Source:HGNC Symbol;Acc:HGNC:4323]
DMR_392	6	7107001	7108000	1000	*	1	0	-11.0054	Promoter (<=1kb)	6	7107597	7249274	141678	1	ENSG00000124782	ENST00000379933	0	RREB1	protein_coding	ras responsive element binding protein 1 [Source:HGNC Symbol;Acc:HGNC:10449]
DMR_219	3	8623001	8624000	1000	*	0.999999	0	-10.0159	3' UTR	3	8627655	8633715	6061	2	ENSG00000125046	ENST00000492435	9715	SSUH2	protein_coding	ssu-2 homolog [Source:HGNC Symbol;Acc:HGNC:24809]
DMR_302	4	8202001	8203000	1000	*	1	0	11.4381	Intron (ENST00000510763/ENSG00000125089, intron 1 of 3)	4	8201651	8214567	12917	1	ENSG00000125089	ENST00000503284	350	SH3TC1	protein_coding	SH3 domain and tetratricopeptide repeats 1 [Source:HGNC Symbol;Acc:HGNC:26009]
DMR_303	4	8229001	8230000	1000	*	1	0	-11.3958	Promoter (<=1kb)	4	8229151	8241091	11941	1	ENSG00000125089	ENST00000502350	0	SH3TC1	protein_coding	SH3 domain and tetratricopeptide repeats 1 [Source:HGNC Symbol;Acc:HGNC:26009]
DMR_1127	17	75296001	75297000	1000	*	1	0	10.7449	Distal Intergenic	17	75278238	75289510	11273	2	ENSG00000125454	ENST00000580273	-6491	SLC25A19	protein_coding	solute carrier family 25 member 19 [Source:HGNC Symbol;Acc:HGNC:14409]
DMR_1245	19	6529001	6530000	1000	*	0.999999	0	11.5503	Promoter (1-2kb)	19	6531026	6535924	4899	1	ENSG00000125657	ENST00000245817	-1026	TNFSF9	protein_coding	TNF superfamily member 9 [Source:HGNC Symbol;Acc:HGNC:11939]
DMR_1463	X	123732001	123733000	1000	*	1	0	-14.7676	Promoter (<=1kb)	23	123668308	123733037	64730	2	ENSG00000125676	ENST00000433883	37	THOC2	protein_coding	THO complex 2 [Source:HGNC Symbol;Acc:HGNC:19073]
DMR_1333	20	25985001	25986000	1000	*	1	0	10.1682	Promoter (<=1kb)	20	25985210	26082964	97755	1	ENSG00000125804	ENST00000669090	0	FAM182A	lncRNA	family with sequence similarity 182 member A [Source:HGNC Symbol;Acc:HGNC:16222]
DMR_1323	20	845001	846000	1000	*	1	0	-18.644	Promoter (<=1kb)	20	845124	857463	12340	1	ENSG00000125898	ENST00000505691	0	FAM110A	protein_coding	family with sequence similarity 110 member A [Source:HGNC Symbol;Acc:HGNC:16188]
DMR_1284	19	35929001	35930000	1000	*	1	0	11.0494	Distal Intergenic	19	35935358	35936792	1435	1	ENSG00000126243	ENST00000585876	-5358	LRFN3	protein_coding	leucine rich repeat and fibronectin type III domain containing 3 [Source:HGNC Symbol;Acc:HGNC:28370]
DMR_979	16	4306001	4307000	1000	*	1	0	-10.5512	Distal Intergenic	16	4314761	4339597	24837	1	ENSG00000126603	ENST00000262366	-7761	GLIS2	protein_coding	GLIS family zinc finger 2 [Source:HGNC Symbol;Acc:HGNC:29450]
DMR_382	5	179670001	179671000	1000	*	1	0	11.7951	Distal Intergenic	5	179678628	179731622	52995	1	ENSG00000127022	ENST00000681674	-7628	CANX	protein_coding	calnexin [Source:HGNC Symbol;Acc:HGNC:1473]
DMR_67	1	41806001	41807000	1000	*	1	0	-12.5774	Intron (ENST00000372584/ENSG00000127124, intron 1 of 7)	1	41847948	41869630	21683	2	ENSG00000127124	ENST00000479350	62630	HIVEP3	protein_coding	HIVEP zinc finger 3 [Source:HGNC Symbol;Acc:HGNC:13561]
DMR_652	9	136902001	136903000	1000	*	1	0	-10.6654	Promoter (<=1kb)	9	136901944	136920320	18377	1	ENSG00000127191	ENST00000482854	57	TRAF2	protein_coding	TNF receptor associated factor 2 [Source:HGNC Symbol;Acc:HGNC:12032]
DMR_1261	19	16374001	16375000	1000	*	1	0	-20.4038	Intron (ENST00000602022/ENSG00000127527, intron 21 of 22)	19	16355239	16361953	6715	2	ENSG00000127527	ENST00000594851	-12048	EPS15L1	protein_coding	epidermal growth factor receptor pathway substrate 15 like 1 [Source:HGNC Symbol;Acc:HGNC:24634]
DMR_1260	19	16326001	16327000	1000	*	1	0	-14.6704	Exon (ENST00000248071/ENSG00000127528, exon 2 of 3)	19	16324840	16327260	2421	1	ENSG00000127528	ENST00000592003	1161	KLF2	protein_coding	Kruppel like factor 2 [Source:HGNC Symbol;Acc:HGNC:6347]
DMR_964	16	693001	694000	1000	*	1	0	10.9929	3' UTR	16	694658	695263	606	2	ENSG00000127585	ENST00000562585	1263	FBXL16	protein_coding	F-box and leucine rich repeat protein 16 [Source:HGNC Symbol;Acc:HGNC:14150]
DMR_1242	19	5074001	5075000	1000	*	0.999999	0	14.0445	Promoter (<=1kb)	19	5074091	5079166	5076	1	ENSG00000127663	ENST00000624683	0	KDM4B	protein_coding	lysine demethylase 4B [Source:HGNC Symbol;Acc:HGNC:29136]
DMR_1241	19	4808001	4809000	1000	*	1	0	13.0563	Distal Intergenic	19	4816235	4817970	1736	2	ENSG00000127666	ENST00000621756	8970	TICAM1	protein_coding	toll like receptor adaptor molecule 1 [Source:HGNC Symbol;Acc:HGNC:18348]
DMR_1404	22	37565001	37566000	1000	*	1	0	11.403	5' UTR	22	37564406	37566495	2090	1	ENSG00000128283	ENST00000434728	595	CDC42EP1	protein_coding	CDC42 effector protein 1 [Source:HGNC Symbol;Acc:HGNC:17014]
DMR_1392	22	26570001	26571000	1000	*	1	0	16.9172	Intron (ENST00000338754/ENSG00000128294, intron 1 of 6)	22	26541485	26565726	24242	2	ENSG00000128294	ENST00000453117	-4275	TPST2	protein_coding	tyrosylprotein sulfotransferase 2 [Source:HGNC Symbol;Acc:HGNC:12021]
DMR_522	7	128940001	128941000	1000	*	1	0	14.1715	Promoter (<=1kb)	7	128940206	128942259	2054	1	ENSG00000128604	ENST00000467002	0	IRF5	protein_coding	interferon regulatory factor 5 [Source:HGNC Symbol;Acc:HGNC:6120]
DMR_938	15	43776001	43777000	1000	*	0.999999	0	11.8043	Promoter (<=1kb)	15	43772605	43776383	3779	2	ENSG00000128886	ENST00000467869	0	ELL3	protein_coding	elongation factor for RNA polymerase II 3 [Source:HGNC Symbol;Acc:HGNC:23113]
DMR_945	15	68205001	68206000	1000	*	1	0	12.4983	Promoter (<=1kb)	15	68190705	68205298	14594	2	ENSG00000129007	ENST00000540479	0	CALML4	protein_coding	calmodulin like 4 [Source:HGNC Symbol;Acc:HGNC:18445]
DMR_948	15	73926001	73927000	1000	*	1	0	15.6432	Promoter (<=1kb)	15	73926462	73952136	25675	1	ENSG00000129038	ENST00000261921	0	LOXL1	protein_coding	lysyl oxidase like 1 [Source:HGNC Symbol;Acc:HGNC:6665]
DMR_873	14	24331001	24332000	1000	*	1	0	-16.2414	Promoter (<=1kb)	14	24318365	24330608	12244	2	ENSG00000129467	ENST00000545213	-393	ADCY4	protein_coding	adenylate cyclase 4 [Source:HGNC Symbol;Acc:HGNC:235]
DMR_1132	17	76481001	76482000	1000	*	1	0	12.6831	Promoter (<=1kb)	17	76474204	76481547	7344	2	ENSG00000129667	ENST00000589582	0	RHBDF2	protein_coding	rhomboid 5 homolog 2 [Source:HGNC Symbol;Acc:HGNC:20788]
DMR_1133	17	76484001	76485000	1000	*	1	0	17.3644	Promoter (2-3kb)	17	76479786	76481894	2109	2	ENSG00000129667	ENST00000591879	-2107	RHBDF2	protein_coding	rhomboid 5 homolog 2 [Source:HGNC Symbol;Acc:HGNC:20788]
DMR_1204	19	823001	824000	1000	*	1	0	18.9374	Promoter (1-2kb)	19	815203	821955	6753	2	ENSG00000129951	ENST00000519502	-1046	PLPPR3	protein_coding	phospholipid phosphatase related 3 [Source:HGNC Symbol;Acc:HGNC:23497]
DMR_1221	19	1882001	1883000	1000	*	0.999999	0	-15.8606	Promoter (<=1kb)	19	1876979	1881585	4607	2	ENSG00000129968	ENST00000590661	-416	ABHD17A	protein_coding	abhydrolase domain containing 17A, depalmitoylase [Source:HGNC Symbol;Acc:HGNC:28756]
DMR_1044	16	88943001	88944000	1000	*	1	0	-19.9252	Promoter (1-2kb)	16	88892244	88941844	49601	2	ENSG00000129993	ENST00000569443	-1157	CBFA2T3	protein_coding	CBFA2/RUNX1 partner transcriptional co-repressor 3 [Source:HGNC Symbol;Acc:HGNC:1537]
DMR_1045	16	88958001	88959000	1000	*	1	0	13.3505	Promoter (<=1kb)	16	88901558	88957775	56218	2	ENSG00000129993	ENST00000570046	-226	CBFA2T3	protein_coding	CBFA2/RUNX1 partner transcriptional co-repressor 3 [Source:HGNC Symbol;Acc:HGNC:1537]
DMR_1046	16	88971001	88972000	1000	*	1	0	11.5385	Intron (ENST00000268679/ENSG00000129993, intron 1 of 11)	16	88892399	88977080	84682	2	ENSG00000129993	ENST00000563640	5080	CBFA2T3	protein_coding	CBFA2/RUNX1 partner transcriptional co-repressor 3 [Source:HGNC Symbol;Acc:HGNC:1537]
DMR_1047	16	88977001	88978000	1000	*	1	0	12.8672	Promoter (<=1kb)	16	88874858	88977207	102350	2	ENSG00000129993	ENST00000268679	0	CBFA2T3	protein_coding	CBFA2/RUNX1 partner transcriptional co-repressor 3 [Source:HGNC Symbol;Acc:HGNC:1537]
DMR_976	16	3101001	3102000	1000	*	1	0	-11.5992	Promoter (1-2kb)	16	3088989	3099295	10307	2	ENSG00000130182	ENST00000538082	-1706	ZSCAN10	protein_coding	zinc finger and SCAN domain containing 10 [Source:HGNC Symbol;Acc:HGNC:12997]
DMR_507	7	99392001	99393000	1000	*	1	0	-13.1427	Exon (ENST00000638617/ENSG00000284292, exon 15 of 17)	7	99391178	99394797	3620	1	ENSG00000130429	ENST00000491294	823	ARPC1B	protein_coding	actin related protein 2/3 complex subunit 1B [Source:HGNC Symbol;Acc:HGNC:704]
DMR_508	7	99393001	99394000	1000	*	1	0	-18.9081	Promoter (<=1kb)	7	99394042	99394801	760	1	ENSG00000130429	ENST00000463078	-42	ARPC1B	protein_coding	actin related protein 2/3 complex subunit 1B [Source:HGNC Symbol;Acc:HGNC:704]
DMR_1263	19	17754001	17755000	1000	*	1	0	12.0374	Promoter (<=1kb)	19	17754210	17762780	8571	1	ENSG00000130475	ENST00000596462	0	FCHO1	protein_coding	FCH and mu domain containing endocytic adaptor 1 [Source:HGNC Symbol;Acc:HGNC:29002]
DMR_1264	19	17765001	17766000	1000	*	1	0	16.0655	Intron (ENST00000594202/ENSG00000130475, intron 6 of 28)	19	17762703	17788538	25836	1	ENSG00000130475	ENST00000597512	2298	FCHO1	protein_coding	FCH and mu domain containing endocytic adaptor 1 [Source:HGNC Symbol;Acc:HGNC:29002]
DMR_1265	19	17766001	17767000	1000	*	1	0	10.2002	Exon (ENST00000594202/ENSG00000130475, exon 7 of 29)	19	17762703	17788538	25836	1	ENSG00000130475	ENST00000597512	3298	FCHO1	protein_coding	FCH and mu domain containing endocytic adaptor 1 [Source:HGNC Symbol;Acc:HGNC:29002]
DMR_1266	19	17778001	17779000	1000	*	1	0	10.3952	Promoter (<=1kb)	19	17778441	17783172	4732	1	ENSG00000130475	ENST00000600058	0	FCHO1	protein_coding	FCH and mu domain containing endocytic adaptor 1 [Source:HGNC Symbol;Acc:HGNC:29002]
DMR_124	2	1737001	1738000	1000	*	1	0	10.8409	Intron (ENST00000252804/ENSG00000130508, intron 1 of 22)	2	1653076	1744442	91367	2	ENSG00000130508	ENST00000433670	6442	PXDN	protein_coding	peroxidasin [Source:HGNC Symbol;Acc:HGNC:14966]
DMR_1268	19	18317001	18318000	1000	*	0.999999	0	-13.2015	Promoter (<=1kb)	19	18309751	18316259	6509	2	ENSG00000130520	ENST00000597776	-742	LSM4	protein_coding	LSM4 homolog, U6 small nuclear RNA and mRNA degradation associated [Source:HGNC Symbol;Acc:HGNC:17259]
DMR_733	11	1854001	1855000	1000	*	0.999999	0	-12.672	Intron (ENST00000311604/ENSG00000130592, intron 1 of 10)	11	1853084	1892263	39180	1	ENSG00000130592	ENST00000311604	917	LSP1	protein_coding	lymphocyte specific protein 1 [Source:HGNC Symbol;Acc:HGNC:6707]
DMR_734	11	1871001	1872000	1000	*	1	0	-17.5639	Promoter (<=1kb)	11	1871352	1887576	16225	1	ENSG00000130592	ENST00000472974	0	LSP1	protein_coding	lymphocyte specific protein 1 [Source:HGNC Symbol;Acc:HGNC:6707]
DMR_637	9	134753001	134754000	1000	*	1	0	11.969	Exon (ENST00000371817/ENSG00000130635, exon 15 of 66)	9	134731593	134732669	1077	1	ENSG00000130635	ENST00000469093	21408	COL5A1	protein_coding	collagen type V alpha 1 chain [Source:HGNC Symbol;Acc:HGNC:2209]
DMR_726	10	133279001	133280000	1000	*	1	0	14.4726	3' UTR	10	133279640	133281522	1883	2	ENSG00000130640	ENST00000477923	1522	TUBGCP2	protein_coding	tubulin gamma complex associated protein 2 [Source:HGNC Symbol;Acc:HGNC:18599]
DMR_727	10	133527001	133528000	1000	*	1	0	11.9127	Promoter (<=1kb)	10	133527363	133539123	11761	1	ENSG00000130649	ENST00000252945	0	CYP2E1	protein_coding	cytochrome P450 family 2 subfamily E member 1 [Source:HGNC Symbol;Acc:HGNC:2631]
DMR_728	10	133529001	133530000	1000	*	1	0	10.6273	Intron (ENST00000463117/ENSG00000130649, intron 4 of 10)	10	133528079	133532164	4086	1	ENSG00000130649	ENST00000480558	922	CYP2E1	protein_coding	cytochrome P450 family 2 subfamily E member 1 [Source:HGNC Symbol;Acc:HGNC:2631]
DMR_56	1	27870001	27871000	1000	*	1	0	10.2478	Promoter (1-2kb)	1	27872543	27886685	14143	1	ENSG00000130775	ENST00000328928	-1543	THEMIS2	protein_coding	thymocyte selection associated family member 2 [Source:HGNC Symbol;Acc:HGNC:16839]
DMR_1467	X	153648001	153649000	1000	*	1	0	11.2096	Exon (ENST00000477033/ENSG00000130829, exon 3 of 3)	23	153647203	153651326	4124	1	ENSG00000130829	ENST00000342782	798	DUSP9	protein_coding	dual specificity phosphatase 9 [Source:HGNC Symbol;Acc:HGNC:3076]
DMR_30	1	10148001	10149000	1000	*	1	0	12.5193	Intron (ENST00000253251/ENSG00000130939, intron 18 of 26)	1	10158354	10171189	12836	1	ENSG00000130939	ENST00000488228	-9354	UBE4B	protein_coding	ubiquitination factor E4B [Source:HGNC Symbol;Acc:HGNC:12500]
DMR_31	1	10630001	10631000	1000	*	1	0	10.2626	3' UTR	1	10637121	10638763	1643	2	ENSG00000130940	ENST00000478524	7763	CASZ1	protein_coding	castor zinc finger 1 [Source:HGNC Symbol;Acc:HGNC:26002]
DMR_599	9	94591001	94592000	1000	*	0.999999	0	-10.669	Intron (ENST00000647389/ENSG00000231806, intron 6 of 8)	9	94558720	94593824	35105	2	ENSG00000130957	ENST00000375337	1824	FBP2	protein_coding	fructose-bisphosphatase 2 [Source:HGNC Symbol;Acc:HGNC:3607]
DMR_1030	16	85524001	85525000	1000	*	1	0	10.7196	Intron (ENST00000637419/ENSG00000131149, intron 2 of 2)	16	85555967	85654346	98380	1	ENSG00000131149	ENST00000635906	-30967	GSE1	protein_coding	Gse1 coiled-coil protein [Source:HGNC Symbol;Acc:HGNC:28979]
DMR_1031	16	85525001	85526000	1000	*	1	0	13.7902	Intron (ENST00000637419/ENSG00000131149, intron 2 of 2)	16	85555967	85654346	98380	1	ENSG00000131149	ENST00000635906	-29967	GSE1	protein_coding	Gse1 coiled-coil protein [Source:HGNC Symbol;Acc:HGNC:28979]
DMR_1197	18	79439001	79440000	1000	*	1	0	-16.635	Intron (ENST00000253506/ENSG00000131196, intron 3 of 9)	18	79448270	79451068	2799	1	ENSG00000131196	ENST00000590224	-8270	NFATC1	protein_coding	nuclear factor of activated T cells 1 [Source:HGNC Symbol;Acc:HGNC:7775]
DMR_1199	18	79524001	79525000	1000	*	1	0	-11.044	Promoter (<=1kb)	18	79523924	79529083	5160	1	ENSG00000131196	ENST00000590172	77	NFATC1	protein_coding	nuclear factor of activated T cells 1 [Source:HGNC Symbol;Acc:HGNC:7775]
DMR_66	1	40042001	40043000	1000	*	1	0	-10.5769	Intron (ENST00000372797/ENSG00000131236, intron 1 of 12)	1	40040882	40060130	19249	1	ENSG00000131236	ENST00000446031	1119	CAP1	protein_coding	cyclase associated actin cytoskeleton regulatory protein 1 [Source:HGNC Symbol;Acc:HGNC:20040]
DMR_386	5	180314001	180315000	1000	*	1	0	17.3081	Intron (ENST00000253778/ENSG00000131459, intron 13 of 18)	5	180318619	180324364	5746	2	ENSG00000131459	ENST00000510122	9364	GFPT2	protein_coding	glutamine-fructose-6-phosphate transaminase 2 [Source:HGNC Symbol;Acc:HGNC:4242]
DMR_358	5	139563001	139564000	1000	*	1	0	-18.0642	Intron (ENST00000511725/ENSG00000131508, intron 1 of 6)	5	139562029	139627115	65087	1	ENSG00000131508	ENST00000505548	972	UBE2D2	protein_coding	ubiquitin conjugating enzyme E2 D2 [Source:HGNC Symbol;Acc:HGNC:12475]
DMR_968	16	1536001	1537000	1000	*	1	0	-11.75	Intron (ENST00000253934/ENSG00000131634, intron 2 of 3)	16	1533666	1555568	21903	1	ENSG00000131634	ENST00000566264	2335	TMEM204	protein_coding	transmembrane protein 204 [Source:HGNC Symbol;Acc:HGNC:14158]
DMR_1100	17	40499001	40500000	1000	*	1	0	10.8285	Intron (ENST00000254051/ENSG00000131746, intron 1 of 12)	17	40475834	40501623	25790	2	ENSG00000131746	ENST00000254051	1623	TNS4	protein_coding	tensin 4 [Source:HGNC Symbol;Acc:HGNC:24352]
DMR_1252	19	12699001	12700000	1000	*	1	0	11.1243	Promoter (2-3kb)	19	12688916	12696631	7716	2	ENSG00000132004	ENST00000393261	-2370	FBXW9	protein_coding	F-box and WD repeat domain containing 9 [Source:HGNC Symbol;Acc:HGNC:28136]
DMR_1060	17	1762001	1763000	1000	*	1	0	14.9724	Promoter (<=1kb)	17	1762029	1771169	9141	1	ENSG00000132386	ENST00000571360	0	SERPINF1	protein_coding	serpin family F member 1 [Source:HGNC Symbol;Acc:HGNC:8824]
DMR_262	3	128316001	128317000	1000	*	0.999999	0	-12.6602	Intron (ENST00000254730/ENSG00000132394, intron 4 of 6)	3	128336904	128341788	4885	1	ENSG00000132394	ENST00000483569	-19904	EEFSEC	protein_coding	eukaryotic elongation factor, selenocysteine-tRNA specific [Source:HGNC Symbol;Acc:HGNC:24614]
DMR_299	4	6938001	6939000	1000	*	1	0	17.0986	Intron (ENST00000448507/ENSG00000132405, intron 2 of 13)	4	6954220	7033114	78895	1	ENSG00000132405	ENST00000410031	-15220	TBC1D14	protein_coding	TBC1 domain family member 14 [Source:HGNC Symbol;Acc:HGNC:29246]
DMR_300	4	6963001	6964000	1000	*	1	0	10.6387	Intron (ENST00000448507/ENSG00000132405, intron 2 of 13)	4	6954220	7033114	78895	1	ENSG00000132405	ENST00000410031	8781	TBC1D14	protein_coding	TBC1 domain family member 14 [Source:HGNC Symbol;Acc:HGNC:29246]
DMR_493	7	54759001	54760000	1000	*	1	0	12.2769	Promoter (<=1kb)	7	54752250	54759246	6997	2	ENSG00000132432	ENST00000395535	0	SEC61G	protein_coding	SEC61 translocon subunit gamma [Source:HGNC Symbol;Acc:HGNC:18277]
DMR_1128	17	75753001	75754000	1000	*	1	0	-10.0955	Promoter (<=1kb)	17	75754483	75755778	1296	1	ENSG00000132470	ENST00000579211	-483	ITGB4	protein_coding	integrin subunit beta 4 [Source:HGNC Symbol;Acc:HGNC:6158]
DMR_772	11	68762001	68763000	1000	*	1	0	13.1698	Exon (ENST00000540367/ENSG00000110090, exon 14 of 18)	11	68707440	68751520	44081	2	ENSG00000132749	ENST00000255087	-10481	TESMIN	protein_coding	testis expressed metallothionein like protein [Source:HGNC Symbol;Acc:HGNC:7446]
DMR_1248	19	8514001	8515000	1000	*	1	0	11.7689	Promoter (<=1kb)	19	8509678	8514167	4490	2	ENSG00000133250	ENST00000393927	0	ZNF414	protein_coding	zinc finger protein 414 [Source:HGNC Symbol;Acc:HGNC:20630]
DMR_757	11	63551001	63552000	1000	*	1	0	-11.3912	Distal Intergenic	11	63552770	63563379	10610	2	ENSG00000133328	ENST00000255695	11379	PLAAT2	protein_coding	phospholipase A and acyltransferase 2 [Source:HGNC Symbol;Acc:HGNC:17824]
DMR_555	8	30080001	30081000	1000	*	1	0	-26.1323	Intron (ENST00000256255/ENSG00000133872, intron 1 of 5)	8	30066904	30082424	15521	2	ENSG00000133872	ENST00000522794	1424	SARAF	protein_coding	store-operated calcium entry associated regulatory factor [Source:HGNC Symbol;Acc:HGNC:28789]
DMR_890	14	91194001	91195000	1000	*	0.999999	0	-14.9164	Promoter (1-2kb)	14	91196393	91220766	24374	1	ENSG00000133943	ENST00000522816	-1393	DGLUCY	protein_coding	D-glutamate cyclase [Source:HGNC Symbol;Acc:HGNC:20498]
DMR_886	14	73311001	73312000	1000	*	1	0	21.0399	Intron (ENST00000554546/ENSG00000133961, intron 5 of 10)	14	73275218	73299375	24158	2	ENSG00000133961	ENST00000556772	-11626	NUMB	protein_coding	NUMB endocytic adaptor protein [Source:HGNC Symbol;Acc:HGNC:8060]
DMR_1181	18	48781001	48782000	1000	*	1	0	10.3692	Intron (ENST00000256413/ENSG00000134030, intron 9 of 11)	18	48760182	48860565	100384	1	ENSG00000134030	ENST00000587860	20819	CTIF	protein_coding	cap binding complex dependent translation initiation factor [Source:HGNC Symbol;Acc:HGNC:23925]
DMR_76	1	119894001	119895000	1000	*	0.999999	0	18.1379	Exon (ENST00000369400/ENSG00000134249, exon 1 of 1)	1	119893533	119896515	2983	2	ENSG00000134249	ENST00000369400	1515	ADAM30	protein_coding	ADAM metallopeptidase domain 30 [Source:HGNC Symbol;Acc:HGNC:208]
DMR_128	2	9473001	9474000	1000	*	1	0	-19.0734	Promoter (<=1kb)	2	9473658	9484548	10891	1	ENSG00000134330	ENST00000496603	0	IAH1	protein_coding	isoamyl acetate hydrolyzing esterase 1 (putative) [Source:HGNC Symbol;Acc:HGNC:27696]
DMR_98	1	201650001	201651000	1000	*	0.999999	0	-19.4005	Intron (ENST00000367302/ENSG00000134369, intron 3 of 29)	1	201648249	201826969	178721	1	ENSG00000134369	ENST00000367296	1752	NAV1	protein_coding	neuron navigator 1 [Source:HGNC Symbol;Acc:HGNC:15989]
DMR_661	10	6054001	6055000	1000	*	0.999999	0	24.238	Intron (ENST00000379959/ENSG00000134460, intron 1 of 7)	10	6012797	6062290	49494	2	ENSG00000134460	ENST00000256876	7290	IL2RA	protein_coding	interleukin 2 receptor subunit alpha [Source:HGNC Symbol;Acc:HGNC:6008]
DMR_784	11	94545001	94546000	1000	*	1	0	19.6741	Promoter (<=1kb)	11	94545286	94621421	76136	1	ENSG00000134627	ENST00000446230	0	PIWIL4	protein_coding	piwi like RNA-mediated gene silencing 4 [Source:HGNC Symbol;Acc:HGNC:18444]
DMR_591	9	86098001	86099000	1000	*	1	0	10.4607	Intron (ENST00000388712/ENSG00000135052, intron 1 of 9)	9	86026146	86099558	73413	2	ENSG00000135052	ENST00000388712	558	GOLM1	protein_coding	golgi membrane protein 1 [Source:HGNC Symbol;Acc:HGNC:15451]
DMR_839	12	121000001	121001000	1000	*	1	0	-13.4264	3' UTR	12	120996390	120997882	1493	1	ENSG00000135100	ENST00000543255	3611	HNF1A	protein_coding	HNF1 homeobox A [Source:HGNC Symbol;Acc:HGNC:11621]
DMR_834	12	113077001	113078000	1000	*	1	0	21.1308	Exon (ENST00000257600/ENSG00000135144, exon 2 of 9)	12	113089866	113097997	8132	1	ENSG00000135144	ENST00000547974	-11866	DTX1	protein_coding	deltex E3 ubiquitin ligase 1 [Source:HGNC Symbol;Acc:HGNC:3060]
DMR_835	12	113093001	113094000	1000	*	1	0	13.5634	Promoter (<=1kb)	12	113093490	113094947	1458	1	ENSG00000135144	ENST00000553140	0	DTX1	protein_coding	deltex E3 ubiquitin ligase 1 [Source:HGNC Symbol;Acc:HGNC:3060]
DMR_743	11	33890001	33891000	1000	*	1	0	17.7826	Intron (ENST00000257818/ENSG00000135363, intron 1 of 5)	11	33858576	33892076	33501	2	ENSG00000135363	ENST00000257818	1076	LMO2	protein_coding	LIM domain only 2 [Source:HGNC Symbol;Acc:HGNC:6642]
DMR_744	11	33893001	33894000	1000	*	1	0	10.7246	Promoter (<=1kb)	11	33858576	33892076	33501	2	ENSG00000135363	ENST00000257818	-925	LMO2	protein_coding	LIM domain only 2 [Source:HGNC Symbol;Acc:HGNC:6642]
DMR_428	6	135497001	135498000	1000	*	0.999999	0	-15.6953	Promoter (<=1kb)	6	135283407	135497249	213843	2	ENSG00000135541	ENST00000681365	0	AHI1	protein_coding	Abelson helper integration site 1 [Source:HGNC Symbol;Acc:HGNC:21575]
DMR_152	2	71454001	71455000	1000	*	1	0	-10.4166	Exon (ENST00000409582/ENSG00000135636, exon 1 of 56)	2	71453722	71686768	233047	1	ENSG00000135636	ENST00000258104	279	DYSF	protein_coding	dysferlin [Source:HGNC Symbol;Acc:HGNC:3097]
DMR_1023	16	85030001	85031000	1000	*	1	0	20.9115	Intron (ENST00000258180/ENSG00000135709, intron 1 of 12)	16	85027751	85094220	66470	1	ENSG00000135709	ENST00000538274	2250	KIAA0513	protein_coding	KIAA0513 [Source:HGNC Symbol;Acc:HGNC:29058]
DMR_1024	16	85061001	85062000	1000	*	1	0	13.234	Promoter (1-2kb)	16	85063212	85094230	31019	1	ENSG00000135709	ENST00000566428	-1212	KIAA0513	protein_coding	KIAA0513 [Source:HGNC Symbol;Acc:HGNC:29058]
DMR_1025	16	85077001	85078000	1000	*	1	0	13.2803	Promoter (<=1kb)	16	85077460	85088403	10944	1	ENSG00000135709	ENST00000562580	0	KIAA0513	protein_coding	KIAA0513 [Source:HGNC Symbol;Acc:HGNC:29058]
DMR_193	2	218710001	218711000	1000	*	1	0	10.3399	Promoter (<=1kb)	2	218710835	218755416	44582	1	ENSG00000135912	ENST00000392102	0	TTLL4	protein_coding	tubulin tyrosine ligase like 4 [Source:HGNC Symbol;Acc:HGNC:28976]
DMR_196	2	227718001	227719000	1000	*	1	0	14.6378	Promoter (<=1kb)	2	227683763	227718028	34266	2	ENSG00000135917	ENST00000644224	0	SLC19A3	protein_coding	solute carrier family 19 member 3 [Source:HGNC Symbol;Acc:HGNC:16266]
DMR_829	12	106311001	106312000	1000	*	1	0	10.5027	5' UTR	12	106240322	106304279	63958	2	ENSG00000136026	ENST00000553039	-6722	CKAP4	protein_coding	cytoskeleton associated protein 4 [Source:HGNC Symbol;Acc:HGNC:16991]
DMR_478	7	6396001	6397000	1000	*	1	0	13.8622	Promoter (2-3kb)	7	6399823	6402365	2543	1	ENSG00000136238	ENST00000473564	-2823	RAC1	protein_coding	Rac family small GTPase 1 [Source:HGNC Symbol;Acc:HGNC:9801]
DMR_469	7	2637001	2638000	1000	*	1	0	14.7027	Intron (ENST00000258796/ENSG00000136295, intron 1 of 13)	7	2632156	2664800	32645	1	ENSG00000136295	ENST00000407643	4845	TTYH3	protein_coding	tweety family member 3 [Source:HGNC Symbol;Acc:HGNC:22222]
DMR_186	2	161419001	161420000	1000	*	1	0	-12.2527	Promoter (<=1kb)	2	161419210	161423685	4476	1	ENSG00000136535	ENST00000477804	0	TBR1	protein_coding	T-box brain transcription factor 1 [Source:HGNC Symbol;Acc:HGNC:11590]
DMR_108	1	206784001	206785000	1000	*	1	0	-12.4565	Intron (ENST00000662320/ENSG00000142224, intron 1 of 2)	1	206768417	206774541	6125	2	ENSG00000136634	ENST00000664374	-9460	IL10	protein_coding	interleukin 10 [Source:HGNC Symbol;Acc:HGNC:5962]
DMR_178	2	127087001	127088000	1000	*	1	0	14.1797	Intron (ENST00000376113/ENSG00000136717, intron 1 of 13)	2	127048027	127107001	58975	2	ENSG00000136717	ENST00000376113	19001	BIN1	protein_coding	bridging integrator 1 [Source:HGNC Symbol;Acc:HGNC:1052]
DMR_179	2	128280001	128281000	1000	*	1	0	11.3116	Intron (ENST00000469019/ENSG00000136720, intron 1 of 2)	2	128268690	128290196	21507	2	ENSG00000136720	ENST00000463963	9196	HS6ST1	protein_coding	heparan sulfate 6-O-sulfotransferase 1 [Source:HGNC Symbol;Acc:HGNC:5201]
DMR_613	9	128902001	128903000	1000	*	1	0	-13.5152	Intron (ENST00000372600/ENSG00000136802, intron 2 of 3)	9	128912744	128916739	3996	1	ENSG00000136802	ENST00000492784	-9744	LRRC8A	protein_coding	leucine rich repeat containing 8 VRAC subunit A [Source:HGNC Symbol;Acc:HGNC:19027]
DMR_606	9	120556001	120557000	1000	*	0.999999	0	11.0823	Intron (ENST00000360822/ENSG00000136861, intron 3 of 34)	9	120527826	120539120	11295	2	ENSG00000136861	ENST00000472883	-16881	CDK5RAP2	protein_coding	CDK5 regulatory subunit associated protein 2 [Source:HGNC Symbol;Acc:HGNC:18672]
DMR_398	6	16239001	16240000	1000	*	0.999999	0	11.2973	Intron (ENST00000259727/ENSG00000137198, intron 1 of 8)	6	16238587	16295549	56963	1	ENSG00000137198	ENST00000259727	414	GMPR	protein_coding	guanosine monophosphate reductase [Source:HGNC Symbol;Acc:HGNC:4376]
DMR_781	11	78464001	78465000	1000	*	1	0	-14.1856	Intron (ENST00000281038/ENSG00000137513, intron 11 of 13)	11	78436189	78443759	7571	2	ENSG00000137513	ENST00000529771	-20242	NARS2	protein_coding	asparaginyl-tRNA synthetase 2, mitochondrial [Source:HGNC Symbol;Acc:HGNC:26274]
DMR_782	11	78465001	78466000	1000	*	1	0	-11.0652	3' UTR	11	78436189	78443759	7571	2	ENSG00000137513	ENST00000529771	-21242	NARS2	protein_coding	asparaginyl-tRNA synthetase 2, mitochondrial [Source:HGNC Symbol;Acc:HGNC:26274]
DMR_937	15	41375001	41376000	1000	*	1	0	17.7793	3' UTR	15	41365747	41377288	11542	1	ENSG00000137804	ENST00000560318	9254	NUSAP1	protein_coding	nucleolar and spindle associated protein 1 [Source:HGNC Symbol;Acc:HGNC:18538]
DMR_138	2	27078001	27079000	1000	*	1	0	21.571	Promoter (<=1kb)	2	27078615	27086403	7789	1	ENSG00000138080	ENST00000380320	0	EMILIN1	protein_coding	elastin microfibril interfacer 1 [Source:HGNC Symbol;Acc:HGNC:19880]
DMR_139	2	27079001	27080000	1000	*	1	0	19.0001	5' UTR	2	27078615	27086403	7789	1	ENSG00000138080	ENST00000380320	386	EMILIN1	protein_coding	elastin microfibril interfacer 1 [Source:HGNC Symbol;Acc:HGNC:19880]
DMR_950	15	75043001	75044000	1000	*	1	0	17.0751	Promoter (<=1kb)	15	75043275	75049738	6464	1	ENSG00000138621	ENST00000563393	0	PPCDC	protein_coding	phosphopantothenoylcysteine decarboxylase [Source:HGNC Symbol;Acc:HGNC:28107]
DMR_315	4	80266001	80267000	1000	*	1	0	10.0063	Promoter (<=1kb)	4	80266599	80290194	23596	1	ENSG00000138675	ENST00000312465	0	FGF5	protein_coding	fibroblast growth factor 5 [Source:HGNC Symbol;Acc:HGNC:3683]
DMR_319	4	108054001	108055000	1000	*	1	0	-11.6458	Intron (ENST00000379951/ENSG00000138795, intron 9 of 9)	4	108048527	108070895	22369	2	ENSG00000138795	ENST00000507470	15895	LEF1	protein_coding	lymphoid enhancer binding factor 1 [Source:HGNC Symbol;Acc:HGNC:6551]
DMR_799	12	553001	554000	1000	*	1	0	20.5266	Exon (ENST00000266383/ENSG00000139044, exon 14 of 20)	12	552075	563498	11424	1	ENSG00000139044	ENST00000535402	926	B4GALNT3	protein_coding	beta-1,4-N-acetyl-galactosaminyltransferase 3 [Source:HGNC Symbol;Acc:HGNC:24137]
DMR_844	12	128807001	128808000	1000	*	1	0	11.8934	Intron (ENST00000266771/ENSG00000139370, intron 5 of 7)	12	128794173	128810358	16186	2	ENSG00000139370	ENST00000544112	2358	SLC15A4	protein_coding	solute carrier family 15 member 4 [Source:HGNC Symbol;Acc:HGNC:23090]
DMR_818	12	53190001	53191000	1000	*	1	0	-11.5528	3' UTR	12	53191323	53192488	1166	2	ENSG00000139626	ENST00000551319	1488	ITGB7	protein_coding	integrin subunit beta 7 [Source:HGNC Symbol;Acc:HGNC:6162]
DMR_840	12	121664001	121665000	1000	*	1	0	11.9381	Intron (ENST00000355329/ENSG00000139714, intron 1 of 5)	12	121651392	121669650	18259	2	ENSG00000139714	ENST00000392462	4650	MORN3	protein_coding	MORN repeat containing 3 [Source:HGNC Symbol;Acc:HGNC:29807]
DMR_841	12	121794001	121795000	1000	*	1	0	11.978	Promoter (<=1kb)	12	121780487	121794262	13776	2	ENSG00000139725	ENST00000537171	0	RHOF	protein_coding	ras homolog family member F, filopodia associated [Source:HGNC Symbol;Acc:HGNC:15703]
DMR_870	14	22886001	22887000	1000	*	1	0	15.1461	3' UTR	14	22883222	22887678	4457	1	ENSG00000139890	ENST00000267396	2779	REM2	protein_coding	RRAD and GEM like GTPase 2 [Source:HGNC Symbol;Acc:HGNC:20248]
DMR_871	14	24132001	24133000	1000	*	1	0	-16.3604	Promoter (<=1kb)	14	24132050	24132849	800	1	ENSG00000139914	ENST00000559294	0	FITM1	protein_coding	fat storage inducing transmembrane protein 1 [Source:HGNC Symbol;Acc:HGNC:33714]
DMR_878	14	47106001	47107000	1000	*	1	0	-10.6655	Intron (ENST00000426342/ENSG00000139915, intron 4 of 15)	14	47035189	47131838	96650	2	ENSG00000139915	ENST00000554762	24838	MDGA2	protein_coding	MAM domain containing glycosylphosphatidylinositol anchor 2 [Source:HGNC Symbol;Acc:HGNC:19835]
DMR_880	14	61060001	61061000	1000	*	0.999999	0	12.9627	Intron (ENST00000354886/ENSG00000139974, intron 15 of 16)	14	61051886	61052464	579	1	ENSG00000139974	ENST00000554498	8115	SLC38A6	protein_coding	solute carrier family 38 member 6 [Source:HGNC Symbol;Acc:HGNC:19863]
DMR_962	15	101395001	101396000	1000	*	0.999999	0	14.0032	Promoter (1-2kb)	15	101289784	101393388	103605	2	ENSG00000140479	ENST00000677364	-1613	PCSK6	protein_coding	proprotein convertase subtilisin/kexin type 6 [Source:HGNC Symbol;Acc:HGNC:8569]
DMR_953	15	90000001	90001000	1000	*	1	0	13.4985	Promoter (<=1kb)	15	90001324	90082191	80868	1	ENSG00000140548	ENST00000268154	-324	ZNF710	protein_coding	zinc finger protein 710 [Source:HGNC Symbol;Acc:HGNC:25352]
DMR_954	15	90065001	90066000	1000	*	1	0	18.5195	Promoter (2-3kb)	15	90068014	90074532	6519	1	ENSG00000140548	ENST00000558883	-2014	ZNF710	protein_coding	zinc finger protein 710 [Source:HGNC Symbol;Acc:HGNC:25352]
DMR_1005	16	54176001	54177000	1000	*	1	0	10.8469	Distal Intergenic	16	54149690	54158512	8823	1	ENSG00000140718	ENST00000637049	26311	FTO	protein_coding	FTO alpha-ketoglutarate dependent dioxygenase [Source:HGNC Symbol;Acc:HGNC:24678]
DMR_1035	16	87490001	87491000	1000	*	1	0	-17.6437	Intron (ENST00000268616/ENSG00000140948, intron 1 of 12)	16	87406246	87491854	85609	2	ENSG00000140948	ENST00000268616	854	ZCCHC14	protein_coding	zinc finger CCHC-type containing 14 [Source:HGNC Symbol;Acc:HGNC:24134]
DMR_1019	16	84507001	84508000	1000	*	1	0	17.6939	Promoter (2-3kb)	16	84479791	84504690	24900	2	ENSG00000140950	ENST00000570036	-2311	MEAK7	protein_coding	MTOR associated protein, eak-7 homolog [Source:HGNC Symbol;Acc:HGNC:29325]
DMR_1020	16	84527001	84528000	1000	*	1	0	11.3084	Intron (ENST00000565079/ENSG00000140950, intron 1 of 3)	16	84479791	84504690	24900	2	ENSG00000140950	ENST00000570036	-22311	MEAK7	protein_coding	MTOR associated protein, eak-7 homolog [Source:HGNC Symbol;Acc:HGNC:29325]
DMR_1048	16	89949001	89950000	1000	*	0.999999	0	10.957	Promoter (<=1kb)	16	89948803	89966306	17504	1	ENSG00000140995	ENST00000563795	198	DEF8	protein_coding	differentially expressed in FDCP 8 homolog [Source:HGNC Symbol;Acc:HGNC:25969]
DMR_1049	16	90034001	90035000	1000	*	0.999999	0	11.2427	Promoter (<=1kb)	16	90035732	90037347	1616	1	ENSG00000141013	ENST00000564802	-732	GAS8	protein_coding	growth arrest specific 8 [Source:HGNC Symbol;Acc:HGNC:4166]
DMR_1082	17	17487001	17488000	1000	*	1	0	-11.0729	Exon (ENST00000624097/ENSG00000141026, exon 1 of 1)	17	17485022	17488372	3351	1	ENSG00000141026	ENST00000624097	1979	MED9	protein_coding	mediator complex subunit 9 [Source:HGNC Symbol;Acc:HGNC:25487]
DMR_1120	17	68312001	68313000	1000	*	0.999999	0	13.3006	Intron (ENST00000448504/ENSG00000141337, intron 2 of 11)	17	68291518	68420785	129268	1	ENSG00000141337	ENST00000452479	20483	ARSG	protein_coding	arylsulfatase G [Source:HGNC Symbol;Acc:HGNC:24102]
DMR_1179	18	24391001	24392000	1000	*	1	0	15.3174	Intron (ENST00000319481/ENSG00000141447, intron 1 of 27)	18	24347665	24397784	50120	2	ENSG00000141447	ENST00000582350	5784	OSBPL1A	protein_coding	oxysterol binding protein like 1A [Source:HGNC Symbol;Acc:HGNC:16398]
DMR_1140	17	78121001	78122000	1000	*	1	0	-14.4212	Promoter (<=1kb)	17	78119062	78120796	1735	2	ENSG00000141524	ENST00000591756	-205	TMC6	protein_coding	transmembrane channel like 6 [Source:HGNC Symbol;Acc:HGNC:18021]
DMR_1141	17	78124001	78125000	1000	*	1	0	13.9752	Promoter (<=1kb)	17	78122560	78124350	1791	2	ENSG00000141524	ENST00000585849	0	TMC6	protein_coding	transmembrane channel like 6 [Source:HGNC Symbol;Acc:HGNC:18021]
DMR_1142	17	78133001	78134000	1000	*	1	0	-11.8479	Promoter (<=1kb)	17	78112921	78132407	19487	2	ENSG00000141524	ENST00000322914	-594	TMC6	protein_coding	transmembrane channel like 6 [Source:HGNC Symbol;Acc:HGNC:18021]
DMR_1161	17	82217001	82218000	1000	*	1	0	11.382	Promoter (<=1kb)	17	82217934	82240086	22153	1	ENSG00000141526	ENST00000580098	0	SLC16A3	protein_coding	solute carrier family 16 member 3 [Source:HGNC Symbol;Acc:HGNC:10924]
DMR_1162	17	82236001	82237000	1000	*	1	0	17.3671	Promoter (<=1kb)	17	82236474	82237416	943	1	ENSG00000141526	ENST00000578810	0	SLC16A3	protein_coding	solute carrier family 16 member 3 [Source:HGNC Symbol;Acc:HGNC:10924]
DMR_1166	17	82655001	82656000	1000	*	1	0	14.782	3' UTR	17	82655037	82656881	1845	2	ENSG00000141542	ENST00000571880	881	RAB40B	protein_coding	RAB40B, member RAS oncogene family [Source:HGNC Symbol;Acc:HGNC:18284]
DMR_1167	17	82750001	82751000	1000	*	1	0	13.0247	Promoter (1-2kb)	17	82752065	82945914	193850	1	ENSG00000141556	ENST00000355528	-1065	TBCD	protein_coding	tubulin folding cofactor D [Source:HGNC Symbol;Acc:HGNC:11581]
DMR_1168	17	82858001	82859000	1000	*	1	0	-10.9527	Promoter (<=1kb)	17	82858519	82921510	62992	1	ENSG00000141556	ENST00000576160	0	TBCD	protein_coding	tubulin folding cofactor D [Source:HGNC Symbol;Acc:HGNC:11581]
DMR_1169	17	82864001	82865000	1000	*	1	0	-11.8012	Promoter (<=1kb)	17	82864291	82911789	47499	1	ENSG00000141556	ENST00000574801	0	TBCD	protein_coding	tubulin folding cofactor D [Source:HGNC Symbol;Acc:HGNC:11581]
DMR_1170	17	82882001	82883000	1000	*	1	0	-15.5187	Promoter (1-2kb)	17	82884152	82914153	30002	1	ENSG00000141556	ENST00000571316	-1152	TBCD	protein_coding	tubulin folding cofactor D [Source:HGNC Symbol;Acc:HGNC:11581]
DMR_1148	17	79832001	79833000	1000	*	0.999999	0	13.3812	Distal Intergenic	17	79835143	79837881	2739	2	ENSG00000141582	ENST00000495122	4881	CBX4	protein_coding	chromobox 4 [Source:HGNC Symbol;Acc:HGNC:1554]
DMR_1098	17	39739001	39740000	1000	*	1	0	17.1242	Promoter (<=1kb)	17	39739967	39746988	7022	1	ENSG00000141738	ENST00000394209	0	GRB7	protein_coding	growth factor receptor bound protein 7 [Source:HGNC Symbol;Acc:HGNC:4567]
DMR_1237	19	3367001	3368000	1000	*	1	0	14.4583	Intron (ENST00000641145/ENSG00000141905, intron 1 of 10)	19	3366583	3469217	102635	1	ENSG00000141905	ENST00000443272	418	NFIC	protein_coding	nuclear factor I C [Source:HGNC Symbol;Acc:HGNC:7786]
DMR_729	11	289001	290000	1000	*	0.999999	0	-11.6451	Promoter (<=1kb)	11	289126	296107	6982	1	ENSG00000142102	ENST00000409548	0	PGGHG	protein_coding	protein-glucosylgalactosylhydroxylysine glucosidase [Source:HGNC Symbol;Acc:HGNC:26210]
DMR_1299	19	47145001	47146000	1000	*	0.999999	0	-13.6021	Intron (ENST00000594144/ENSG00000142230, intron 3 of 6)	19	47143494	47210623	67130	1	ENSG00000142230	ENST00000659110	1507	SAE1	protein_coding	SUMO1 activating enzyme subunit 1 [Source:HGNC Symbol;Acc:HGNC:30660]
DMR_1303	19	48499001	48500000	1000	*	1	0	-10.3286	Promoter (<=1kb)	19	48485271	48498405	13135	2	ENSG00000142235	ENST00000648216	-596	LMTK3	protein_coding	lemur tyrosine kinase 3 [Source:HGNC Symbol;Acc:HGNC:19295]
DMR_1304	19	48502001	48503000	1000	*	1	0	10.8977	Promoter (<=1kb)	19	48485271	48501837	16567	2	ENSG00000142235	ENST00000672160	-164	LMTK3	protein_coding	lemur tyrosine kinase 3 [Source:HGNC Symbol;Acc:HGNC:19295]
DMR_1249	19	8526001	8527000	1000	*	1	0	14.2188	Promoter (<=1kb)	19	8525226	8526622	1397	2	ENSG00000142347	ENST00000596245	0	MYO1F	protein_coding	myosin IF [Source:HGNC Symbol;Acc:HGNC:7600]
DMR_1311	19	49553001	49554000	1000	*	0.999999	0	-11.7386	Distal Intergenic	19	49555718	49557295	1578	2	ENSG00000142546	ENST00000596477	3295	NOSIP	protein_coding	nitric oxide synthase interacting protein [Source:HGNC Symbol;Acc:HGNC:17946]
DMR_1310	19	49538001	49539000	1000	*	1	0	11.8119	Intron (ENST00000270645/ENSG00000142552, intron 4 of 6)	19	49542602	49543633	1032	1	ENSG00000142552	ENST00000593483	-3602	RCN3	protein_coding	reticulocalbin 3 [Source:HGNC Symbol;Acc:HGNC:21145]
DMR_24	1	8388001	8389000	1000	*	1	0	13.2432	Intron (ENST00000337907/ENSG00000142599, intron 13 of 23)	1	8363710	8364838	1129	2	ENSG00000142599	ENST00000464367	-23163	RERE	protein_coding	arginine-glutamic acid dipeptide repeats [Source:HGNC Symbol;Acc:HGNC:9965]
DMR_39	1	15378001	15379000	1000	*	1	0	-11.6129	Promoter (2-3kb)	1	15381280	15397529	16250	1	ENSG00000142621	ENST00000495195	-2280	FHAD1	protein_coding	forkhead associated phosphopeptide binding domain 1 [Source:HGNC Symbol;Acc:HGNC:29408]
DMR_41	1	16146001	16147000	1000	*	1	0	-12.4204	Promoter (<=1kb)	1	16134560	16146450	11891	2	ENSG00000142627	ENST00000480202	0	EPHA2	protein_coding	EPH receptor A2 [Source:HGNC Symbol;Acc:HGNC:3386]
DMR_68	1	43566001	43567000	1000	*	0.999999	0	14.2672	Intron (ENST00000617451/ENSG00000142949, intron 5 of 7)	1	43582480	43591118	8639	1	ENSG00000142949	ENST00000467464	-15480	PTPRF	protein_coding	protein tyrosine phosphatase receptor type F [Source:HGNC Symbol;Acc:HGNC:9670]
DMR_84	1	150925001	150926000	1000	*	1	0	-10.6825	Promoter (<=1kb)	1	150926263	150941371	15109	1	ENSG00000143379	ENST00000525956	-263	SETDB1	protein_coding	SET domain bifurcated histone lysine methyltransferase 1 [Source:HGNC Symbol;Acc:HGNC:10761]
DMR_83	1	150548001	150549000	1000	*	0.999999	0	-13.0123	Promoter (<=1kb)	1	150549369	150560932	11564	1	ENSG00000143382	ENST00000369039	-369	ADAMTSL4	protein_coding	ADAMTS like 4 [Source:HGNC Symbol;Acc:HGNC:19706]
DMR_90	1	153986001	153987000	1000	*	1	0	10.5866	Promoter (<=1kb)	1	153981650	153986339	4690	2	ENSG00000143545	ENST00000368575	0	RAB13	protein_coding	RAB13, member RAS oncogene family [Source:HGNC Symbol;Acc:HGNC:9762]
DMR_113	1	226736001	226737000	1000	*	1	0	-17.1478	Exon (ENST00000272117/ENSG00000143772, exon 1 of 7)	1	226631690	226737458	105769	2	ENSG00000143772	ENST00000272117	458	ITPKB	protein_coding	inositol-trisphosphate 3-kinase B [Source:HGNC Symbol;Acc:HGNC:6179]
DMR_111	1	226405001	226406000	1000	*	1	0	11.3133	Intron (ENST00000366794/ENSG00000143799, intron 1 of 22)	1	226399195	226407982	8788	2	ENSG00000143799	ENST00000366790	1982	PARP1	protein_coding	poly(ADP-ribose) polymerase 1 [Source:HGNC Symbol;Acc:HGNC:270]
DMR_101	1	203063001	203064000	1000	*	1	0	12.4385	Promoter (<=1kb)	1	203062959	203078735	15777	1	ENSG00000143847	ENST00000486360	42	PPFIA4	protein_coding	PTPRF interacting protein alpha 4 [Source:HGNC Symbol;Acc:HGNC:9248]
DMR_103	1	204377001	204378000	1000	*	1	0	11.0849	Promoter (<=1kb)	1	204273626	204377665	104040	2	ENSG00000143850	ENST00000564627	0	PLEKHA6	protein_coding	pleckstrin homology domain containing A6 [Source:HGNC Symbol;Acc:HGNC:17053]
DMR_99	1	202161001	202162000	1000	*	1	0	11.0371	Promoter (<=1kb)	1	202147013	202161581	14569	2	ENSG00000143851	ENST00000309017	0	PTPN7	protein_coding	protein tyrosine phosphatase non-receptor type 7 [Source:HGNC Symbol;Acc:HGNC:9659]
DMR_100	1	202710001	202711000	1000	*	1	0	10.0904	Promoter (<=1kb)	1	202590596	202710454	119859	2	ENSG00000143858	ENST00000367268	0	SYT2	protein_coding	synaptotagmin 2 [Source:HGNC Symbol;Acc:HGNC:11510]
DMR_132	2	10813001	10814000	1000	*	1	0	10.3883	Promoter (<=1kb)	2	10783393	10812839	29447	2	ENSG00000143870	ENST00000540494	-162	PDIA6	protein_coding	protein disulfide isomerase family A member 6 [Source:HGNC Symbol;Acc:HGNC:30168]
DMR_174	2	120254001	120255000	1000	*	1	0	17.0799	Intron (ENST00000447591/ENSG00000144118, intron 1 of 3)	2	120253451	120289592	36142	1	ENSG00000144118	ENST00000449649	550	RALB	protein_coding	RAS like proto-oncogene B [Source:HGNC Symbol;Acc:HGNC:9840]
DMR_173	2	119678001	119679000	1000	*	1	0	-16.1806	Promoter (<=1kb)	2	119679167	119682118	2952	1	ENSG00000144120	ENST00000401466	-167	TMEM177	protein_coding	transmembrane protein 177 [Source:HGNC Symbol;Acc:HGNC:28143]
DMR_194	2	226835001	226836000	1000	*	1	0	-10.3166	Promoter (<=1kb)	2	226835581	226865097	29517	1	ENSG00000144468	ENST00000424132	0	RHBDD1	protein_coding	rhomboid domain containing 1 [Source:HGNC Symbol;Acc:HGNC:23081]
DMR_223	3	13022001	13023000	1000	*	0.999999	0	13.377	Promoter (<=1kb)	3	12897220	13022596	125377	2	ENSG00000144711	ENST00000646269	0	IQSEC1	protein_coding	IQ motif and Sec7 domain ArfGEF 1 [Source:HGNC Symbol;Acc:HGNC:29112]
DMR_224	3	13043001	13044000	1000	*	1	0	-10.168	Promoter (<=1kb)	3	12913459	13042440	128982	2	ENSG00000144711	ENST00000647458	-561	IQSEC1	protein_coding	IQ motif and Sec7 domain ArfGEF 1 [Source:HGNC Symbol;Acc:HGNC:29112]
DMR_235	3	45665001	45666000	1000	*	1	0	-15.7986	Promoter (<=1kb)	3	45665675	45674566	8892	1	ENSG00000144791	ENST00000474665	0	LIMD1	protein_coding	LIM domains containing 1 [Source:HGNC Symbol;Acc:HGNC:6612]
DMR_255	3	111999001	112000000	1000	*	1	0	11.4078	Promoter (<=1kb)	3	111999189	112013881	14693	1	ENSG00000144834	ENST00000455401	0	TAGLN3	protein_coding	transgelin 3 [Source:HGNC Symbol;Acc:HGNC:29868]
DMR_241	3	49422001	49423000	1000	*	1	0	10.2687	Promoter (<=1kb)	3	49416778	49422460	5683	2	ENSG00000145020	ENST00000636199	0	AMT	protein_coding	aminomethyltransferase [Source:HGNC Symbol;Acc:HGNC:473]
DMR_286	4	979001	980000	1000	*	1	0	16.1478	3' UTR	4	958887	973569	14683	2	ENSG00000145214	ENST00000273814	-5432	DGKQ	protein_coding	diacylglycerol kinase theta [Source:HGNC Symbol;Acc:HGNC:2856]
DMR_399	6	21225001	21226000	1000	*	1	0	17.8657	Intron (ENST00000274695/ENSG00000145996, intron 15 of 15)	6	21200812	21231441	30630	1	ENSG00000145996	ENST00000476517	24189	CDKAL1	protein_coding	CDK5 regulatory subunit associated protein 1 like 1 [Source:HGNC Symbol;Acc:HGNC:21050]
DMR_377	5	177507001	177508000	1000	*	1	0	14.8532	Intron (ENST00000510898/ENSG00000146094, intron 3 of 5)	5	177502088	177508877	6790	2	ENSG00000146094	ENST00000500323	877	DOK3	protein_coding	docking protein 3 [Source:HGNC Symbol;Acc:HGNC:24583]
DMR_422	6	43308001	43309000	1000	*	1	0	10.1371	Promoter (<=1kb)	6	43305472	43308826	3355	2	ENSG00000146215	ENST00000372569	0	CRIP3	protein_coding	cysteine rich protein 3 [Source:HGNC Symbol;Acc:HGNC:17751]
DMR_438	6	158570001	158571000	1000	*	1	0	21.7508	Intron (ENST00000367090/ENSG00000146433, intron 1 of 16)	6	158536436	158635428	98993	1	ENSG00000146433	ENST00000367090	33565	TMEM181	protein_coding	transmembrane protein 181 [Source:HGNC Symbol;Acc:HGNC:20958]
DMR_62	1	35411001	35412000	1000	*	1	0	13.7711	Intron (ENST00000314607/ENSG00000146463, intron 26 of 29)	1	35404844	35408052	3209	1	ENSG00000146463	ENST00000492456	6157	ZMYM4	protein_coding	zinc finger MYM-type containing 4 [Source:HGNC Symbol;Acc:HGNC:13055]
DMR_445	6	167797001	167798000	1000	*	1	0	-15.8638	Promoter (<=1kb)	6	167786199	167796872	10674	2	ENSG00000146521	ENST00000366822	-129	LINC01558	lncRNA	long intergenic non-protein coding RNA 1558 [Source:HGNC Symbol;Acc:HGNC:21235]
DMR_459	7	1055001	1056000	1000	*	1	0	13.242	Promoter (<=1kb)	7	997607	1055306	57700	2	ENSG00000146540	ENST00000444428	0	C7orf50	protein_coding	chromosome 7 open reading frame 50 [Source:HGNC Symbol;Acc:HGNC:22421]
DMR_461	7	1122001	1123000	1000	*	1	0	18.7382	Intron (ENST00000357429/ENSG00000146540, intron 2 of 4)	7	997494	1127388	129895	2	ENSG00000146540	ENST00000488073	4388	C7orf50	protein_coding	chromosome 7 open reading frame 50 [Source:HGNC Symbol;Acc:HGNC:22421]
DMR_472	7	4096001	4097000	1000	*	1	0	10.9503	Intron (ENST00000404826/ENSG00000146555, intron 22 of 44)	7	4129685	4269000	139316	1	ENSG00000146555	ENST00000476701	-32685	SDK1	protein_coding	sidekick cell adhesion molecule 1 [Source:HGNC Symbol;Acc:HGNC:19307]
DMR_480	7	6589001	6590000	1000	*	0.999999	0	11.0629	Promoter (<=1kb)	7	6590021	6608726	18706	1	ENSG00000146576	ENST00000344417	-21	C7orf26	protein_coding	chromosome 7 open reading frame 26 [Source:HGNC Symbol;Acc:HGNC:21702]
DMR_483	7	19246001	19247000	1000	*	0.999999	0	-19.1522	Distal Intergenic	7	19144782	19145421	640	2	ENSG00000146618	ENST00000275461	-100580	FERD3L	protein_coding	Fer3 like bHLH transcription factor [Source:HGNC Symbol;Acc:HGNC:16660]
DMR_517	7	105678001	105679000	1000	*	1	0	12.4855	Promoter (<=1kb)	7	105613474	105678018	64545	2	ENSG00000146776	ENST00000474433	0	ATXN7L1	protein_coding	ataxin 7 like 1 [Source:HGNC Symbol;Acc:HGNC:22210]
DMR_518	7	105679001	105680000	1000	*	0.999999	0	12.1901	Promoter (<=1kb)	7	105607771	105679162	71392	2	ENSG00000146776	ENST00000477775	0	ATXN7L1	protein_coding	ataxin 7 like 1 [Source:HGNC Symbol;Acc:HGNC:22210]
DMR_529	7	155532001	155533000	1000	*	1	0	10.9414	Intron (ENST00000406197/ENSG00000146910, intron 1 of 4)	7	155474206	155533838	59633	2	ENSG00000146910	ENST00000406197	838	CNPY1	protein_coding	canopy FGF signaling regulator 1 [Source:HGNC Symbol;Acc:HGNC:27786]
DMR_1460	X	118495001	118496000	1000	*	0.999999	0	12.3076	Promoter (<=1kb)	23	118495815	118686147	190333	1	ENSG00000147251	ENST00000276202	0	DOCK11	protein_coding	dedicator of cytokinesis 11 [Source:HGNC Symbol;Acc:HGNC:23483]
DMR_548	8	22628001	22629000	1000	*	0.999999	0	18.1516	Promoter (1-2kb)	8	22620436	22626542	6107	2	ENSG00000147439	ENST00000520489	-1459	BIN3	protein_coding	bridging integrator 3 [Source:HGNC Symbol;Acc:HGNC:1054]
DMR_550	8	23541001	23542000	1000	*	1	0	18.7278	Promoter (<=1kb)	8	23541470	23572203	30734	1	ENSG00000147454	ENST00000523883	0	SLC25A37	protein_coding	solute carrier family 25 member 37 [Source:HGNC Symbol;Acc:HGNC:29786]
DMR_618	9	129595001	129596000	1000	*	0.999999	0	10.528	Distal Intergenic	9	129608884	129635930	27047	1	ENSG00000148335	ENST00000372486	-12884	NTMT1	protein_coding	N-terminal Xaa-Pro-Lys N-methyltransferase 1 [Source:HGNC Symbol;Acc:HGNC:23373]
DMR_642	9	136529001	136530000	1000	*	0.999999	0	14.2132	Intron (ENST00000651671/ENSG00000148400, intron 2 of 33)	9	136522572	136523898	1327	2	ENSG00000148400	ENST00000491649	-5103	NOTCH1	protein_coding	notch receptor 1 [Source:HGNC Symbol;Acc:HGNC:7881]
DMR_643	9	136532001	136533000	1000	*	1	0	12.1594	Intron (ENST00000651671/ENSG00000148400, intron 2 of 33)	9	136522572	136523898	1327	2	ENSG00000148400	ENST00000491649	-8103	NOTCH1	protein_coding	notch receptor 1 [Source:HGNC Symbol;Acc:HGNC:7881]
DMR_639	9	136046001	136047000	1000	*	1	0	11.1315	Intron (ENST00000371753/ENSG00000148411, intron 1 of 4)	9	136006537	136050580	44044	2	ENSG00000148411	ENST00000371753	3580	NACC2	protein_coding	NACC family member 2 [Source:HGNC Symbol;Acc:HGNC:23846]
DMR_713	10	117138001	117139000	1000	*	1	0	-11.8771	Promoter (<=1kb)	10	117128521	117138301	9781	2	ENSG00000148704	ENST00000277905	0	VAX1	protein_coding	ventral anterior homeobox 1 [Source:HGNC Symbol;Acc:HGNC:12660]
DMR_684	10	70308001	70309000	1000	*	1	0	12.9161	Intron (ENST00000395011/ENSG00000172731, intron 3 of 3)	10	70247329	70284004	36676	2	ENSG00000148734	ENST00000277942	-23997	NPFFR1	protein_coding	neuropeptide FF receptor 1 [Source:HGNC Symbol;Acc:HGNC:17425]
DMR_724	10	132332001	132333000	1000	*	0.999999	0	13.8196	Promoter (<=1kb)	10	132332154	132353395	21242	1	ENSG00000148814	ENST00000344079	0	LRRC27	protein_coding	leucine rich repeat containing 27 [Source:HGNC Symbol;Acc:HGNC:29346]
DMR_1326	20	3673001	3674000	1000	*	1	0	-16.1585	Promoter (<=1kb)	20	3667965	3673747	5783	2	ENSG00000149451	ENST00000466620	0	ADAM33	protein_coding	ADAM metallopeptidase domain 33 [Source:HGNC Symbol;Acc:HGNC:15478]
DMR_12	1	2435001	2436000	1000	*	1	0	14.8124	Intron (ENST00000609981/ENSG00000149527, intron 2 of 3)	1	2425980	2479804	53825	1	ENSG00000149527	ENST00000609981	9021	PLCH2	protein_coding	phospholipase C eta 2 [Source:HGNC Symbol;Acc:HGNC:29037]
DMR_758	11	64205001	64206000	1000	*	1	0	12.0006	Promoter (<=1kb)	11	64206678	64219322	12645	1	ENSG00000149781	ENST00000544997	-678	FERMT3	protein_coding	fermitin family member 3 [Source:HGNC Symbol;Acc:HGNC:23151]
DMR_996	16	30896001	30897000	1000	*	1	0	13.2377	Promoter (<=1kb)	16	30896614	30903547	6934	1	ENSG00000150281	ENST00000279804	0	CTF1	protein_coding	cardiotrophin 1 [Source:HGNC Symbol;Acc:HGNC:2499]
DMR_682	10	62049001	62050000	1000	*	0.999999	0	-14.3415	Promoter (<=1kb)	10	62049211	62093064	43854	1	ENSG00000150347	ENST00000309334	0	ARID5B	protein_coding	AT-rich interaction domain 5B [Source:HGNC Symbol;Acc:HGNC:17362]
DMR_1011	16	62035001	62036000	1000	*	1	0	-10.8768	Promoter (<=1kb)	16	61817479	62035134	217656	2	ENSG00000150394	ENST00000583382	0	CDH8	protein_coding	cadherin 8 [Source:HGNC Symbol;Acc:HGNC:1767]
DMR_805	12	4810001	4811000	1000	*	0.999999	0	10.1275	5' UTR	12	4809176	4813412	4237	1	ENSG00000151079	ENST00000280684	825	KCNA6	protein_coding	potassium voltage-gated channel subfamily A member 6 [Source:HGNC Symbol;Acc:HGNC:6225]
DMR_832	12	109539001	109540000	1000	*	1	0	-11.2148	Distal Intergenic	12	109529930	109534538	4609	1	ENSG00000151148	ENST00000605142	9071	UBE3B	protein_coding	ubiquitin protein ligase E3B [Source:HGNC Symbol;Acc:HGNC:13478]
DMR_814	12	15875001	15876000	1000	*	0.999999	0	-10.3339	Intron (ENST00000646918/ENSG00000151491, intron 2 of 23)	12	15620195	15881198	261004	2	ENSG00000151491	ENST00000646828	5198	EPS8	protein_coding	epidermal growth factor receptor pathway substrate 8 [Source:HGNC Symbol;Acc:HGNC:3420]
DMR_125	2	7008001	7009000	1000	*	1	0	13.7211	Intron (ENST00000320892/ENSG00000151692, intron 3 of 8)	2	6996940	7068286	71347	1	ENSG00000151692	ENST00000432850	11061	RNF144A	protein_coding	ring finger protein 144A [Source:HGNC Symbol;Acc:HGNC:20457]
DMR_711	10	116265001	116266000	1000	*	1	0	10.9079	Intron (ENST00000369236/ENSG00000151892, intron 3 of 8)	10	116056925	116272282	215358	2	ENSG00000151892	ENST00000369236	6282	GFRA1	protein_coding	GDNF family receptor alpha 1 [Source:HGNC Symbol;Acc:HGNC:4243]
DMR_855	13	49642001	49643000	1000	*	1	0	16.02	Distal Intergenic	13	49628523	49632237	3715	1	ENSG00000152213	ENST00000490932	13478	ARL11	protein_coding	ADP ribosylation factor like GTPase 11 [Source:HGNC Symbol;Acc:HGNC:24046]
DMR_297	4	6105001	6106000	1000	*	0.999999	0	-11.0167	5' UTR	4	6026203	6070195	43993	2	ENSG00000152969	ENST00000637373	-34806	JAKMIP1	protein_coding	janus kinase and microtubule interacting protein 1 [Source:HGNC Symbol;Acc:HGNC:26460]
DMR_170	2	110806001	110807000	1000	*	1	0	13.4425	Intron (ENST00000676595/ENSG00000153093, intron 9 of 18)	2	110805319	110995909	190591	1	ENSG00000153093	ENST00000433706	682	ACOXL	protein_coding	acyl-CoA oxidase like [Source:HGNC Symbol;Acc:HGNC:25621]
DMR_171	2	112004001	112005000	1000	*	1	0	11.5794	Intron (ENST00000295408/ENSG00000153208, intron 13 of 18)	2	111997370	112003443	6074	1	ENSG00000153208	ENST00000473065	6631	MERTK	protein_coding	MER proto-oncogene, tyrosine kinase [Source:HGNC Symbol;Acc:HGNC:7027]
DMR_185	2	156328001	156329000	1000	*	1	0	14.0421	Exon (ENST00000339562/ENSG00000153234, exon 4 of 8)	2	156327904	156330121	2218	2	ENSG00000153234	ENST00000406048	1121	NR4A2	protein_coding	nuclear receptor subfamily 4 group A member 2 [Source:HGNC Symbol;Acc:HGNC:7981]
DMR_187	2	165149001	165150000	1000	*	0.999999	0	-13.5475	Intron (ENST00000629817/ENSG00000236283, intron 5 of 6)	2	165088822	165140818	51997	2	ENSG00000153253	ENST00000658209	-8183	SCN3A	protein_coding	sodium voltage-gated channel alpha subunit 3 [Source:HGNC Symbol;Acc:HGNC:10590]
DMR_1026	16	85104001	85105000	1000	*	1	0	23.2111	Intron (ENST00000539556/ENSG00000153789, intron 6 of 8)	16	85098370	85108071	9702	2	ENSG00000153789	ENST00000618669	3071	CIBAR2	protein_coding	CBY1 interacting BAR domain containing 2 [Source:HGNC Symbol;Acc:HGNC:24781]
DMR_1017	16	81445001	81446000	1000	*	1	0	12.9728	Promoter (<=1kb)	16	81444808	81711762	266955	1	ENSG00000153815	ENST00000537098	193	CMIP	protein_coding	c-Maf inducing protein [Source:HGNC Symbol;Acc:HGNC:24319]
DMR_1112	17	57338001	57339000	1000	*	1	0	14.6825	Intron (ENST00000416426/ENSG00000153944, intron 5 of 13)	17	57294685	57632905	338221	1	ENSG00000153944	ENST00000579180	43316	MSI2	protein_coding	musashi RNA binding protein 2 [Source:HGNC Symbol;Acc:HGNC:18585]
DMR_1081	17	13602001	13603000	1000	*	0.999999	0	11.5604	Promoter (<=1kb)	17	13494032	13601929	107898	2	ENSG00000153976	ENST00000284110	-72	HS3ST3A1	protein_coding	heparan sulfate-glucosamine 3-sulfotransferase 3A1 [Source:HGNC Symbol;Acc:HGNC:5196]
DMR_424	6	70566001	70567000	1000	*	1	0	11.232	Promoter (<=1kb)	6	70566917	70567659	743	1	ENSG00000154079	ENST00000468640	0	SDHAF4	protein_coding	succinate dehydrogenase complex assembly factor 4 [Source:HGNC Symbol;Acc:HGNC:20957]
DMR_792	11	122657001	122658000	1000	*	0.999999	0	11.6354	Intron (ENST00000284273/ENSG00000154127, intron 1 of 13)	11	122655725	122727599	71875	1	ENSG00000154127	ENST00000525711	1276	UBASH3B	protein_coding	ubiquitin associated and SH3 domain containing B [Source:HGNC Symbol;Acc:HGNC:29884]
DMR_793	11	122664001	122665000	1000	*	1	0	10.9085	Intron (ENST00000284273/ENSG00000154127, intron 1 of 13)	11	122655725	122727599	71875	1	ENSG00000154127	ENST00000525711	8276	UBASH3B	protein_coding	ubiquitin associated and SH3 domain containing B [Source:HGNC Symbol;Acc:HGNC:29884]
DMR_542	8	11461001	11462000	1000	*	0.999999	0	12.6306	Intron (ENST00000284486/ENSG00000154319, intron 1 of 2)	8	11444577	11466735	22159	2	ENSG00000154319	ENST00000528111	4735	FAM167A	protein_coding	family with sequence similarity 167 member A [Source:HGNC Symbol;Acc:HGNC:15549]
DMR_495	7	66740001	66741000	1000	*	1	0	-12.8338	Promoter (<=1kb)	7	66740733	66772035	31303	1	ENSG00000154710	ENST00000442563	0	RABGEF1	protein_coding	RAB guanine nucleotide exchange factor 1 [Source:HGNC Symbol;Acc:HGNC:17676]
DMR_1093	17	35449001	35450000	1000	*	0.999999	0	13.187	Promoter (<=1kb)	17	35438984	35448837	9854	2	ENSG00000154760	ENST00000530782	-164	SLFN13	protein_coding	schlafen family member 13 [Source:HGNC Symbol;Acc:HGNC:26481]
DMR_1185	18	50286001	50287000	1000	*	1	0	10.8632	Promoter (<=1kb)	18	50284385	50286330	1946	2	ENSG00000154832	ENST00000591190	0	CXXC1	protein_coding	CXXC finger protein 1 [Source:HGNC Symbol;Acc:HGNC:24343]
DMR_476	7	5506001	5507000	1000	*	1	0	14.0623	Intron (ENST00000415009/ENSG00000155034, intron 1 of 6)	7	5489178	5501919	12742	2	ENSG00000155034	ENST00000458142	-4082	FBXL18	protein_coding	F-box and leucine rich repeat protein 18 [Source:HGNC Symbol;Acc:HGNC:21874]
DMR_534	7	158576001	158577000	1000	*	1	0	17.918	Intron (ENST00000389413/ENSG00000155093, intron 1 of 21)	7	157539061	158587711	1048651	2	ENSG00000155093	ENST00000389416	10711	PTPRN2	protein_coding	protein tyrosine phosphatase receptor type N2 [Source:HGNC Symbol;Acc:HGNC:9677]
DMR_699	10	97736001	97737000	1000	*	0.999999	0	12.4307	Promoter (<=1kb)	10	97737121	97760906	23786	1	ENSG00000155256	ENST00000337540	-121	ZFYVE27	protein_coding	zinc finger FYVE-type containing 27 [Source:HGNC Symbol;Acc:HGNC:26559]
DMR_695	10	96645001	96646000	1000	*	1	0	22.4873	Exon (ENST00000339364/ENSG00000155629, exon 8 of 17)	10	96595208	96633241	38034	2	ENSG00000155629	ENST00000371109	-11760	PIK3AP1	protein_coding	phosphoinositide-3-kinase adaptor protein 1 [Source:HGNC Symbol;Acc:HGNC:30034]
DMR_268	3	141483001	141484000	1000	*	0.999999	0	13.3399	Distal Intergenic	3	141487027	141615344	128318	1	ENSG00000155903	ENST00000286364	-3027	RASA2	protein_coding	RAS p21 protein activator 2 [Source:HGNC Symbol;Acc:HGNC:9872]
DMR_1366	21	31184001	31185000	1000	*	1	0	-11.8434	Intron (ENST00000286827/ENSG00000156299, intron 15 of 28)	21	31118458	31160909	42452	2	ENSG00000156299	ENST00000636887	-23092	TIAM1	protein_coding	TIAM Rac1 associated GEF 1 [Source:HGNC Symbol;Acc:HGNC:11805]
DMR_69	1	53328001	53329000	1000	*	1	0	16.7175	Promoter (<=1kb)	1	53242364	53328070	85707	2	ENSG00000157193	ENST00000306052	0	LRP8	protein_coding	LDL receptor related protein 8 [Source:HGNC Symbol;Acc:HGNC:6700]
DMR_1012	16	70423001	70424000	1000	*	1	0	18.3943	Promoter (<=1kb)	16	70399083	70423073	23991	2	ENSG00000157350	ENST00000561708	0	ST3GAL2	protein_coding	ST3 beta-galactoside alpha-2,3-sialyltransferase 2 [Source:HGNC Symbol;Acc:HGNC:10863]
DMR_1368	21	37282001	37283000	1000	*	1	0	16.2958	Distal Intergenic	21	37223420	37267919	44500	2	ENSG00000157538	ENST00000399000	-14082	VPS26C	protein_coding	VPS26 endosomal protein sorting factor C [Source:HGNC Symbol;Acc:HGNC:3044]
DMR_1369	21	38401001	38402000	1000	*	1	0	16.5927	Intron (ENST00000398905/ENSG00000157554, intron 5 of 8)	21	38395370	38445621	50252	2	ENSG00000157554	ENST00000492833	43621	ERG	protein_coding	ETS transcription factor ERG [Source:HGNC Symbol;Acc:HGNC:3446]
DMR_1372	21	41895001	41896000	1000	*	1	0	10.6341	Intron (ENST00000449165/ENSG00000157617, intron 2 of 2)	21	41885112	41901652	16541	2	ENSG00000157617	ENST00000449165	5652	C2CD2	protein_coding	C2 calcium dependent domain containing 2 [Source:HGNC Symbol;Acc:HGNC:1266]
DMR_1373	21	41968001	41969000	1000	*	1	0	17.4605	Distal Intergenic	21	41885112	41954018	68907	2	ENSG00000157617	ENST00000380486	-13983	C2CD2	protein_coding	C2 calcium dependent domain containing 2 [Source:HGNC Symbol;Acc:HGNC:1266]
DMR_1152	17	81287001	81288000	1000	*	1	0	13.2269	Promoter (1-2kb)	17	81246615	81285714	39100	2	ENSG00000157637	ENST00000542075	-1287	SLC38A10	protein_coding	solute carrier family 38 member 10 [Source:HGNC Symbol;Acc:HGNC:28237]
DMR_1153	17	81288001	81289000	1000	*	1	0	23.1395	Promoter (2-3kb)	17	81246615	81285714	39100	2	ENSG00000157637	ENST00000542075	-2287	SLC38A10	protein_coding	solute carrier family 38 member 10 [Source:HGNC Symbol;Acc:HGNC:28237]
DMR_1154	17	81291001	81292000	1000	*	1	0	-14.4091	Intron (ENST00000374759/ENSG00000157637, intron 1 of 15)	17	81288733	81294914	6182	2	ENSG00000157637	ENST00000540233	2914	SLC38A10	protein_coding	solute carrier family 38 member 10 [Source:HGNC Symbol;Acc:HGNC:28237]
DMR_838	12	120821001	120822000	1000	*	1	0	-21.1723	Intron (ENST00000353487/ENSG00000157837, intron 1 of 10)	12	120784474	120811442	26969	2	ENSG00000157837	ENST00000540091	-9559	SPPL3	protein_coding	signal peptide peptidase like 3 [Source:HGNC Symbol;Acc:HGNC:30424]
DMR_13	1	2507001	2508000	1000	*	1	0	-11.4056	Distal Intergenic	1	2510293	2513013	2721	2	ENSG00000157881	ENST00000471361	5013	PANK4	protein_coding	pantothenate kinase 4 (inactive) [Source:HGNC Symbol;Acc:HGNC:19366]
DMR_9	1	2230001	2231000	1000	*	1	0	-13.1068	Promoter (1-2kb)	1	2232479	2303038	70560	1	ENSG00000157933	ENST00000508416	-1479	SKI	protein_coding	SKI proto-oncogene [Source:HGNC Symbol;Acc:HGNC:10896]
DMR_10	1	2232001	2233000	1000	*	1	0	-19.2338	Promoter (<=1kb)	1	2232479	2303038	70560	1	ENSG00000157933	ENST00000508416	0	SKI	protein_coding	SKI proto-oncogene [Source:HGNC Symbol;Acc:HGNC:10896]
DMR_11	1	2252001	2253000	1000	*	1	0	-13.4229	Intron (ENST00000378536/ENSG00000157933, intron 1 of 6)	1	2247996	2303376	55381	1	ENSG00000157933	ENST00000478223	4005	SKI	protein_coding	SKI proto-oncogene [Source:HGNC Symbol;Acc:HGNC:10896]
DMR_473	7	5237001	5238000	1000	*	1	0	11.9592	Distal Intergenic	7	5229408	5231327	1920	1	ENSG00000157954	ENST00000479690	7593	WIPI2	protein_coding	WD repeat domain, phosphoinositide interacting 2 [Source:HGNC Symbol;Acc:HGNC:32225]
DMR_140	2	27890001	27891000	1000	*	0.999999	0	-12.959	Promoter (<=1kb)	2	27890729	28338901	448173	1	ENSG00000158019	ENST00000344773	0	BABAM2	protein_coding	BRISC and BRCA1 A complex member 2 [Source:HGNC Symbol;Acc:HGNC:1106]
DMR_842	12	122006001	122007000	1000	*	0.999999	0	-11.6373	Distal Intergenic	12	122001704	122003927	2224	1	ENSG00000158023	ENST00000545988	4297	CFAP251	protein_coding	cilia and flagella associated protein 251 [Source:HGNC Symbol;Acc:HGNC:28506]
DMR_161	2	96143001	96144000	1000	*	1	0	-19.9724	3' UTR	2	96143729	96144617	889	2	ENSG00000158050	ENST00000488952	617	DUSP2	protein_coding	dual specificity phosphatase 2 [Source:HGNC Symbol;Acc:HGNC:3068]
DMR_52	1	26319001	26320000	1000	*	1	0	-16.3147	Promoter (<=1kb)	1	26282284	26318363	36080	2	ENSG00000158062	ENST00000374222	-638	UBXN11	protein_coding	UBX domain protein 11 [Source:HGNC Symbol;Acc:HGNC:30600]
DMR_1039	16	88702001	88703000	1000	*	1	0	-11.5016	5' UTR	16	88701317	88703241	1925	2	ENSG00000158717	ENST00000569478	241	RNF166	protein_coding	ring finger protein 166 [Source:HGNC Symbol;Acc:HGNC:28856]
DMR_545	8	22048001	22049000	1000	*	1	0	14.6607	Promoter (<=1kb)	8	22048995	22069056	20062	1	ENSG00000158856	ENST00000522148	0	DMTN	protein_coding	dematin actin binding protein [Source:HGNC Symbol;Acc:HGNC:3382]
DMR_1367	21	33394001	33395000	1000	*	0.999999	0	17.0272	Distal Intergenic	21	33403413	33437516	34104	1	ENSG00000159128	ENST00000290219	-8413	IFNGR2	protein_coding	interferon gamma receptor 2 [Source:HGNC Symbol;Acc:HGNC:5440]
DMR_86	1	151898001	151899000	1000	*	1	0	-15.8043	Exon (ENST00000648930/ENSG00000285651, exon 3 of 3)	1	151874377	151891440	17064	2	ENSG00000159445	ENST00000483207	-6561	THEM4	protein_coding	thioesterase superfamily member 4 [Source:HGNC Symbol;Acc:HGNC:17947]
DMR_287	4	1172001	1173000	1000	*	1	0	10.4995	Promoter (<=1kb)	4	1166932	1172583	5652	2	ENSG00000159674	ENST00000290902	0	SPON2	protein_coding	spondin 2 [Source:HGNC Symbol;Acc:HGNC:11253]
DMR_293	4	3370001	3371000	1000	*	1	0	-14.3121	Promoter (<=1kb)	4	3370186	3418267	48082	1	ENSG00000159788	ENST00000506998	0	RGS12	protein_coding	regulator of G protein signaling 12 [Source:HGNC Symbol;Acc:HGNC:9994]
DMR_1051	17	1037001	1038000	1000	*	1	0	-11.7154	Intron (ENST00000302538/ENSG00000159842, intron 16 of 22)	17	1009738	1039597	29860	2	ENSG00000159842	ENST00000571022	1597	ABR	protein_coding	ABR activator of RhoGEF and GTPase [Source:HGNC Symbol;Acc:HGNC:81]
DMR_1052	17	1040001	1041000	1000	*	0.999999	0	10.1604	Promoter (<=1kb)	17	1009738	1039597	29860	2	ENSG00000159842	ENST00000571022	-404	ABR	protein_coding	ABR activator of RhoGEF and GTPase [Source:HGNC Symbol;Acc:HGNC:81]
DMR_1053	17	1201001	1202000	1000	*	1	0	-10.7577	Intron (ENST00000575934/ENSG00000159842, intron 1 of 3)	17	1003527	1187322	183796	2	ENSG00000159842	ENST00000544583	-13679	ABR	protein_coding	ABR activator of RhoGEF and GTPase [Source:HGNC Symbol;Acc:HGNC:81]
DMR_1054	17	1203001	1204000	1000	*	0.999999	0	13.2371	Intron (ENST00000575934/ENSG00000159842, intron 1 of 3)	17	1003527	1187322	183796	2	ENSG00000159842	ENST00000544583	-15679	ABR	protein_coding	ABR activator of RhoGEF and GTPase [Source:HGNC Symbol;Acc:HGNC:81]
DMR_1055	17	1213001	1214000	1000	*	1	0	13.1234	Intron (ENST00000575934/ENSG00000159842, intron 1 of 3)	17	1083522	1229004	145483	2	ENSG00000159842	ENST00000575934	15004	ABR	protein_coding	ABR activator of RhoGEF and GTPase [Source:HGNC Symbol;Acc:HGNC:81]
DMR_1056	17	1239001	1240000	1000	*	0.999999	0	-11.0086	Distal Intergenic	17	1091669	1229738	138070	2	ENSG00000159842	ENST00000574139	-9263	ABR	protein_coding	ABR activator of RhoGEF and GTPase [Source:HGNC Symbol;Acc:HGNC:81]
DMR_1293	19	43951001	43952000	1000	*	1	0	-10.2104	Promoter (<=1kb)	19	43951223	43965893	14671	1	ENSG00000159905	ENST00000591168	0	ZNF221	protein_coding	zinc finger protein 221 [Source:HGNC Symbol;Acc:HGNC:13014]
DMR_1374	21	42269001	42270000	1000	*	1	0	10.1646	Intron (ENST00000398457/ENSG00000160179, intron 3 of 15)	21	42276344	42297244	20901	1	ENSG00000160179	ENST00000472587	-6344	ABCG1	protein_coding	ATP binding cassette subfamily G member 1 [Source:HGNC Symbol;Acc:HGNC:73]
DMR_1376	21	43657001	43658000	1000	*	1	0	11.1148	Intron (ENST00000291560/ENSG00000160207, intron 2 of 8)	21	43613851	43659470	45620	2	ENSG00000160207	ENST00000443485	1470	HSF2BP	protein_coding	heat shock transcription factor 2 binding protein [Source:HGNC Symbol;Acc:HGNC:5226]
DMR_1377	21	43718001	43719000	1000	*	1	0	10.3045	Promoter (<=1kb)	21	43719094	43738861	19768	1	ENSG00000160209	ENST00000398081	-94	PDXK	protein_coding	pyridoxal kinase [Source:HGNC Symbol;Acc:HGNC:8819]
DMR_1380	21	44965001	44966000	1000	*	1	0	-12.6717	Intron (ENST00000397826/ENSG00000160256, intron 3 of 5)	21	44958246	44976973	18728	1	ENSG00000160256	ENST00000479127	6755	FAM207A	protein_coding	family with sequence similarity 207 member A [Source:HGNC Symbol;Acc:HGNC:15811]
DMR_627	9	133856001	133857000	1000	*	0.999999	0	13.2661	Intron (ENST00000406606/ENSG00000160293, intron 3 of 26)	9	133925851	133939301	13451	2	ENSG00000160293	ENST00000472905	82301	VAV2	protein_coding	vav guanine nucleotide exchange factor 2 [Source:HGNC Symbol;Acc:HGNC:12658]
DMR_628	9	133945001	133946000	1000	*	1	0	21.1728	Intron (ENST00000406606/ENSG00000160293, intron 1 of 26)	9	133925851	133939301	13451	2	ENSG00000160293	ENST00000472905	-5700	VAV2	protein_coding	vav guanine nucleotide exchange factor 2 [Source:HGNC Symbol;Acc:HGNC:12658]
DMR_641	9	136342001	136343000	1000	*	0.999999	0	14.4499	Intron (ENST00000440944/ENSG00000160360, intron 9 of 13)	9	136331983	136359605	27623	1	ENSG00000160360	ENST00000354753	10018	GPSM1	protein_coding	G protein signaling modulator 1 [Source:HGNC Symbol;Acc:HGNC:17858]
DMR_610	9	127905001	127906000	1000	*	1	0	-27.0363	Promoter (<=1kb)	9	127885321	127905330	20010	2	ENSG00000160408	ENST00000622357	0	ST6GALNAC6	protein_coding	ST6 N-acetylgalactosaminide alpha-2,6-sialyltransferase 6 [Source:HGNC Symbol;Acc:HGNC:23364]
DMR_89	1	153627001	153628000	1000	*	1	0	11.3738	Promoter (<=1kb)	1	153627926	153632034	4109	1	ENSG00000160678	ENST00000368698	0	S100A1	protein_coding	S100 calcium binding protein A1 [Source:HGNC Symbol;Acc:HGNC:10486]
DMR_383	5	179760001	179761000	1000	*	0.999999	0	13	Intron (ENST00000292599/ENSG00000161021, intron 1 of 4)	5	179768852	179773951	5100	1	ENSG00000161021	ENST00000507385	-7852	MAML1	protein_coding	mastermind like transcriptional coactivator 1 [Source:HGNC Symbol;Acc:HGNC:13632]
DMR_417	6	41101001	41102000	1000	*	1	0	10.6547	Promoter (<=1kb)	6	41101022	41138727	37706	1	ENSG00000161912	ENST00000457653	0	ADCY10P1	transcribed_unprocessed_pseudogene	ADCY10 pseudogene 1 [Source:HGNC Symbol;Acc:HGNC:44143]
DMR_1071	17	7108001	7109000	1000	*	0.999999	0	-11.2335	Exon (ENST00000355035/ENSG00000161944, exon 3 of 9)	17	7101575	7114240	12666	2	ENSG00000161944	ENST00000446679	5240	ASGR2	protein_coding	asialoglycoprotein receptor 2 [Source:HGNC Symbol;Acc:HGNC:743]
DMR_1072	17	7115001	7116000	1000	*	0.999999	0	14.7078	Promoter (<=1kb)	17	7107680	7115015	7336	2	ENSG00000161944	ENST00000450034	0	ASGR2	protein_coding	asialoglycoprotein receptor 2 [Source:HGNC Symbol;Acc:HGNC:743]
DMR_1073	17	7120001	7121000	1000	*	1	0	17.1741	Distal Intergenic	17	7107839	7115700	7862	2	ENSG00000161944	ENST00000574868	-4301	ASGR2	protein_coding	asialoglycoprotein receptor 2 [Source:HGNC Symbol;Acc:HGNC:743]
DMR_1077	17	8740001	8741000	1000	*	1	0	-10.7989	Intron (ENST00000293845/ENSG00000161973, intron 4 of 6)	17	8729950	8744787	14838	2	ENSG00000161973	ENST00000539522	3787	CCDC42	protein_coding	coiled-coil domain containing 42 [Source:HGNC Symbol;Acc:HGNC:26528]
DMR_1078	17	8746001	8747000	1000	*	1	0	13.7333	Promoter (<=1kb)	17	8744574	8745219	646	2	ENSG00000161973	ENST00000581598	-782	CCDC42	protein_coding	coiled-coil domain containing 42 [Source:HGNC Symbol;Acc:HGNC:26528]
DMR_969	16	1871001	1872000	1000	*	1	0	-29.389	Promoter (<=1kb)	16	1857712	1872095	14384	2	ENSG00000162039	ENST00000460494	95	MEIOB	protein_coding	meiosis specific with OB-fold [Source:HGNC Symbol;Acc:HGNC:28569]
DMR_776	11	70742001	70743000	1000	*	1	0	12.9694	Intron (ENST00000601538/ENSG00000162105, intron 14 of 25)	11	70469435	70718003	248569	2	ENSG00000162105	ENST00000659264	-23998	SHANK2	protein_coding	SH3 and multiple ankyrin repeat domains 2 [Source:HGNC Symbol;Acc:HGNC:14295]
DMR_771	11	68308001	68309000	1000	*	0.999999	0	11.0099	Distal Intergenic	11	68312591	68449275	136685	1	ENSG00000162337	ENST00000294304	-3591	LRP5	protein_coding	LDL receptor related protein 5 [Source:HGNC Symbol;Acc:HGNC:6697]
DMR_58	1	30769001	30770000	1000	*	0.999999	0	11.1182	Distal Intergenic	1	30732469	30757774	25306	2	ENSG00000162511	ENST00000294507	-11227	LAPTM5	protein_coding	lysosomal protein transmembrane 5 [Source:HGNC Symbol;Acc:HGNC:29612]
DMR_46	1	19771001	19772000	1000	*	1	0	-11.5051	Promoter (<=1kb)	1	19750081	19771427	21347	2	ENSG00000162542	ENST00000462171	0	TMCO4	protein_coding	transmembrane and coiled-coil domains 4 [Source:HGNC Symbol;Acc:HGNC:27393]
DMR_8	1	2204001	2205000	1000	*	1	0	11.0039	Promoter (<=1kb)	1	2198063	2203882	5820	2	ENSG00000162585	ENST00000514625	-119	FAAP20	protein_coding	FA core complex associated protein 20 [Source:HGNC Symbol;Acc:HGNC:26428]
DMR_18	1	3530001	3531000	1000	*	0.999999	0	-11.4652	Intron (ENST00000356575/ENSG00000162591, intron 4 of 36)	1	3489920	3531448	41529	2	ENSG00000162591	ENST00000294599	448	MEGF6	protein_coding	multiple EGF like domains 6 [Source:HGNC Symbol;Acc:HGNC:3232]
DMR_93	1	162003001	162004000	1000	*	1	0	13.3414	Intron (ENST00000294794/ENSG00000162745, intron 4 of 7)	1	161983553	161985232	1680	2	ENSG00000162745	ENST00000367938	-17769	OLFML2B	protein_coding	olfactomedin like 2B [Source:HGNC Symbol;Acc:HGNC:24558]
DMR_106	1	205849001	205850000	1000	*	1	0	-21.2007	Promoter (<=1kb)	1	205828025	205850132	22108	2	ENSG00000162877	ENST00000367136	132	PM20D1	protein_coding	peptidase M20 domain containing 1 [Source:HGNC Symbol;Acc:HGNC:26518]
DMR_107	1	205850001	205851000	1000	*	1	0	-21.4146	Promoter (<=1kb)	1	205828025	205850132	22108	2	ENSG00000162877	ENST00000367136	0	PM20D1	protein_coding	peptidase M20 domain containing 1 [Source:HGNC Symbol;Acc:HGNC:26518]
DMR_145	2	42792001	42793000	1000	*	1	0	10.6007	Promoter (<=1kb)	2	42767089	42792583	25495	2	ENSG00000162882	ENST00000294973	0	HAAO	protein_coding	3-hydroxyanthranilate 3,4-dioxygenase [Source:HGNC Symbol;Acc:HGNC:4796]
DMR_115	1	228212001	228213000	1000	*	1	0	11.096	Promoter (<=1kb)	1	228203839	228212639	8801	2	ENSG00000162913	ENST00000656820	0	OBSCN-AS1	lncRNA	OBSCN antisense RNA 1 [Source:HGNC Symbol;Acc:HGNC:32047]
DMR_190	2	197590001	197591000	1000	*	1	0	10.6908	Intron (ENST00000295049/ENSG00000162944, intron 8 of 8)	2	197572006	197617895	45890	2	ENSG00000162944	ENST00000454447	26895	RFTN2	protein_coding	raftlin family member 2 [Source:HGNC Symbol;Acc:HGNC:26402]
DMR_134	2	10912001	10913000	1000	*	0.999999	0	-10.5832	Promoter (<=1kb)	2	10911934	10914225	2292	1	ENSG00000162975	ENST00000295082	67	KCNF1	protein_coding	potassium voltage-gated channel modifier subfamily F member 1 [Source:HGNC Symbol;Acc:HGNC:6246]
DMR_87	1	152581001	152582000	1000	*	1	0	11.7858	Promoter (<=1kb)	1	152579381	152580516	1136	2	ENSG00000163202	ENST00000368787	-485	LCE3D	protein_coding	late cornified envelope 3D [Source:HGNC Symbol;Acc:HGNC:16615]
DMR_92	1	155675001	155676000	1000	*	1	0	10.215	Promoter (<=1kb)	1	155660740	155675074	14335	2	ENSG00000163374	ENST00000488784	0	YY1AP1	protein_coding	YY1 associated protein 1 [Source:HGNC Symbol;Acc:HGNC:30935]
DMR_317	4	88284001	88285000	1000	*	1	0	-14.566	Promoter (<=1kb)	4	88257620	88284561	26942	2	ENSG00000163644	ENST00000608933	0	PPM1K	protein_coding	protein phosphatase, Mg2+/Mn2+ dependent 1K [Source:HGNC Symbol;Acc:HGNC:25415]
DMR_251	3	58238001	58239000	1000	*	1	0	-10.4358	Promoter (<=1kb)	3	58238028	58274809	36782	1	ENSG00000163686	ENST00000463756	0	ABHD6	protein_coding	abhydrolase domain containing 6, acylglycerol lipase [Source:HGNC Symbol;Acc:HGNC:21398]
DMR_257	3	125375001	125376000	1000	*	1	0	-13.2313	Promoter (<=1kb)	3	125225669	125375325	149657	2	ENSG00000163848	ENST00000360647	0	ZNF148	protein_coding	zinc finger protein 148 [Source:HGNC Symbol;Acc:HGNC:12933]
DMR_248	3	53169001	53170000	1000	*	1	0	11.5949	Intron (ENST00000478843/ENSG00000163932, intron 2 of 3)	3	53168797	53192454	23658	1	ENSG00000163932	ENST00000654719	204	PRKCD	protein_coding	protein kinase C delta [Source:HGNC Symbol;Acc:HGNC:9399]
DMR_249	3	53171001	53172000	1000	*	0.999999	0	14.1385	Intron (ENST00000478843/ENSG00000163932, intron 2 of 3)	3	53168797	53192454	23658	1	ENSG00000163932	ENST00000654719	2204	PRKCD	protein_coding	protein kinase C delta [Source:HGNC Symbol;Acc:HGNC:9399]
DMR_283	3	196194001	196195000	1000	*	1	0	17.801	Distal Intergenic	3	196197452	196198910	1459	2	ENSG00000163958	ENST00000460442	3910	ZDHHC19	protein_coding	zinc finger DHHC-type palmitoyltransferase 19 [Source:HGNC Symbol;Acc:HGNC:20713]
DMR_242	3	49655001	49656000	1000	*	0.999999	0	-16.4568	Exon (ENST00000296452/ENSG00000164061, exon 5 of 12)	3	49643029	49651349	8321	1	ENSG00000164061	ENST00000467456	11972	BSN	protein_coding	bassoon presynaptic cytomatrix protein [Source:HGNC Symbol;Acc:HGNC:1117]
DMR_243	3	49718001	49719000	1000	*	1	0	-17.023	Promoter (<=1kb)	3	49718104	49720890	2787	1	ENSG00000164068	ENST00000497099	0	RNF123	protein_coding	ring finger protein 123 [Source:HGNC Symbol;Acc:HGNC:21148]
DMR_246	3	52275001	52276000	1000	*	1	0	-22.4727	Intron (ENST00000296490/ENSG00000164091, intron 1 of 8)	3	52259850	52278321	18472	2	ENSG00000164091	ENST00000469000	2321	WDR82	protein_coding	WD repeat domain 82 [Source:HGNC Symbol;Acc:HGNC:28826]
DMR_325	4	173370001	173371000	1000	*	1	0	-12.8023	Promoter (<=1kb)	4	173370954	173377532	6579	1	ENSG00000164105	ENST00000296504	0	SAP30	protein_coding	Sin3A associated protein 30 [Source:HGNC Symbol;Acc:HGNC:10532]
DMR_322	4	152898001	152899000	1000	*	1	0	10.733	Intron (ENST00000451320/ENSG00000164144, intron 8 of 8)	4	152911570	152918463	6894	1	ENSG00000164144	ENST00000510497	-12570	ARFIP1	protein_coding	ADP ribosylation factor interacting protein 1 [Source:HGNC Symbol;Acc:HGNC:21496]
DMR_340	5	23507001	23508000	1000	*	0.999999	0	10.9792	Promoter (<=1kb)	5	23507155	23510027	2873	1	ENSG00000164256	ENST00000502755	0	PRDM9	protein_coding	PR/SET domain 9 [Source:HGNC Symbol;Acc:HGNC:13994]
DMR_350	5	80153001	80154000	1000	*	1	0	-13.3179	Intron (ENST00000509193/ENSG00000164300, intron 8 of 12)	5	80156994	80167180	10187	2	ENSG00000164300	ENST00000502747	13180	SERINC5	protein_coding	serine incorporator 5 [Source:HGNC Symbol;Acc:HGNC:18825]
DMR_367	5	158880001	158881000	1000	*	1	0	12.1981	Intron (ENST00000519890/ENSG00000164330, intron 2 of 11)	5	158695916	158840123	144208	2	ENSG00000164330	ENST00000622875	-39878	EBF1	protein_coding	EBF transcription factor 1 [Source:HGNC Symbol;Acc:HGNC:3126]
DMR_345	5	56160001	56161000	1000	*	1	0	-11.0499	Promoter (<=1kb)	5	56111578	56160929	49352	2	ENSG00000164512	ENST00000505970	0	ANKRD55	protein_coding	ankyrin repeat domain 55 [Source:HGNC Symbol;Acc:HGNC:25681]
DMR_479	7	6424001	6425000	1000	*	1	0	23.6085	Promoter (1-2kb)	7	6409126	6422803	13678	2	ENSG00000164535	ENST00000462934	-1198	DAGLB	protein_coding	diacylglycerol lipase beta [Source:HGNC Symbol;Acc:HGNC:28923]
DMR_489	7	43585001	43586000	1000	*	1	0	-23.5889	Intron (ENST00000462448/ENSG00000164543, intron 1 of 3)	7	43583108	43627379	44272	1	ENSG00000164543	ENST00000319357	1893	STK17A	protein_coding	serine/threonine kinase 17a [Source:HGNC Symbol;Acc:HGNC:11395]
DMR_484	7	21898001	21899000	1000	*	0.999999	0	10.2692	Intron (ENST00000409508/ENSG00000105877, intron 79 of 81)	7	21902654	21904259	1606	2	ENSG00000164649	ENST00000435717	5259	CDCA7L	protein_coding	cell division cycle associated 7 like [Source:HGNC Symbol;Acc:HGNC:30777]
DMR_458	7	1053001	1054000	1000	*	1	0	10.4558	Promoter (1-2kb)	7	1055279	1056552	1274	1	ENSG00000164849	ENST00000474396	-1279	GPR146	protein_coding	G protein-coupled receptor 146 [Source:HGNC Symbol;Acc:HGNC:21718]
DMR_597	9	93110001	93111000	1000	*	1	0	10.6913	Promoter (<=1kb)	9	93109892	93113283	3392	1	ENSG00000165233	ENST00000488630	109	CARD19	protein_coding	caspase recruitment domain family member 19 [Source:HGNC Symbol;Acc:HGNC:28148]
DMR_598	9	93111001	93112000	1000	*	1	0	18.166	3' UTR	9	93109892	93113283	3392	1	ENSG00000165233	ENST00000488630	1109	CARD19	protein_coding	caspase recruitment domain family member 19 [Source:HGNC Symbol;Acc:HGNC:28148]
DMR_889	14	80955001	80956000	1000	*	1	0	-10.0938	Promoter (<=1kb)	14	80955043	81146302	191260	1	ENSG00000165409	ENST00000541158	0	TSHR	protein_coding	thyroid stimulating hormone receptor [Source:HGNC Symbol;Acc:HGNC:12373]
DMR_691	10	79446001	79447000	1000	*	1	0	10.1257	Promoter (<=1kb)	10	79382325	79445624	63300	2	ENSG00000165424	ENST00000372336	-377	ZCCHC24	protein_coding	zinc finger CCHC-type containing 24 [Source:HGNC Symbol;Acc:HGNC:26911]
DMR_783	11	83157001	83158000	1000	*	1	0	-13.9787	Promoter (<=1kb)	11	83157127	83168938	11812	1	ENSG00000165494	ENST00000530660	0	PCF11	protein_coding	PCF11 cleavage and polyadenylation factor subunit [Source:HGNC Symbol;Acc:HGNC:30097]
DMR_794	11	125314001	125315000	1000	*	1	0	10.5777	Intron (ENST00000530517/ENSG00000165495, intron 2 of 11)	11	125330259	125385618	55360	1	ENSG00000165495	ENST00000558705	-15259	PKNOX2	protein_coding	PBX/knotted 1 homeobox 2 [Source:HGNC Symbol;Acc:HGNC:16714]
DMR_651	9	136714001	136715000	1000	*	1	0	13.5741	Intron (ENST00000371692/ENSG00000165716, intron 1 of 4)	9	136712572	136724742	12171	1	ENSG00000165716	ENST00000371692	1429	DIPK1B	protein_coding	divergent protein kinase domain 1B [Source:HGNC Symbol;Acc:HGNC:28290]
DMR_723	10	132296001	132297000	1000	*	1	0	16.7076	Intron (ENST00000368622/ENSG00000165752, intron 1 of 11)	10	132207492	132307214	99723	2	ENSG00000165752	ENST00000368622	10214	STK32C	protein_coding	serine/threonine kinase 32C [Source:HGNC Symbol;Acc:HGNC:21332]
DMR_868	14	21548001	21549000	1000	*	1	0	-10.1329	Distal Intergenic	14	21521081	21537216	16136	2	ENSG00000165821	ENST00000614342	-10785	SALL2	protein_coding	spalt like transcription factor 2 [Source:HGNC Symbol;Acc:HGNC:10526]
DMR_712	10	116723001	116724000	1000	*	1	0	-13.3495	Intron (ENST00000369209/ENSG00000165868, intron 1 of 11)	10	116671197	116727362	56166	2	ENSG00000165868	ENST00000674375	3362	HSPA12A	protein_coding	heat shock protein family A (Hsp70) member 12A [Source:HGNC Symbol;Acc:HGNC:19022]
DMR_745	11	34248001	34249000	1000	*	1	0	-18.7516	Intron (ENST00000435224/ENSG00000166016, intron 1 of 16)	11	34173174	34242545	69372	2	ENSG00000166016	ENST00000530814	-5456	ABTB2	protein_coding	ankyrin repeat and BTB domain containing 2 [Source:HGNC Symbol;Acc:HGNC:23842]
DMR_716	10	122491001	122492000	1000	*	0.999999	0	-10.415	Intron (ENST00000648167/ENSG00000166033, intron 3 of 8)	10	122506691	122514907	8217	1	ENSG00000166033	ENST00000420892	-14691	HTRA1	protein_coding	HtrA serine peptidase 1 [Source:HGNC Symbol;Acc:HGNC:9476]
DMR_798	11	134058001	134059000	1000	*	1	0	-10.2529	Intron (ENST00000655895/ENSG00000204241, intron 2 of 2)	11	134069071	134144826	75756	1	ENSG00000166086	ENST00000532252	-10071	JAM3	protein_coding	junctional adhesion molecule 3 [Source:HGNC Symbol;Acc:HGNC:15532]
DMR_925	15	26629001	26630000	1000	*	1	0	11.0031	Promoter (<=1kb)	15	26547189	26629090	81902	2	ENSG00000166206	ENST00000400188	0	GABRB3	protein_coding	gamma-aminobutyric acid type A receptor subunit beta3 [Source:HGNC Symbol;Acc:HGNC:4083]
DMR_1113	17	57724001	57725000	1000	*	1	0	19.8414	Distal Intergenic	17	57744495	57745299	805	2	ENSG00000166329	ENST00000299415	20299	CCDC182	protein_coding	coiled-coil domain containing 182 [Source:HGNC Symbol;Acc:HGNC:49392]
DMR_740	11	8715001	8716000	1000	*	0.999999	0	11.2679	Promoter (<=1kb)	11	8702572	8715830	13259	2	ENSG00000166444	ENST00000530559	0	DENND2B	protein_coding	DENN domain containing 2B [Source:HGNC Symbol;Acc:HGNC:11350]
DMR_1085	17	19379001	19380000	1000	*	1	0	12.9861	Promoter (<=1kb)	17	19378892	19383544	4653	1	ENSG00000166484	ENST00000490660	109	MAPK7	protein_coding	mitogen-activated protein kinase 7 [Source:HGNC Symbol;Acc:HGNC:6880]
DMR_785	11	113976001	113977000	1000	*	1	0	13.3778	Promoter (<=1kb)	11	113977500	113990310	12811	1	ENSG00000166736	ENST00000299961	-500	HTR3A	protein_coding	5-hydroxytryptamine receptor 3A [Source:HGNC Symbol;Acc:HGNC:5297]
DMR_990	16	23182001	23183000	1000	*	1	0	14.8019	Promoter (<=1kb)	16	23182745	23216883	34139	1	ENSG00000166828	ENST00000300061	0	SCNN1G	protein_coding	sodium channel epithelial 1 subunit gamma [Source:HGNC Symbol;Acc:HGNC:10602]
DMR_956	15	90957001	90958000	1000	*	1	0	-14.3045	3' UTR	15	90956740	90961769	5030	1	ENSG00000166965	ENST00000556333	261	RCCD1	protein_coding	RCC1 domain containing 1 [Source:HGNC Symbol;Acc:HGNC:30457]
DMR_443	6	167146001	167147000	1000	*	1	0	11.4959	Promoter (<=1kb)	6	167146414	167165308	18895	1	ENSG00000166984	ENST00000539001	0	TCP10L2	protein_coding	t-complex 10 like 2, pseudogene [Source:HGNC Symbol;Acc:HGNC:21254]
DMR_1338	20	32968001	32969000	1000	*	1	0	-19.0852	Distal Intergenic	20	32999853	33004307	4455	2	ENSG00000167098	ENST00000420875	35307	SUN5	protein_coding	Sad1 and UNC84 domain containing 5 [Source:HGNC Symbol;Acc:HGNC:16252]
DMR_611	9	127970001	127971000	1000	*	0.999999	0	-16.7491	Intron (ENST00000373095/ENSG00000167106, intron 1 of 10)	9	127948199	127963745	15547	2	ENSG00000167106	ENST00000479828	-6256	FAM102A	protein_coding	family with sequence similarity 102 member A [Source:HGNC Symbol;Acc:HGNC:31419]
DMR_612	9	127972001	127973000	1000	*	1	0	-25.6685	Exon (ENST00000494606/ENSG00000167106, exon 2 of 2)	9	127953269	127980078	26810	2	ENSG00000167106	ENST00000493175	7078	FAM102A	protein_coding	family with sequence similarity 102 member A [Source:HGNC Symbol;Acc:HGNC:31419]
DMR_788	11	118343001	118344000	1000	*	1	0	-22.2427	Promoter (<=1kb)	11	118339075	118342705	3631	2	ENSG00000167286	ENST00000300692	-296	CD3D	protein_coding	CD3d molecule [Source:HGNC Symbol;Acc:HGNC:1673]
DMR_1149	17	79993001	79994000	1000	*	1	0	11.4426	Promoter (<=1kb)	17	79950571	79993634	43064	2	ENSG00000167291	ENST00000571872	0	TBC1D16	protein_coding	TBC1 domain family member 16 [Source:HGNC Symbol;Acc:HGNC:28356]
DMR_1228	19	2268001	2269000	1000	*	1	0	11.6461	Exon (ENST00000590976/ENSG00000167476, exon 2 of 2)	19	2268487	2269408	922	2	ENSG00000167476	ENST00000590976	408	JSRP1	protein_coding	junctional sarcoplasmic reticulum protein 1 [Source:HGNC Symbol;Acc:HGNC:24963]
DMR_1270	19	18649001	18650000	1000	*	1	0	13.5605	Intron (ENST00000595182/ENSG00000167487, intron 1 of 2)	19	18644638	18667992	23355	1	ENSG00000167487	ENST00000596843	4363	KLHL26	protein_coding	kelch like family member 26 [Source:HGNC Symbol;Acc:HGNC:25623]
DMR_1271	19	18659001	18660000	1000	*	1	0	14.5328	3' UTR	19	18644638	18667992	23355	1	ENSG00000167487	ENST00000596843	14363	KLHL26	protein_coding	kelch like family member 26 [Source:HGNC Symbol;Acc:HGNC:25623]
DMR_815	12	49233001	49234000	1000	*	1	0	14.8619	Exon (ENST00000549023/ENSG00000258101, exon 2 of 2)	12	49228043	49269937	41895	1	ENSG00000167553	ENST00000552125	4958	TUBA1C	protein_coding	tubulin alpha 1c [Source:HGNC Symbol;Acc:HGNC:20768]
DMR_1240	19	4543001	4544000	1000	*	1	0	20.0743	3' UTR	19	4545790	4546469	680	2	ENSG00000167680	ENST00000589889	2469	SEMA6B	protein_coding	semaphorin 6B [Source:HGNC Symbol;Acc:HGNC:10739]
DMR_1058	17	1582001	1583000	1000	*	1	0	11.9511	Intron (ENST00000301335/ENSG00000167703, intron 11 of 13)	17	1578254	1583698	5445	2	ENSG00000167703	ENST00000576769	698	SLC43A2	protein_coding	solute carrier family 43 member 2 [Source:HGNC Symbol;Acc:HGNC:23087]
DMR_971	16	2149001	2150000	1000	*	1	0	10.6901	Promoter (<=1kb)	16	2149982	2153389	3408	1	ENSG00000167964	ENST00000561600	0	RAB26	protein_coding	RAB26, member RAS oncogene family [Source:HGNC Symbol;Acc:HGNC:14259]
DMR_972	16	2690001	2691000	1000	*	1	0	10.0955	Intron (ENST00000301738/ENSG00000167977, intron 1 of 5)	16	2685614	2696032	10419	1	ENSG00000167977	ENST00000569689	4387	KCTD5	protein_coding	potassium channel tetramerization domain containing 5 [Source:HGNC Symbol;Acc:HGNC:21423]
DMR_973	16	2754001	2755000	1000	*	1	0	-11.4709	Intron (ENST00000576924/ENSG00000167978, intron 1 of 10)	16	2753443	2757574	4132	1	ENSG00000167978	ENST00000574340	558	SRRM2	protein_coding	serine/arginine repetitive matrix 2 [Source:HGNC Symbol;Acc:HGNC:16639]
DMR_778	11	72822001	72823000	1000	*	0.999999	0	-21.3817	Promoter (<=1kb)	11	72822189	72823495	1307	1	ENSG00000168010	ENST00000537212	0	ATG16L2	protein_coding	autophagy related 16 like 2 [Source:HGNC Symbol;Acc:HGNC:25464]
DMR_552	8	28029001	28030000	1000	*	1	0	-11.704	Exon (ENST00000413272/ENSG00000189233, exon 17 of 19)	8	27869883	27992673	122791	2	ENSG00000168079	ENST00000354914	-36328	SCARA5	protein_coding	scavenger receptor class A member 5 [Source:HGNC Symbol;Acc:HGNC:28701]
DMR_981	16	4691001	4692000	1000	*	1	0	13.4643	Promoter (1-2kb)	16	4693694	4695859	2166	1	ENSG00000168101	ENST00000304301	-1694	NUDT16L1	protein_coding	nudix hydrolase 16 like 1 [Source:HGNC Symbol;Acc:HGNC:28154]
DMR_687	10	72273001	72274000	1000	*	1	0	-11.6266	Promoter (<=1kb)	10	72273919	72275998	2080	1	ENSG00000168209	ENST00000491934	0	DDIT4	protein_coding	DNA damage inducible transcript 4 [Source:HGNC Symbol;Acc:HGNC:24944]
DMR_308	4	26218001	26219000	1000	*	1	0	12.9493	Intron (ENST00000512351/ENSG00000168214, intron 1 of 4)	4	26163530	26430432	266903	1	ENSG00000168214	ENST00000681403	54471	RBPJ	protein_coding	recombination signal binding protein for immunoglobulin kappa J region [Source:HGNC Symbol;Acc:HGNC:5724]
DMR_247	3	52532001	52533000	1000	*	1	0	11.6094	Promoter (<=1kb)	3	52528913	52532514	3602	2	ENSG00000168268	ENST00000490681	0	NT5DC2	protein_coding	5'-nucleotidase domain containing 2 [Source:HGNC Symbol;Acc:HGNC:25717]
DMR_309	4	40203001	40204000	1000	*	1	0	-10.9063	Intron (ENST00000505618/ENSG00000168421, intron 1 of 2)	4	40200345	40243252	42908	1	ENSG00000168421	ENST00000503978	2656	RHOH	protein_coding	ras homolog family member H [Source:HGNC Symbol;Acc:HGNC:686]
DMR_409	6	32095001	32096000	1000	*	1	0	-11.3099	Exon (ENST00000644971/ENSG00000168477, exon 3 of 44)	6	32065081	32098198	33118	2	ENSG00000168477	ENST00000613214	2198	TNXB	protein_coding	tenascin XB [Source:HGNC Symbol;Acc:HGNC:11976]
DMR_546	8	22176001	22177000	1000	*	0.999999	0	13.3745	Promoter (2-3kb)	8	22179697	22192334	12638	1	ENSG00000168487	ENST00000523457	-2697	BMP1	protein_coding	bone morphogenetic protein 1 [Source:HGNC Symbol;Acc:HGNC:1067]
DMR_1173	18	8704001	8705000	1000	*	1	0	-11.1079	Promoter (<=1kb)	18	8705661	8828946	123286	1	ENSG00000168502	ENST00000306329	-661	MTCL1	protein_coding	microtubule crosslinking factor 1 [Source:HGNC Symbol;Acc:HGNC:29121]
DMR_557	8	43044001	43045000	1000	*	1	0	10.232	Intron (ENST00000534420/ENSG00000254673, intron 1 of 5)	8	43034194	43069583	35390	1	ENSG00000168522	ENST00000533559	9807	FNTA	protein_coding	farnesyltransferase, CAAX box, alpha [Source:HGNC Symbol;Acc:HGNC:3782]
DMR_1177	18	13641001	13642000	1000	*	1	0	16.9463	Promoter (<=1kb)	18	13641758	13645712	3955	1	ENSG00000168675	ENST00000592991	0	LDLRAD4	protein_coding	low density lipoprotein receptor class A domain containing 4 [Source:HGNC Symbol;Acc:HGNC:1224]
DMR_1178	18	13642001	13643000	1000	*	1	0	17.0604	Exon (ENST00000592991/ENSG00000168675, exon 1 of 3)	18	13641758	13645712	3955	1	ENSG00000168675	ENST00000592991	243	LDLRAD4	protein_coding	low density lipoprotein receptor class A domain containing 4 [Source:HGNC Symbol;Acc:HGNC:1224]
DMR_586	9	37465001	37466000	1000	*	1	0	-18.1633	Promoter (<=1kb)	9	37438102	37465450	27349	2	ENSG00000168795	ENST00000307750	0	ZBTB5	protein_coding	zinc finger and BTB domain containing 5 [Source:HGNC Symbol;Acc:HGNC:23836]
DMR_207	2	233118001	233119000	1000	*	1	0	-11.8755	Promoter (1-2kb)	2	233120602	233130648	10047	1	ENSG00000168918	ENST00000474278	-1602	INPP5D	protein_coding	inositol polyphosphate-5-phosphatase D [Source:HGNC Symbol;Acc:HGNC:6079]
DMR_1313	19	49701001	49702000	1000	*	1	0	-14.5937	Promoter (<=1kb)	19	49701582	49712343	10762	1	ENSG00000169169	ENST00000596701	0	CPT1C	protein_coding	carnitine palmitoyltransferase 1C [Source:HGNC Symbol;Acc:HGNC:18540]
DMR_991	16	27232001	27233000	1000	*	1	0	-10.0781	Promoter (<=1kb)	16	27225172	27233078	7907	2	ENSG00000169189	ENST00000562039	78	NSMCE1	protein_coding	NSE1 homolog, SMC5-SMC6 complex component [Source:HGNC Symbol;Acc:HGNC:29897]
DMR_374	5	177359001	177360000	1000	*	1	0	-12.9543	Intron (ENST00000408923/ENSG00000169220, intron 1 of 14)	5	177357924	177372596	14673	1	ENSG00000169220	ENST00000408923	1077	RGS14	protein_coding	regulator of G protein signaling 14 [Source:HGNC Symbol;Acc:HGNC:9996]
DMR_375	5	177362001	177363000	1000	*	1	0	-11.1402	Intron (ENST00000408923/ENSG00000169220, intron 1 of 14)	5	177366428	177367557	1130	1	ENSG00000169220	ENST00000504631	-3428	RGS14	protein_coding	regulator of G protein signaling 14 [Source:HGNC Symbol;Acc:HGNC:9996]
DMR_376	5	177363001	177364000	1000	*	1	0	12.1492	Promoter (2-3kb)	5	177366428	177367557	1130	1	ENSG00000169220	ENST00000504631	-2428	RGS14	protein_coding	regulator of G protein signaling 14 [Source:HGNC Symbol;Acc:HGNC:9996]
DMR_372	5	177331001	177332000	1000	*	1	0	13.7476	3' UTR	5	177331954	177334552	2599	2	ENSG00000169223	ENST00000504071	2552	LMAN2	protein_coding	lectin, mannose binding 2 [Source:HGNC Symbol;Acc:HGNC:16986]
DMR_373	5	177332001	177333000	1000	*	1	0	12.2004	3' UTR	5	177331954	177334552	2599	2	ENSG00000169223	ENST00000504071	1552	LMAN2	protein_coding	lectin, mannose binding 2 [Source:HGNC Symbol;Acc:HGNC:16986]
DMR_574	8	140839001	140840000	1000	*	1	0	-11.4737	Intron (ENST00000522684/ENSG00000169398, intron 7 of 31)	8	140659071	140846290	187220	2	ENSG00000169398	ENST00000524202	6290	PTK2	protein_coding	protein tyrosine kinase 2 [Source:HGNC Symbol;Acc:HGNC:9611]
DMR_172	2	112432001	112433000	1000	*	1	0	17.2491	Intron (ENST00000302558/ENSG00000169629, intron 1 of 22)	2	112417777	112433519	15743	2	ENSG00000169629	ENST00000496537	519	RGPD8	protein_coding	RANBP2 like and GRIP domain containing 8 [Source:HGNC Symbol;Acc:HGNC:9849]
DMR_650	9	136688001	136689000	1000	*	1	0	10.8911	Promoter (<=1kb)	9	136673143	136687457	14315	2	ENSG00000169692	ENST00000371696	-544	AGPAT2	protein_coding	1-acylglycerol-3-phosphate O-acyltransferase 2 [Source:HGNC Symbol;Acc:HGNC:325]
DMR_307	4	16228001	16229000	1000	*	1	0	-11.9114	Promoter (<=1kb)	4	16186781	16227410	40630	2	ENSG00000169762	ENST00000513359	-591	TAPT1	protein_coding	transmembrane anterior posterior transformation 1 [Source:HGNC Symbol;Acc:HGNC:26887]
DMR_225	3	15636001	15637000	1000	*	1	0	11.3062	Intron (ENST00000427382/ENSG00000169814, intron 2 of 3)	3	15635674	15650278	14605	1	ENSG00000169814	ENST00000671928	327	BTD	protein_coding	biotinidase [Source:HGNC Symbol;Acc:HGNC:1122]
DMR_1000	16	31260001	31261000	1000	*	1	0	12.277	Promoter (<=1kb)	16	31259975	31332877	72903	1	ENSG00000169896	ENST00000544665	26	ITGAM	protein_coding	integrin subunit alpha M [Source:HGNC Symbol;Acc:HGNC:6149]
DMR_629	9	134065001	134066000	1000	*	0.999999	0	14.4942	Intron (ENST00000303407/ENSG00000169925, intron 1 of 11)	9	134030305	134068026	37722	2	ENSG00000169925	ENST00000303407	2026	BRD3	protein_coding	bromodomain containing 3 [Source:HGNC Symbol;Acc:HGNC:1104]
DMR_929	15	31329001	31330000	1000	*	1	0	-11.2805	Intron (ENST00000307145/ENSG00000169926, intron 1 of 1)	15	31327567	31435586	108020	1	ENSG00000169926	ENST00000558921	1434	KLF13	protein_coding	Kruppel like factor 13 [Source:HGNC Symbol;Acc:HGNC:13672]
DMR_44	1	18907001	18908000	1000	*	1	0	14.7141	3' UTR	1	18908291	18911992	3702	2	ENSG00000169991	ENST00000355609	3992	IFFO2	protein_coding	intermediate filament family orphan 2 [Source:HGNC Symbol;Acc:HGNC:27006]
DMR_321	4	152715001	152716000	1000	*	1	0	12.9699	Distal Intergenic	4	152646558	152680012	33455	2	ENSG00000170006	ENST00000504064	-34989	TMEM154	protein_coding	transmembrane protein 154 [Source:HGNC Symbol;Acc:HGNC:26489]
DMR_254	3	105366001	105367000	1000	*	1	0	-10.2937	Promoter (<=1kb)	3	105366909	105576900	209992	1	ENSG00000170017	ENST00000306107	0	ALCAM	protein_coding	activated leukocyte cell adhesion molecule [Source:HGNC Symbol;Acc:HGNC:400]
DMR_1080	17	9274001	9275000	1000	*	1	0	-10.4759	Promoter (<=1kb)	17	9250487	9273434	22948	2	ENSG00000170310	ENST00000570987	-567	STX8	protein_coding	syntaxin 8 [Source:HGNC Symbol;Acc:HGNC:11443]
DMR_1123	17	74433001	74434000	1000	*	1	0	11.1911	Promoter (<=1kb)	17	74433697	74447028	13332	1	ENSG00000170412	ENST00000392629	0	GPRC5C	protein_coding	G protein-coupled receptor class C group 5 member C [Source:HGNC Symbol;Acc:HGNC:13309]
DMR_821	12	56360001	56361000	1000	*	1	0	11.3403	Promoter (<=1kb)	12	56341597	56360107	18511	2	ENSG00000170581	ENST00000314128	0	STAT2	protein_coding	signal transducer and activator of transcription 2 [Source:HGNC Symbol;Acc:HGNC:11363]
DMR_1295	19	45075001	45076000	1000	*	1	0	17.116	Exon (ENST00000303809/ENSG00000170684, exon 2 of 3)	19	45071500	45076478	4979	2	ENSG00000170684	ENST00000303809	478	ZNF296	protein_coding	zinc finger protein 296 [Source:HGNC Symbol;Acc:HGNC:15981]
DMR_298	4	6678001	6679000	1000	*	1	0	12.4067	Distal Intergenic	4	6674088	6676047	1960	1	ENSG00000170846	ENST00000444232	3913	AC093323.1	protein_coding	novel protein, similar to Morf4 family associated protein 1
DMR_560	8	60865001	60866000	1000	*	1	0	-20.4333	3' UTR	8	60862531	60865459	2929	1	ENSG00000171316	ENST00000528280	2470	CHD7	protein_coding	chromodomain helicase DNA binding protein 7 [Source:HGNC Symbol;Acc:HGNC:20626]
DMR_342	5	40687001	40688000	1000	*	1	0	-15.0032	Intron (ENST00000302472/ENSG00000171522, intron 2 of 2)	5	40681702	40692043	10342	1	ENSG00000171522	ENST00000513635	5299	PTGER4	protein_coding	prostaglandin E receptor 4 [Source:HGNC Symbol;Acc:HGNC:9596]
DMR_359	5	139659001	139660000	1000	*	0.999999	0	10.7749	Promoter (<=1kb)	5	139659555	139680818	21264	1	ENSG00000171604	ENST00000509238	0	CXXC5	protein_coding	CXXC finger protein 5 [Source:HGNC Symbol;Acc:HGNC:26943]
DMR_28	1	9715001	9716000	1000	*	1	0	-10.311	Promoter (<=1kb)	1	9715699	9716163	465	1	ENSG00000171608	ENST00000481137	0	PIK3CD	protein_coding	phosphatidylinositol-4,5-bisphosphate 3-kinase catalytic subunit delta [Source:HGNC Symbol;Acc:HGNC:8977]
DMR_29	1	9716001	9717000	1000	*	1	0	-11.7394	Promoter (<=1kb)	1	9716276	9717581	1306	1	ENSG00000171608	ENST00000479223	0	PIK3CD	protein_coding	phosphatidylinositol-4,5-bisphosphate 3-kinase catalytic subunit delta [Source:HGNC Symbol;Acc:HGNC:8977]
DMR_779	11	73289001	73290000	1000	*	1	0	13.4897	Promoter (<=1kb)	11	73289407	73298625	9219	1	ENSG00000171631	ENST00000535931	0	P2RY6	protein_coding	pyrimidinergic receptor P2Y6 [Source:HGNC Symbol;Acc:HGNC:8543]
DMR_349	5	76859001	76860000	1000	*	1	0	10.0837	Intron (ENST00000513010/ENSG00000171643, intron 1 of 3)	5	76850014	76921650	71637	1	ENSG00000171643	ENST00000317593	8987	S100Z	protein_coding	S100 calcium binding protein Z [Source:HGNC Symbol;Acc:HGNC:30367]
DMR_366	5	150640001	150641000	1000	*	0.999999	0	13.8565	Promoter (<=1kb)	5	150640660	150659207	18548	1	ENSG00000171992	ENST00000307662	0	SYNPO	protein_coding	synaptopodin [Source:HGNC Symbol;Acc:HGNC:30672]
DMR_1225	19	2080001	2081000	1000	*	0.999999	0	-16.046	Promoter (1-2kb)	19	2073137	2078719	5583	2	ENSG00000172081	ENST00000592280	-1282	MOB3A	protein_coding	MOB kinase activator 3A [Source:HGNC Symbol;Acc:HGNC:29802]
DMR_1226	19	2082001	2083000	1000	*	1	0	-11.9438	Intron (ENST00000357066/ENSG00000172081, intron 2 of 4)	19	2073035	2085342	12308	2	ENSG00000172081	ENST00000592143	2342	MOB3A	protein_coding	MOB kinase activator 3A [Source:HGNC Symbol;Acc:HGNC:29802]
DMR_1227	19	2091001	2092000	1000	*	1	0	13.0342	Promoter (<=1kb)	19	2078372	2090176	11805	2	ENSG00000172081	ENST00000591326	-825	MOB3A	protein_coding	MOB kinase activator 3A [Source:HGNC Symbol;Acc:HGNC:29802]
DMR_1205	19	828001	829000	1000	*	1	0	13.2587	Promoter (<=1kb)	19	827837	832018	4182	1	ENSG00000172232	ENST00000233997	164	AZU1	protein_coding	azurocidin 1 [Source:HGNC Symbol;Acc:HGNC:913]
DMR_1206	19	829001	830000	1000	*	1	0	11.5054	Exon (ENST00000592205/ENSG00000172232, exon 3 of 4)	19	827837	832018	4182	1	ENSG00000172232	ENST00000233997	1164	AZU1	protein_coding	azurocidin 1 [Source:HGNC Symbol;Acc:HGNC:913]
DMR_1207	19	830001	831000	1000	*	0.999999	0	10.0363	3' UTR	19	827837	832018	4182	1	ENSG00000172232	ENST00000233997	2164	AZU1	protein_coding	azurocidin 1 [Source:HGNC Symbol;Acc:HGNC:913]
DMR_1208	19	832001	833000	1000	*	1	0	10.2517	3' UTR	19	827837	832018	4182	1	ENSG00000172232	ENST00000233997	4164	AZU1	protein_coding	azurocidin 1 [Source:HGNC Symbol;Acc:HGNC:913]
DMR_761	11	65872001	65873000	1000	*	1	0	10.4914	Promoter (<=1kb)	11	65866441	65872800	6360	2	ENSG00000172638	ENST00000307998	0	EFEMP2	protein_coding	EGF containing fibulin extracellular matrix protein 2 [Source:HGNC Symbol;Acc:HGNC:3219]
DMR_767	11	67440001	67441000	1000	*	1	0	-18.4303	Promoter (<=1kb)	11	67438283	67440199	1917	2	ENSG00000172725	ENST00000539724	0	CORO1B	protein_coding	coronin 1B [Source:HGNC Symbol;Acc:HGNC:2253]
DMR_150	2	62129001	62130000	1000	*	1	0	13.965	Intron (ENST00000472729/ENSG00000173163, intron 2 of 2)	2	62135845	62146926	11082	1	ENSG00000173163	ENST00000444166	-5845	COMMD1	protein_coding	copper metabolism domain containing 1 [Source:HGNC Symbol;Acc:HGNC:23024]
DMR_1164	17	82316001	82317000	1000	*	1	0	-16.5396	5' UTR	17	82316220	82317550	1331	2	ENSG00000173762	ENST00000581434	550	CD7	protein_coding	CD7 molecule [Source:HGNC Symbol;Acc:HGNC:1695]
DMR_1165	17	82317001	82318000	1000	*	0.999999	0	-19.7871	Promoter (<=1kb)	17	82314868	82317577	2710	2	ENSG00000173762	ENST00000584284	0	CD7	protein_coding	CD7 molecule [Source:HGNC Symbol;Acc:HGNC:1695]
DMR_1278	19	32825001	32826000	1000	*	1	0	12.042	Promoter (<=1kb)	19	32826098	32827267	1170	1	ENSG00000173809	ENST00000639142	-98	TDRD12	protein_coding	tudor domain containing 12 [Source:HGNC Symbol;Acc:HGNC:25044]
DMR_73	1	101284001	101285000	1000	*	1	0	-38.734	Distal Intergenic	1	101270875	101271363	489	2	ENSG00000173810	ENST00000454070	-12638	PPIAP7	processed_pseudogene	peptidylprolyl isomerase A pseudogene 7 [Source:HGNC Symbol;Acc:HGNC:9270]
DMR_1147	17	79779001	79780000	1000	*	1	0	11.9554	Exon (ENST00000310942/ENSG00000173894, exon 3 of 5)	17	79778194	79782532	4339	1	ENSG00000173894	ENST00000269399	807	CBX2	protein_coding	chromobox 2 [Source:HGNC Symbol;Acc:HGNC:1552]
DMR_281	3	195162001	195163000	1000	*	1	0	15.0932	Intron (ENST00000310380/ENSG00000173950, intron 2 of 3)	3	195069631	195154103	84473	2	ENSG00000173950	ENST00000473200	-7898	XXYLT1	protein_coding	xyloside xylosyltransferase 1 [Source:HGNC Symbol;Acc:HGNC:26639]
DMR_290	4	1626001	1627000	1000	*	1	0	-13.8126	Intron (ENST00000489029/ENSG00000174137, intron 1 of 1)	4	1641562	1644953	3392	2	ENSG00000174137	ENST00000467215	17953	FAM53A	protein_coding	family with sequence similarity 53 member A [Source:HGNC Symbol;Acc:HGNC:31860]
DMR_256	3	114237001	114238000	1000	*	1	0	-14.085	Promoter (<=1kb)	3	114234631	114237578	2948	2	ENSG00000174255	ENST00000482457	0	ZNF80	protein_coding	zinc finger protein 80 [Source:HGNC Symbol;Acc:HGNC:13155]
DMR_732	11	1436001	1437000	1000	*	1	0	10.0335	5' UTR	11	1440799	1461136	20338	1	ENSG00000174672	ENST00000529951	-3799	BRSK2	protein_coding	BR serine/threonine kinase 2 [Source:HGNC Symbol;Acc:HGNC:11405]
DMR_763	11	66337001	66338000	1000	*	1	0	-13.4073	Promoter (<=1kb)	11	66332223	66336840	4618	2	ENSG00000174791	ENST00000530056	-161	RIN1	protein_coding	Ras and Rab interactor 1 [Source:HGNC Symbol;Acc:HGNC:18749]
DMR_470	7	2713001	2714000	1000	*	1	0	10.3266	3' UTR	7	2702530	2765125	62596	1	ENSG00000174945	ENST00000489665	10471	AMZ1	protein_coding	archaelysin family metallopeptidase 1 [Source:HGNC Symbol;Acc:HGNC:22231]
DMR_436	6	157382001	157383000	1000	*	1	0	-11.3706	5' UTR	6	157381190	157678157	296968	1	ENSG00000175048	ENST00000359775	811	ZDHHC14	protein_coding	zinc finger DHHC-type palmitoyltransferase 14 [Source:HGNC Symbol;Acc:HGNC:20341]
DMR_437	6	157442001	157443000	1000	*	1	0	16.7321	Intron (ENST00000414563/ENSG00000175048, intron 1 of 8)	6	157381190	157678157	296968	1	ENSG00000175048	ENST00000359775	60811	ZDHHC14	protein_coding	zinc finger DHHC-type palmitoyltransferase 14 [Source:HGNC Symbol;Acc:HGNC:20341]
DMR_1210	19	872001	873000	1000	*	1	0	-11.8878	Promoter (<=1kb)	19	867963	871066	3104	2	ENSG00000175221	ENST00000621073	-935	MED16	protein_coding	mediator complex subunit 16 [Source:HGNC Symbol;Acc:HGNC:17556]
DMR_32	1	10980001	10981000	1000	*	1	0	-13.2652	Intron (ENST00000377004/ENSG00000175262, intron 1 of 12)	1	10946473	10982037	35565	2	ENSG00000175262	ENST00000377004	1037	C1orf127	protein_coding	chromosome 1 open reading frame 127 [Source:HGNC Symbol;Acc:HGNC:26730]
DMR_762	11	66011001	66012000	1000	*	1	0	11.6563	Promoter (<=1kb)	11	66012008	66013505	1498	1	ENSG00000175315	ENST00000312134	-8	CST6	protein_coding	cystatin E/M [Source:HGNC Symbol;Acc:HGNC:2478]
DMR_764	11	67408001	67409000	1000	*	1	0	-10.559	Promoter (<=1kb)	11	67408867	67410089	1223	1	ENSG00000175463	ENST00000524662	0	TBC1D10C	protein_coding	TBC1 domain family member 10C [Source:HGNC Symbol;Acc:HGNC:24702]
DMR_346	5	58484001	58485000	1000	*	1	0	16.7716	Distal Intergenic	5	58491435	58494742	3308	1	ENSG00000175857	ENST00000502276	-6435	GAPT	protein_coding	GRB2 binding adaptor protein, transmembrane [Source:HGNC Symbol;Acc:HGNC:26588]
DMR_294	4	3484001	3485000	1000	*	0.999999	0	17.162	Promoter (<=1kb)	4	3484544	3494481	9938	1	ENSG00000175920	ENST00000515886	0	DOK7	protein_coding	docking protein 7 [Source:HGNC Symbol;Acc:HGNC:26594]
DMR_866	14	20218001	20219000	1000	*	1	0	-10.4401	Distal Intergenic	14	20223710	20224702	993	1	ENSG00000176219	ENST00000315519	-4710	OR11H6	protein_coding	olfactory receptor family 11 subfamily H member 6 [Source:HGNC Symbol;Acc:HGNC:15349]
DMR_1089	17	30814001	30815000	1000	*	1	0	10.402	Intron (ENST00000324238/ENSG00000176390, intron 1 of 7)	17	30803927	30809986	6060	2	ENSG00000176390	ENST00000583805	-4015	CRLF3	protein_coding	cytokine receptor like factor 3 [Source:HGNC Symbol;Acc:HGNC:17177]
DMR_1091	17	32488001	32489000	1000	*	1	0	-11.841	3' UTR	17	32487796	32489520	1725	1	ENSG00000176749	ENST00000584716	205	CDK5R1	protein_coding	cyclin dependent kinase 5 regulatory subunit 1 [Source:HGNC Symbol;Acc:HGNC:1775]
DMR_654	9	137161001	137162000	1000	*	1	0	12.2943	Promoter (<=1kb)	9	137162706	137164138	1433	1	ENSG00000176884	ENST00000460273	-706	GRIN1	protein_coding	glutamate ionotropic receptor NMDA type subunit 1 [Source:HGNC Symbol;Acc:HGNC:4584]
DMR_655	9	137162001	137163000	1000	*	1	0	10.7565	Promoter (<=1kb)	9	137162706	137164138	1433	1	ENSG00000176884	ENST00000460273	0	GRIN1	protein_coding	glutamate ionotropic receptor NMDA type subunit 1 [Source:HGNC Symbol;Acc:HGNC:4584]
DMR_656	9	137163001	137164000	1000	*	0.999999	0	13.3879	Promoter (<=1kb)	9	137164172	137165296	1125	1	ENSG00000176884	ENST00000675885	-172	GRIN1	protein_coding	glutamate ionotropic receptor NMDA type subunit 1 [Source:HGNC Symbol;Acc:HGNC:4584]
DMR_1306	19	48717001	48718000	1000	*	1	0	-11.5134	Promoter (<=1kb)	19	48712997	48717021	4025	2	ENSG00000176909	ENST00000594582	0	MAMSTR	protein_coding	MEF2 activating motif and SAP domain containing transcriptional regulator [Source:HGNC Symbol;Acc:HGNC:26689]
DMR_1257	19	14923001	14924000	1000	*	0.999999	0	-10.6283	Distal Intergenic	19	14927052	14928060	1009	1	ENSG00000176923	ENST00000449848	-3052	OR7A15P	unprocessed_pseudogene	olfactory receptor family 7 subfamily A member 15 pseudogene [Source:HGNC Symbol;Acc:HGNC:8361]
DMR_760	11	65573001	65574000	1000	*	1	0	-10.9908	3' UTR	11	65572538	65574190	1653	1	ENSG00000176973	ENST00000530349	463	FAM89B	protein_coding	family with sequence similarity 89 member B [Source:HGNC Symbol;Acc:HGNC:16708]
DMR_653	9	137115001	137116000	1000	*	1	0	11.3477	Promoter (<=1kb)	9	137113434	137115177	1744	2	ENSG00000176978	ENST00000473703	0	DPP7	protein_coding	dipeptidyl peptidase 7 [Source:HGNC Symbol;Acc:HGNC:14892]
DMR_731	11	691001	692000	1000	*	0.999999	0	-11.0387	Promoter (<=1kb)	11	689663	691597	1935	2	ENSG00000177030	ENST00000529727	0	DEAF1	protein_coding	DEAF1 transcription factor [Source:HGNC Symbol;Acc:HGNC:14677]
DMR_800	12	631001	632000	1000	*	0.999999	0	-13.3906	Promoter (<=1kb)	12	630891	645878	14988	1	ENSG00000177406	ENST00000537514	110	NINJ2-AS1	lncRNA	NINJ2 antisense RNA 1 [Source:HGNC Symbol;Acc:HGNC:40405]
DMR_801	12	642001	643000	1000	*	1	0	14.7287	Promoter (<=1kb)	12	642674	664142	21469	1	ENSG00000177406	ENST00000543884	0	NINJ2-AS1	lncRNA	NINJ2 antisense RNA 1 [Source:HGNC Symbol;Acc:HGNC:40405]
DMR_201	2	231597001	231598000	1000	*	1	0	11.9056	Distal Intergenic	2	231592864	231594276	1413	1	ENSG00000177673	ENST00000313965	4137	TEX44	protein_coding	testis expressed 44 [Source:HGNC Symbol;Acc:HGNC:28563]
DMR_502	7	76280001	76281000	1000	*	1	0	10.7911	Promoter (1-2kb)	7	76282614	76287288	4675	1	ENSG00000177679	ENST00000612155	-1614	SRRM3	protein_coding	serine/arginine repetitive matrix 3 [Source:HGNC Symbol;Acc:HGNC:26729]
DMR_234	3	40476001	40477000	1000	*	1	0	-10.8204	Promoter (<=1kb)	3	40477113	40488386	11274	1	ENSG00000177873	ENST00000314686	-113	ZNF619	protein_coding	zinc finger protein 619 [Source:HGNC Symbol;Acc:HGNC:26910]
DMR_1274	19	19514001	19515000	1000	*	0.999999	0	12.568	Promoter (<=1kb)	19	19512456	19514935	2480	2	ENSG00000178093	ENST00000602623	0	TSSK6	protein_coding	testis specific serine kinase 6 [Source:HGNC Symbol;Acc:HGNC:30410]
DMR_1302	19	48265001	48266000	1000	*	1	0	-14.0486	Intron (ENST00000600941/ENSG00000268186, intron 2 of 2)	19	48270081	48287608	17528	1	ENSG00000178150	ENST00000595607	-4081	ZNF114	protein_coding	zinc finger protein 114 [Source:HGNC Symbol;Acc:HGNC:12894]
DMR_580	8	143929001	143930000	1000	*	1	0	-15.1802	Exon (ENST00000345136/ENSG00000178209, exon 22 of 32)	8	143915153	143939597	24445	2	ENSG00000178209	ENST00000345136	9597	PLEC	protein_coding	plectin [Source:HGNC Symbol;Acc:HGNC:9069]
DMR_581	8	143930001	143931000	1000	*	0.999999	0	-10.7027	Exon (ENST00000345136/ENSG00000178209, exon 20 of 32)	8	143915153	143939597	24445	2	ENSG00000178209	ENST00000345136	8597	PLEC	protein_coding	plectin [Source:HGNC Symbol;Acc:HGNC:9069]
DMR_214	2	240622001	240623000	1000	*	1	0	10.0215	Promoter (2-3kb)	2	240625245	240630882	5638	1	ENSG00000178623	ENST00000407714	-2245	GPR35	protein_coding	G protein-coupled receptor 35 [Source:HGNC Symbol;Acc:HGNC:4492]
DMR_582	8	144061001	144062000	1000	*	1	0	16.3402	Promoter (<=1kb)	8	144051266	144060692	9427	2	ENSG00000178814	ENST00000618853	-309	OPLAH	protein_coding	5-oxoprolinase, ATP-hydrolysing [Source:HGNC Symbol;Acc:HGNC:8149]
DMR_1322	19	57799001	57800000	1000	*	1	0	12.6431	3' UTR	19	57803841	57813404	9564	2	ENSG00000178935	ENST00000594473	13404	ZNF552	protein_coding	zinc finger protein 552 [Source:HGNC Symbol;Acc:HGNC:26135]
DMR_1076	17	8227001	8228000	1000	*	1	0	14.2431	3' UTR	17	8227982	8229405	1424	2	ENSG00000178971	ENST00000581729	1405	CTC1	protein_coding	CST telomere replication complex component 1 [Source:HGNC Symbol;Acc:HGNC:26169]
DMR_43	1	18784001	18785000	1000	*	0.999999	0	19.0708	Distal Intergenic	1	18839599	18859682	20084	2	ENSG00000179002	ENST00000375371	74682	TAS1R2	protein_coding	taste 1 receptor member 2 [Source:HGNC Symbol;Acc:HGNC:14905]
DMR_1075	17	8140001	8141000	1000	*	1	0	15.1534	3' UTR	17	8141216	8142191	976	2	ENSG00000179094	ENST00000583677	1191	PER1	protein_coding	period circadian regulator 1 [Source:HGNC Symbol;Acc:HGNC:8845]
DMR_918	14	105393001	105394000	1000	*	1	0	10.2389	Exon (ENST00000430725/ENSG00000179364, exon 23 of 24)	14	105392005	105393543	1539	1	ENSG00000179364	ENST00000550790	996	PACS2	protein_coding	phosphofurin acidic cluster sorting protein 2 [Source:HGNC Symbol;Acc:HGNC:23794]
DMR_151	2	64768001	64769000	1000	*	0.999999	0	-11.6794	Distal Intergenic	2	64636533	64751005	114473	2	ENSG00000179833	ENST00000476805	-16996	SERTAD2	protein_coding	SERTA domain containing 2 [Source:HGNC Symbol;Acc:HGNC:30784]
DMR_148	2	49974001	49975000	1000	*	0.999999	0	-10.9854	Promoter (<=1kb)	2	49918896	49974115	55220	2	ENSG00000179915	ENST00000636345	0	NRXN1	protein_coding	neurexin 1 [Source:HGNC Symbol;Acc:HGNC:8008]
DMR_1319	19	55326001	55327000	1000	*	1	0	13.1656	Promoter (<=1kb)	19	55312801	55325341	12541	2	ENSG00000180061	ENST00000326652	-660	TMEM150B	protein_coding	transmembrane protein 150B [Source:HGNC Symbol;Acc:HGNC:34415]
DMR_487	7	30149001	30150000	1000	*	1	0	-11.8564	Intron (ENST00000324453/ENSG00000180354, intron 2 of 2)	7	30145801	30162760	16960	1	ENSG00000180354	ENST00000324489	3200	MTURN	protein_coding	maturin, neural progenitor differentiation regulator homolog [Source:HGNC Symbol;Acc:HGNC:25457]
DMR_1214	19	1077001	1078000	1000	*	0.999999	0	-25.1458	Promoter (<=1kb)	19	1077487	1086628	9142	1	ENSG00000180448	ENST00000590577	0	ARHGAP45	protein_coding	Rho GTPase activating protein 45 [Source:HGNC Symbol;Acc:HGNC:17102]
DMR_1215	19	1078001	1079000	1000	*	0.999999	0	-17.3282	3' UTR	19	1077487	1086628	9142	1	ENSG00000180448	ENST00000590577	514	ARHGAP45	protein_coding	Rho GTPase activating protein 45 [Source:HGNC Symbol;Acc:HGNC:17102]
DMR_1216	19	1079001	1080000	1000	*	0.999999	0	-17.0106	Promoter (1-2kb)	19	1081415	1082956	1542	1	ENSG00000180448	ENST00000586937	-1415	ARHGAP45	protein_coding	Rho GTPase activating protein 45 [Source:HGNC Symbol;Acc:HGNC:17102]
DMR_692	10	91164001	91165000	1000	*	0.999999	0	16.1448	Intron (ENST00000614189/ENSG00000180628, intron 1 of 9)	10	91163012	91284329	121318	1	ENSG00000180628	ENST00000614189	989	PCGF5	protein_coding	polycomb group ring finger 5 [Source:HGNC Symbol;Acc:HGNC:28264]
DMR_26	1	9119001	9120000	1000	*	0.999999	0	15.9501	Intron (ENST00000377411/ENSG00000180758, intron 1 of 3)	1	9104532	9111370	6839	2	ENSG00000180758	ENST00000465853	-7631	GPR157	protein_coding	G protein-coupled receptor 157 [Source:HGNC Symbol;Acc:HGNC:23687]
DMR_296	4	6008001	6009000	1000	*	0.999999	0	15.1505	Exon (ENST00000531445/ENSG00000181215, exon 25 of 34)	4	5897373	5990064	92692	2	ENSG00000181215	ENST00000639345	-17937	C4orf50	protein_coding	chromosome 4 open reading frame 50 [Source:HGNC Symbol;Acc:HGNC:33766]
DMR_236	3	46694001	46695000	1000	*	0.999999	0	-10.5618	Promoter (<=1kb)	3	46694528	46710853	16326	1	ENSG00000181585	ENST00000644830	0	TMIE	protein_coding	transmembrane inner ear [Source:HGNC Symbol;Acc:HGNC:30800]
DMR_53	1	27403001	27404000	1000	*	0.999999	0	11.1303	Distal Intergenic	1	27392622	27395814	3193	1	ENSG00000181773	ENST00000374024	10379	GPR3	protein_coding	G protein-coupled receptor 3 [Source:HGNC Symbol;Acc:HGNC:4484]
DMR_271	3	143811001	143812000	1000	*	1	0	12.4945	Intron (ENST00000316549/ENSG00000181804, intron 2 of 15)	3	143795013	143848458	53446	2	ENSG00000181804	ENST00000474151	36458	SLC9A9	protein_coding	solute carrier family 9 member A9 [Source:HGNC Symbol;Acc:HGNC:20653]
DMR_667	10	27414001	27415000	1000	*	1	0	10.5663	Promoter (<=1kb)	10	27397121	27414368	17248	2	ENSG00000182077	ENST00000642324	0	PTCHD3	polymorphic_pseudogene	patched domain containing 3 [Source:HGNC Symbol;Acc:HGNC:24776]
DMR_1276	19	21329001	21330000	1000	*	1	0	10.1289	Promoter (<=1kb)	19	21291160	21329410	38251	2	ENSG00000182141	ENST00000356929	0	ZNF708	protein_coding	zinc finger protein 708 [Source:HGNC Symbol;Acc:HGNC:12945]
DMR_958	15	93037001	93038000	1000	*	0.999999	0	12.7013	3' UTR	15	93044749	93058841	14093	2	ENSG00000182175	ENST00000650169	20841	RGMA	protein_coding	repulsive guidance molecule BMP co-receptor a [Source:HGNC Symbol;Acc:HGNC:30308]
DMR_567	8	117863001	117864000	1000	*	1	0	13.1524	Intron (ENST00000378204/ENSG00000182197, intron 1 of 10)	8	117822465	118110414	287950	2	ENSG00000182197	ENST00000436216	246414	EXT1	protein_coding	exostosin glycosyltransferase 1 [Source:HGNC Symbol;Acc:HGNC:3512]
DMR_1423	22	46054001	46055000	1000	*	0.999999	0	-10.9681	Promoter (<=1kb)	22	46049478	46054144	4667	2	ENSG00000182257	ENST00000649288	0	PRR34	lncRNA	PRR34 long non-coding RNA [Source:HGNC Symbol;Acc:HGNC:25606]
DMR_540	8	1791001	1792000	1000	*	0.999999	0	-10.1642	Intron (ENST00000636934/ENSG00000182372, intron 2 of 2)	8	1799995	1801711	1717	1	ENSG00000182372	ENST00000636605	-7995	CLN8	protein_coding	CLN8 transmembrane ER and ERGIC protein [Source:HGNC Symbol;Acc:HGNC:2079]
DMR_1040	16	88746001	88747000	1000	*	1	0	10.2684	Intron (ENST00000301015/ENSG00000103335, intron 2 of 50)	16	88742821	88745464	2644	1	ENSG00000182376	ENST00000567588	3180	AC138028.1	lncRNA	novel transcript, antisense to FAM38A
DMR_1289	19	39308001	39309000	1000	*	0.999999	0	13.5533	Exon (ENST00000248668/ENSG00000128011, exon 5 of 5)	19	39296407	39298673	2267	1	ENSG00000182393	ENST00000333625	11594	IFNL1	protein_coding	interferon lambda 1 [Source:HGNC Symbol;Acc:HGNC:18363]
DMR_1157	17	81598001	81599000	1000	*	1	0	18.6815	Promoter (<=1kb)	17	81588091	81597319	9229	2	ENSG00000182446	ENST00000572351	-682	NPLOC4	protein_coding	NPL4 homolog, ubiquitin recognition factor [Source:HGNC Symbol;Acc:HGNC:18261]
DMR_1247	19	7731001	7732000	1000	*	0.999999	0	12.7604	Promoter (<=1kb)	19	7728958	7732170	3213	2	ENSG00000182566	ENST00000676742	170	CLEC4G	protein_coding	C-type lectin domain family 4 member G [Source:HGNC Symbol;Acc:HGNC:24591]
DMR_227	3	18349001	18350000	1000	*	1	0	-10.1067	3' UTR	3	18349541	18351531	1991	2	ENSG00000182568	ENST00000476178	1531	SATB1	protein_coding	SATB homeobox 1 [Source:HGNC Symbol;Acc:HGNC:10541]
DMR_274	3	184579001	184580000	1000	*	1	0	17.0402	Promoter (<=1kb)	3	184579748	184580700	953	1	ENSG00000182580	ENST00000473079	0	EPHB3	protein_coding	EPH receptor B3 [Source:HGNC Symbol;Acc:HGNC:3394]
DMR_387	5	181164001	181165000	1000	*	1	0	10.5863	Distal Intergenic	5	181147638	181159285	11648	1	ENSG00000182613	ENST00000641791	16363	OR2V2	protein_coding	olfactory receptor family 2 subfamily V member 2 [Source:HGNC Symbol;Acc:HGNC:15341]
DMR_676	10	42475001	42476000	1000	*	1	0	10.1513	Promoter (<=1kb)	10	42425363	42475349	49987	2	ENSG00000182632	ENST00000638057	0	CCNYL2	transcribed_unprocessed_pseudogene	cyclin Y like 2 (pseudogene) [Source:HGNC Symbol;Acc:HGNC:23495]
DMR_847	12	132322001	132323000	1000	*	1	0	11.5567	Intron (ENST00000328957/ENSG00000182870, intron 1 of 10)	12	132247440	132329349	81910	2	ENSG00000182870	ENST00000424720	6349	GALNT9	protein_coding	polypeptide N-acetylgalactosaminyltransferase 9 [Source:HGNC Symbol;Acc:HGNC:4131]
DMR_1066	17	4518001	4519000	1000	*	1	0	11.4994	Intron (ENST00000329078/ENSG00000183018, intron 2 of 12)	17	4533032	4537798	4767	1	ENSG00000183018	ENST00000571386	-14032	SPNS2	protein_coding	sphingolipid transporter 2 [Source:HGNC Symbol;Acc:HGNC:26992]
DMR_1125	17	74919001	74920000	1000	*	1	0	-25.1556	Promoter (2-3kb)	17	74922950	74933912	10963	1	ENSG00000183034	ENST00000580223	-2950	OTOP2	protein_coding	otopetrin 2 [Source:HGNC Symbol;Acc:HGNC:19657]
DMR_1126	17	74920001	74921000	1000	*	0.999999	0	-13.398	Promoter (1-2kb)	17	74922950	74933912	10963	1	ENSG00000183034	ENST00000580223	-1950	OTOP2	protein_coding	otopetrin 2 [Source:HGNC Symbol;Acc:HGNC:19657]
DMR_1159	17	81740001	81741000	1000	*	1	0	11.6984	Distal Intergenic	17	81715972	81720451	4480	1	ENSG00000183048	ENST00000573246	24029	SLC25A10	protein_coding	solute carrier family 25 member 10 [Source:HGNC Symbol;Acc:HGNC:10980]
DMR_831	12	108609001	108610000	1000	*	1	0	16.0139	Distal Intergenic	12	108591963	108598320	6358	2	ENSG00000183160	ENST00000549031	-10681	TMEM119	protein_coding	transmembrane protein 119 [Source:HGNC Symbol;Acc:HGNC:27884]
DMR_1371	21	41763001	41764000	1000	*	1	0	10.3302	Intron (ENST00000352483/ENSG00000183421, intron 1 of 8)	21	41739373	41767052	27680	2	ENSG00000183421	ENST00000332512	3052	RIPK4	protein_coding	receptor interacting serine/threonine kinase 4 [Source:HGNC Symbol;Acc:HGNC:496]
DMR_324	4	164977001	164978000	1000	*	0.999999	0	10.1756	Promoter (<=1kb)	4	164954446	164977657	23212	2	ENSG00000183439	ENST00000329314	0	TRIM61	protein_coding	tripartite motif containing 61 [Source:HGNC Symbol;Acc:HGNC:24339]
DMR_915	14	105058001	105059000	1000	*	1	0	14.8416	Promoter (<=1kb)	14	105055391	105057482	2092	2	ENSG00000183484	ENST00000549990	-519	GPR132	protein_coding	G protein-coupled receptor 132 [Source:HGNC Symbol;Acc:HGNC:17482]
DMR_916	14	105069001	105070000	1000	*	1	0	15.4913	Distal Intergenic	14	105049397	105065445	16049	2	ENSG00000183484	ENST00000392585	-3556	GPR132	protein_coding	G protein-coupled receptor 132 [Source:HGNC Symbol;Acc:HGNC:17482]
DMR_908	14	99382001	99383000	1000	*	1	0	11.0157	Distal Intergenic	14	99398732	99413250	14519	2	ENSG00000183576	ENST00000489770	30250	SETD3	protein_coding	SET domain containing 3, actin histidine methyltransferase [Source:HGNC Symbol;Acc:HGNC:20493]
DMR_233	3	32902001	32903000	1000	*	1	0	-11.3413	Distal Intergenic	3	32951644	32956349	4706	1	ENSG00000183813	ENST00000330953	-48644	CCR4	protein_coding	C-C motif chemokine receptor 4 [Source:HGNC Symbol;Acc:HGNC:1605]
DMR_1386	22	19758001	19759000	1000	*	0.999999	0	10.4646	Promoter (<=1kb)	22	19758782	19764990	6209	1	ENSG00000184058	ENST00000680333	0	TBX1	protein_coding	T-box transcription factor 1 [Source:HGNC Symbol;Acc:HGNC:11592]
DMR_1090	17	30922001	30923000	1000	*	1	0	-13.6567	Promoter (<=1kb)	17	30921948	30949330	27383	1	ENSG00000184060	ENST00000580526	53	ADAP2	protein_coding	ArfGAP with dual PH domains 2 [Source:HGNC Symbol;Acc:HGNC:16487]
DMR_791	11	120208001	120209000	1000	*	1	0	13.1596	Promoter (2-3kb)	11	120211032	120230334	19303	1	ENSG00000184232	ENST00000328965	-2032	OAF	protein_coding	out at first homolog [Source:HGNC Symbol;Acc:HGNC:28752]
DMR_730	11	396001	397000	1000	*	1	0	12.5815	Promoter (<=1kb)	11	396151	396985	835	1	ENSG00000184363	ENST00000530695	0	PKP3	protein_coding	plakophilin 3 [Source:HGNC Symbol;Acc:HGNC:9025]
DMR_1405	22	38176001	38177000	1000	*	1	0	10.0942	Intron (ENST00000663895/ENSG00000184381, intron 1 of 16)	22	38145624	38180404	34781	2	ENSG00000184381	ENST00000455341	3404	PLA2G6	protein_coding	phospholipase A2 group VI [Source:HGNC Symbol;Acc:HGNC:9039]
DMR_577	8	143361001	143362000	1000	*	1	0	-15.6038	Promoter (1-2kb)	8	143343199	143359979	16781	2	ENSG00000184428	ENST00000505857	-1022	TOP1MT	protein_coding	DNA topoisomerase I mitochondrial [Source:HGNC Symbol;Acc:HGNC:29787]
DMR_1387	22	19874001	19875000	1000	*	1	0	-11.5659	Distal Intergenic	22	19875692	19881154	5463	2	ENSG00000184470	ENST00000462843	6154	TXNRD2	protein_coding	thioredoxin reductase 2 [Source:HGNC Symbol;Acc:HGNC:18155]
DMR_1143	17	78358001	78359000	1000	*	0.999999	0	12.6945	3' UTR	17	78359049	78360074	1026	2	ENSG00000184557	ENST00000587578	1074	SOCS3	protein_coding	suppressor of cytokine signaling 3 [Source:HGNC Symbol;Acc:HGNC:19391]
DMR_1134	17	77409001	77410000	1000	*	0.999999	0	-14.6306	Intron (ENST00000591198/ENSG00000184640, intron 2 of 10)	17	77405077	77498941	93865	1	ENSG00000184640	ENST00000585930	3924	SEPTIN9	protein_coding	septin 9 [Source:HGNC Symbol;Acc:HGNC:7323]
DMR_1135	17	77433001	77434000	1000	*	0.999999	0	-16.7613	Intron (ENST00000591198/ENSG00000184640, intron 2 of 10)	17	77426956	77488273	61318	1	ENSG00000184640	ENST00000586521	6045	SEPTIN9	protein_coding	septin 9 [Source:HGNC Symbol;Acc:HGNC:7323]
DMR_1136	17	77453001	77454000	1000	*	1	0	-10.6338	Promoter (<=1kb)	17	77453825	77488762	34938	1	ENSG00000184640	ENST00000590938	0	SEPTIN9	protein_coding	septin 9 [Source:HGNC Symbol;Acc:HGNC:7323]
DMR_1137	17	77454001	77455000	1000	*	0.999999	0	-15.9219	Promoter (<=1kb)	17	77454027	77488810	34784	1	ENSG00000184640	ENST00000586433	0	SEPTIN9	protein_coding	septin 9 [Source:HGNC Symbol;Acc:HGNC:7323]
DMR_1138	17	77475001	77476000	1000	*	1	0	-11.2031	Promoter (<=1kb)	17	77475243	77500592	25350	1	ENSG00000184640	ENST00000427180	0	SEPTIN9	protein_coding	septin 9 [Source:HGNC Symbol;Acc:HGNC:7323]
DMR_932	15	34018001	34019000	1000	*	0.999999	0	-12.8297	Promoter (<=1kb)	15	34018227	34065090	46864	1	ENSG00000184984	ENST00000557872	0	CHRM5	protein_coding	cholinergic receptor muscarinic 5 [Source:HGNC Symbol;Acc:HGNC:1954]
DMR_301	4	7218001	7219000	1000	*	1	0	11.2059	Intron (ENST00000507866/ENSG00000184985, intron 1 of 26)	4	7192538	7742827	550290	1	ENSG00000184985	ENST00000507866	25463	SORCS2	protein_coding	sortilin related VPS10 domain containing receptor 2 [Source:HGNC Symbol;Acc:HGNC:16698]
DMR_917	14	105291001	105292000	1000	*	0.999999	0	19.8723	Intron (ENST00000379937/ENSG00000185024, intron 1 of 16)	14	105226123	105300468	74346	2	ENSG00000185024	ENST00000546417	8468	BRF1	protein_coding	BRF1 RNA polymerase III transcription initiation factor subunit [Source:HGNC Symbol;Acc:HGNC:11551]
DMR_208	2	233823001	233824000	1000	*	1	0	10.3864	Exon (ENST00000610772/ENSG00000185038, exon 34 of 42)	2	233828555	233833418	4864	1	ENSG00000185038	ENST00000487979	-4555	MROH2A	protein_coding	maestro heat like repeat family member 2A [Source:HGNC Symbol;Acc:HGNC:27936]
DMR_1448	X	1325001	1326000	1000	*	1	0	-12.6101	Distal Intergenic	23	1336616	1382689	46074	1	ENSG00000185291	ENST00000381469	-10616	IL3RA	protein_coding	interleukin 3 receptor subunit alpha [Source:HGNC Symbol;Acc:HGNC:6012]
DMR_1448	X	1325001	1326000	1000	*	1	0	-12.6101	Distal Intergenic	23	1336616	1382689	46074	1	ENSG00000185291	ENST00000381469	-10616	IL3RA	protein_coding	interleukin 3 receptor subunit alpha [Source:HGNC Symbol;Acc:HGNC:6012]
DMR_1155	17	81323001	81324000	1000	*	1	0	13.682	Exon (ENST00000576919/ENSG00000185332, exon 2 of 2)	17	81327760	81329517	1758	2	ENSG00000185332	ENST00000577027	5517	TMEM105	lncRNA	TMEM105 long non-coding RNA [Source:HGNC Symbol;Acc:HGNC:26794]
DMR_1436	22	50267001	50268000	1000	*	1	0	-13.0052	3' UTR	22	50263713	50270380	6668	2	ENSG00000185386	ENST00000330651	2380	MAPK11	protein_coding	mitogen-activated protein kinase 11 [Source:HGNC Symbol;Acc:HGNC:6873]
DMR_285	4	726001	727000	1000	*	1	0	11.4293	Intron (ENST00000419774/ENSG00000185619, intron 1 of 5)	4	725107	743538	18432	1	ENSG00000185619	ENST00000433814	894	PCGF3	protein_coding	polycomb group ring finger 3 [Source:HGNC Symbol;Acc:HGNC:10066]
DMR_882	14	68789001	68790000	1000	*	0.999999	0	-15.4754	3' UTR	14	68787660	68791243	3584	2	ENSG00000185650	ENST00000555997	1243	ZFP36L1	protein_coding	ZFP36 ring finger protein like 1 [Source:HGNC Symbol;Acc:HGNC:1107]
DMR_883	14	68790001	68791000	1000	*	0.999999	0	-29.4953	5' UTR	14	68787660	68791243	3584	2	ENSG00000185650	ENST00000555997	243	ZFP36L1	protein_coding	ZFP36 ring finger protein like 1 [Source:HGNC Symbol;Acc:HGNC:1107]
DMR_884	14	68794001	68795000	1000	*	1	0	-10.3026	Promoter (<=1kb)	14	68788605	68794736	6132	2	ENSG00000185650	ENST00000336440	0	ZFP36L1	protein_coding	ZFP36 ring finger protein like 1 [Source:HGNC Symbol;Acc:HGNC:1107]
DMR_284	3	196575001	196576000	1000	*	0.999999	0	14.3372	Intron (ENST00000440469/ENSG00000174013, intron 1 of 2)	3	196554194	196568674	14481	2	ENSG00000185798	ENST00000433160	-6327	WDR53	protein_coding	WD repeat domain 53 [Source:HGNC Symbol;Acc:HGNC:28786]
DMR_492	7	50360001	50361000	1000	*	0.999999	0	-22.5388	Intron (ENST00000642219/ENSG00000185811, intron 3 of 3)	7	50367665	50369704	2040	1	ENSG00000185811	ENST00000492119	-6665	IKZF1	protein_coding	IKAROS family zinc finger 1 [Source:HGNC Symbol;Acc:HGNC:13176]
DMR_1285	19	36915001	36916000	1000	*	1	0	-12.3875	Promoter (<=1kb)	19	36888124	36916021	27898	2	ENSG00000185869	ENST00000520965	21	ZNF829	protein_coding	zinc finger protein 829 [Source:HGNC Symbol;Acc:HGNC:34032]
DMR_600	9	95494001	95495000	1000	*	1	0	-11.026	Promoter (<=1kb)	9	95480544	95494401	13858	2	ENSG00000185920	ENST00000553256	0	PTCH1	protein_coding	patched 1 [Source:HGNC Symbol;Acc:HGNC:9585]
DMR_1443	X	667001	668000	1000	*	0.999999	0	11.3968	Distal Intergenic	23	630807	659411	28605	1	ENSG00000185960	ENST00000381575	36194	SHOX	protein_coding	short stature homeobox [Source:HGNC Symbol;Acc:HGNC:10853]
DMR_1443	X	667001	668000	1000	*	0.999999	0	11.3968	Distal Intergenic	23	630807	659411	28605	1	ENSG00000185960	ENST00000381575	36194	SHOX	protein_coding	short stature homeobox [Source:HGNC Symbol;Acc:HGNC:10853]
DMR_863	13	114043001	114044000	1000	*	1	0	12.7448	Intron (ENST00000334062/ENSG00000185989, intron 3 of 23)	13	114021409	114036193	14785	2	ENSG00000185989	ENST00000542651	-6808	RASA3	protein_coding	RAS p21 protein activator 3 [Source:HGNC Symbol;Acc:HGNC:20331]
DMR_864	13	114069001	114070000	1000	*	1	0	10.6578	Intron (ENST00000334062/ENSG00000185989, intron 2 of 23)	13	114021409	114036193	14785	2	ENSG00000185989	ENST00000542651	-32808	RASA3	protein_coding	RAS p21 protein activator 3 [Source:HGNC Symbol;Acc:HGNC:20331]
DMR_790	11	118926001	118927000	1000	*	1	0	-12.6738	Promoter (<=1kb)	11	118897746	118925608	27863	2	ENSG00000186174	ENST00000526143	-393	BCL9L	protein_coding	BCL9 like [Source:HGNC Symbol;Acc:HGNC:23688]
DMR_1015	16	75002001	75003000	1000	*	0.999999	0	13.7669	Promoter (<=1kb)	16	75002297	75104889	102593	1	ENSG00000186187	ENST00000568511	0	ZNRF1	protein_coding	zinc and ring finger 1 [Source:HGNC Symbol;Acc:HGNC:18452]
DMR_314	4	76897001	76898000	1000	*	1	0	-10.5646	Promoter (<=1kb)	4	76894152	76898144	3993	2	ENSG00000186212	ENST00000334306	144	SOWAHB	protein_coding	sosondowah ankyrin repeat domain family member B [Source:HGNC Symbol;Acc:HGNC:32958]
DMR_632	9	134340001	134341000	1000	*	1	0	15.0174	Intron (ENST00000484822/ENSG00000186350, intron 2 of 2)	9	134326455	134440585	114131	1	ENSG00000186350	ENST00000481739	13546	RXRA	protein_coding	retinoid X receptor alpha [Source:HGNC Symbol;Acc:HGNC:10477]
DMR_633	9	134371001	134372000	1000	*	1	0	11.9456	Promoter (<=1kb)	9	134371971	134440585	68615	1	ENSG00000186350	ENST00000356384	0	RXRA	protein_coding	retinoid X receptor alpha [Source:HGNC Symbol;Acc:HGNC:10477]
DMR_634	9	134373001	134374000	1000	*	1	0	12.4873	Intron (ENST00000484822/ENSG00000186350, intron 2 of 2)	9	134371971	134440585	68615	1	ENSG00000186350	ENST00000356384	1030	RXRA	protein_coding	retinoid X receptor alpha [Source:HGNC Symbol;Acc:HGNC:10477]
DMR_635	9	134386001	134387000	1000	*	1	0	12.5214	Promoter (<=1kb)	9	134386122	134401882	15761	1	ENSG00000186350	ENST00000649020	0	RXRA	protein_coding	retinoid X receptor alpha [Source:HGNC Symbol;Acc:HGNC:10477]
DMR_636	9	134390001	134391000	1000	*	0.999999	0	-10.1827	Intron (ENST00000484822/ENSG00000186350, intron 2 of 2)	9	134386122	134401882	15761	1	ENSG00000186350	ENST00000649020	3879	RXRA	protein_coding	retinoid X receptor alpha [Source:HGNC Symbol;Acc:HGNC:10477]
DMR_721	10	127738001	127739000	1000	*	0.999999	0	21.8883	3' UTR	10	127737185	127741183	3999	1	ENSG00000186766	ENST00000388920	816	FOXI2	protein_coding	forkhead box I2 [Source:HGNC Symbol;Acc:HGNC:32448]
DMR_157	2	84880001	84881000	1000	*	0.999999	0	-10.4181	Promoter (<=1kb)	2	84821666	84881084	59419	2	ENSG00000186854	ENST00000409520	84	TRABD2A	protein_coding	TraB domain containing 2A [Source:HGNC Symbol;Acc:HGNC:27013]
DMR_4	1	1200001	1201000	1000	*	0.999999	0	14.4965	Distal Intergenic	1	1203844	1205680	1837	2	ENSG00000186891	ENST00000486728	4680	TNFRSF18	protein_coding	TNF receptor superfamily member 18 [Source:HGNC Symbol;Acc:HGNC:11914]
DMR_816	12	49341001	49342000	1000	*	1	0	11.7509	Distal Intergenic	12	49332409	49337188	4780	2	ENSG00000186897	ENST00000334221	-3813	C1QL4	protein_coding	complement C1q like 4 [Source:HGNC Symbol;Acc:HGNC:31416]
DMR_21	1	6440001	6441000	1000	*	1	0	10.0597	Promoter (<=1kb)	1	6440378	6445757	5380	1	ENSG00000187017	ENST00000418286	0	ESPN	protein_coding	espin [Source:HGNC Symbol;Acc:HGNC:13281]
DMR_22	1	6460001	6461000	1000	*	1	0	-10.9049	Promoter (<=1kb)	1	6460508	6461367	860	1	ENSG00000187017	ENST00000468561	0	ESPN	protein_coding	espin [Source:HGNC Symbol;Acc:HGNC:13281]
DMR_967	16	1526001	1527000	1000	*	1	0	-13.0571	Promoter (<=1kb)	16	1524774	1527024	2251	2	ENSG00000187535	ENST00000566818	24	IFT140	protein_coding	intraflagellar transport 140 [Source:HGNC Symbol;Acc:HGNC:29077]
DMR_153	2	73986001	73987000	1000	*	1	0	-18.4003	Promoter (<=1kb)	2	73986526	73993740	7215	1	ENSG00000187605	ENST00000496886	0	TET3	protein_coding	tet methylcytosine dioxygenase 3 [Source:HGNC Symbol;Acc:HGNC:28313]
DMR_2	1	935001	936000	1000	*	0.999999	0	-10.0524	Exon (ENST00000616016/ENSG00000187634, exon 5 of 14)	1	939275	944259	4985	1	ENSG00000187634	ENST00000455979	-3275	SAMD11	protein_coding	sterile alpha motif domain containing 11 [Source:HGNC Symbol;Acc:HGNC:28706]
DMR_3	1	936001	937000	1000	*	0.999999	0	-15.194	Promoter (2-3kb)	1	939275	944259	4985	1	ENSG00000187634	ENST00000455979	-2275	SAMD11	protein_coding	sterile alpha motif domain containing 11 [Source:HGNC Symbol;Acc:HGNC:28706]
DMR_364	5	142295001	142296000	1000	*	0.999999	0	11.3505	Distal Intergenic	5	142310442	142315790	5349	2	ENSG00000187678	ENST00000643792	19790	SPRY4	protein_coding	sprouty RTK signaling antagonist 4 [Source:HGNC Symbol;Acc:HGNC:15533]
DMR_595	9	89405001	89406000	1000	*	1	0	12.543	Promoter (<=1kb)	9	89402896	89405926	3031	2	ENSG00000187764	ENST00000433650	0	SEMA4D	protein_coding	semaphorin 4D [Source:HGNC Symbol;Acc:HGNC:10732]
DMR_1394	22	30357001	30358000	1000	*	1	0	11.7114	Promoter (<=1kb)	22	30357001	30370494	13494	1	ENSG00000187860	ENST00000445005	0	CCDC157	protein_coding	coiled-coil domain containing 157 [Source:HGNC Symbol;Acc:HGNC:33854]
DMR_215	2	241866001	241867000	1000	*	1	0	10.629	Promoter (2-3kb)	2	241869600	241873819	4220	1	ENSG00000188011	ENST00000419912	-2600	RTP5	protein_coding	receptor transporter protein 5 (putative) [Source:HGNC Symbol;Acc:HGNC:26585]
DMR_216	2	241867001	241868000	1000	*	1	0	10.6971	Promoter (1-2kb)	2	241869600	241873819	4220	1	ENSG00000188011	ENST00000419912	-1600	RTP5	protein_coding	receptor transporter protein 5 (putative) [Source:HGNC Symbol;Acc:HGNC:26585]
DMR_593	9	87771001	87772000	1000	*	1	0	-12.8283	Promoter (<=1kb)	9	87772453	87774299	1847	1	ENSG00000188029	ENST00000412179	-453	CTSL3P	transcribed_unprocessed_pseudogene	cathepsin L family member 3, pseudogene [Source:HGNC Symbol;Acc:HGNC:33132]
DMR_453	7	584001	585000	1000	*	1	0	-10.2009	Exon (ENST00000544935/ENSG00000188191, exon 8 of 11)	7	550270	602683	52414	2	ENSG00000188191	ENST00000400758	17683	PRKAR1B	protein_coding	protein kinase cAMP-dependent type I regulatory subunit beta [Source:HGNC Symbol;Acc:HGNC:9390]
DMR_454	7	593001	594000	1000	*	0.999999	0	10.6313	Intron (ENST00000544935/ENSG00000188191, intron 7 of 10)	7	550270	602683	52414	2	ENSG00000188191	ENST00000400758	8683	PRKAR1B	protein_coding	protein kinase cAMP-dependent type I regulatory subunit beta [Source:HGNC Symbol;Acc:HGNC:9390]
DMR_1433	22	49632001	49633000	1000	*	0.999999	0	10.2539	Intron (ENST00000414287/ENSG00000188511, intron 1 of 4)	22	49624167	49626894	2728	2	ENSG00000188511	ENST00000444628	-5107	C22orf34	lncRNA	chromosome 22 putative open reading frame 34 [Source:HGNC Symbol;Acc:HGNC:28010]
DMR_96	1	178486001	178487000	1000	*	1	0	12.2091	Promoter (<=1kb)	1	178479247	178486921	7675	2	ENSG00000188585	ENST00000646925	0	CLEC20A	protein_coding	C-type lectin domain containing 20A [Source:HGNC Symbol;Acc:HGNC:34521]
DMR_1418	22	44134001	44135000	1000	*	1	0	-10.834	Promoter (1-2kb)	22	44136464	44139124	2661	1	ENSG00000188677	ENST00000495824	-1464	PARVB	protein_coding	parvin beta [Source:HGNC Symbol;Acc:HGNC:14653]
DMR_102	1	203514001	203515000	1000	*	1	0	-13.5943	Distal Intergenic	1	203495970	203499709	3740	1	ENSG00000188770	ENST00000448911	18031	OPTC	protein_coding	opticin [Source:HGNC Symbol;Acc:HGNC:8158]
DMR_426	6	116461001	116462000	1000	*	1	0	12.0014	Promoter (<=1kb)	6	116461370	116463768	2399	1	ENSG00000188820	ENST00000368606	0	CALHM6	protein_coding	calcium homeostasis modulator family member 6 [Source:HGNC Symbol;Acc:HGNC:33391]
DMR_986	16	11387001	11388000	1000	*	1	0	24.5991	Exon (ENST00000599216/ENSG00000188897, exon 5 of 11)	16	11387190	11390454	3265	2	ENSG00000188897	ENST00000600548	2454	AC099489.1	protein_coding	novel lipoprotein amino terminal region containing protein
DMR_987	16	11428001	11429000	1000	*	1	0	10.3081	Intron (ENST00000598234/ENSG00000188897, intron 38 of 65)	16	11402131	11414555	12425	2	ENSG00000188897	ENST00000596416	-13446	AC099489.1	protein_coding	novel lipoprotein amino terminal region containing protein
DMR_988	16	11497001	11498000	1000	*	1	0	12.2641	Intron (ENST00000598234/ENSG00000188897, intron 10 of 65)	16	11442191	11491755	49565	2	ENSG00000188897	ENST00000595170	-5246	AC099489.1	protein_coding	novel lipoprotein amino terminal region containing protein
DMR_989	16	11614001	11615000	1000	*	1	0	12.1337	Intron (ENST00000576036/ENSG00000189067, intron 1 of 3)	16	11549613	11629210	79598	2	ENSG00000189067	ENST00000576036	14210	LITAF	protein_coding	lipopolysaccharide induced TNF factor [Source:HGNC Symbol;Acc:HGNC:16841]
DMR_1318	19	54901001	54902000	1000	*	1	0	10.6922	Distal Intergenic	19	54906148	54913073	6926	1	ENSG00000189430	ENST00000291890	-4148	NCR1	protein_coding	natural cytotoxicity triggering receptor 1 [Source:HGNC Symbol;Acc:HGNC:6731]
DMR_498	7	72924001	72925000	1000	*	1	0	16.1016	Promoter (<=1kb)	7	72925122	72946234	21113	1	ENSG00000196313	ENST00000434423	-122	POM121	protein_coding	POM121 transmembrane nucleoporin [Source:HGNC Symbol;Acc:HGNC:19702]
DMR_1449	X	1610001	1611000	1000	*	1	0	10.4885	Distal Intergenic	23	1615059	1643081	28023	1	ENSG00000196433	ENST00000381241	-4059	ASMT	protein_coding	acetylserotonin O-methyltransferase [Source:HGNC Symbol;Acc:HGNC:750]
DMR_1449	X	1610001	1611000	1000	*	1	0	10.4885	Distal Intergenic	23	1615059	1643081	28023	1	ENSG00000196433	ENST00000381241	-4059	ASMT	protein_coding	acetylserotonin O-methyltransferase [Source:HGNC Symbol;Acc:HGNC:750]
DMR_955	15	90916001	90917000	1000	*	1	0	12.6583	Promoter (<=1kb)	15	90916101	90918755	2655	1	ENSG00000196547	ENST00000560880	0	MAN2A2	protein_coding	mannosidase alpha class 2A member 2 [Source:HGNC Symbol;Acc:HGNC:6825]
DMR_1344	20	47740001	47741000	1000	*	0.999999	0	17.2977	Intron (ENST00000359930/ENSG00000196562, intron 2 of 20)	20	47706513	47736943	30431	2	ENSG00000196562	ENST00000478766	-3058	SULF2	protein_coding	sulfatase 2 [Source:HGNC Symbol;Acc:HGNC:20392]
DMR_1437	22	50300001	50301000	1000	*	0.999999	0	14.6159	Intron (ENST00000449103/ENSG00000196576, intron 1 of 36)	22	50287987	50301462	13476	2	ENSG00000196576	ENST00000432455	462	PLXNB2	protein_coding	plexin B2 [Source:HGNC Symbol;Acc:HGNC:9104]
DMR_1438	22	50301001	50302000	1000	*	1	0	10.533	Promoter (<=1kb)	22	50287987	50301462	13476	2	ENSG00000196576	ENST00000432455	0	PLXNB2	protein_coding	plexin B2 [Source:HGNC Symbol;Acc:HGNC:9104]
DMR_1439	22	50308001	50309000	1000	*	1	0	10.7219	Promoter (<=1kb)	22	50274979	50307646	32668	2	ENSG00000196576	ENST00000359337	-355	PLXNB2	protein_coding	plexin B2 [Source:HGNC Symbol;Acc:HGNC:9104]
DMR_1410	22	40636001	40637000	1000	*	0.999999	0	-10.8775	Promoter (<=1kb)	22	40410281	40636685	226405	2	ENSG00000196588	ENST00000651595	0	MRTFA	protein_coding	myocardin related transcription factor A [Source:HGNC Symbol;Acc:HGNC:14334]
DMR_605	9	114285001	114286000	1000	*	1	0	10.9183	Intron (ENST00000356083/ENSG00000196739, intron 41 of 60)	9	114300362	114301542	1181	1	ENSG00000196739	ENST00000494780	-14362	COL27A1	protein_coding	collagen type XXVII alpha 1 chain [Source:HGNC Symbol;Acc:HGNC:22986]
DMR_678	10	43574001	43575000	1000	*	1	0	-14.8803	Promoter (<=1kb)	10	43556344	43574616	18273	2	ENSG00000196793	ENST00000374446	0	ZNF239	protein_coding	zinc finger protein 239 [Source:HGNC Symbol;Acc:HGNC:13031]
DMR_288	4	1250001	1251000	1000	*	1	0	-16.0456	Promoter (<=1kb)	4	1250110	1251187	1078	1	ENSG00000196810	ENST00000514984	0	CTBP1-DT	lncRNA	CTBP1 divergent transcript [Source:HGNC Symbol;Acc:HGNC:28307]
DMR_1084	17	18955001	18956000	1000	*	0.999999	0	-14.3661	Promoter (<=1kb)	17	18951625	18954149	2525	2	ENSG00000196893	ENST00000354432	-852	AC090286.1	lncRNA	novel transcript, antisense to SLC5A10
DMR_623	9	133577001	133578000	1000	*	1	0	10.7323	3' UTR	9	133578415	133580246	1832	2	ENSG00000196990	ENST00000356873	2246	FAM163B	protein_coding	family with sequence similarity 163 member B [Source:HGNC Symbol;Acc:HGNC:33277]
DMR_624	9	133580001	133581000	1000	*	1	0	-12.0092	Promoter (<=1kb)	9	133578415	133580246	1832	2	ENSG00000196990	ENST00000356873	0	FAM163B	protein_coding	family with sequence similarity 163 member B [Source:HGNC Symbol;Acc:HGNC:33277]
DMR_440	6	159980001	159981000	1000	*	1	0	-10.9652	Intron (ENST00000356956/ENSG00000197081, intron 1 of 47)	6	159969082	160111504	142423	1	ENSG00000197081	ENST00000677704	10919	IGF2R	protein_coding	insulin like growth factor 2 receptor [Source:HGNC Symbol;Acc:HGNC:5467]
DMR_519	7	128121001	128122000	1000	*	1	0	13.0993	Distal Intergenic	7	128089489	128092207	2719	1	ENSG00000197157	ENST00000485871	31512	SND1	protein_coding	staphylococcal nuclease and tudor domain containing 1 [Source:HGNC Symbol;Acc:HGNC:30646]
DMR_384	5	179917001	179918000	1000	*	0.999999	0	10.311	3' UTR	5	179862071	179907897	45827	2	ENSG00000197226	ENST00000355235	-9104	TBC1D9B	protein_coding	TBC1 domain family member 9B [Source:HGNC Symbol;Acc:HGNC:29097]
DMR_411	6	33433001	33434000	1000	*	1	0	20.2912	Intron (ENST00000638142/ENSG00000197283, intron 6 of 13)	6	33431911	33452092	20182	1	ENSG00000197283	ENST00000645250	1090	SYNGAP1	protein_coding	synaptic Ras GTPase activating protein 1 [Source:HGNC Symbol;Acc:HGNC:11497]
DMR_351	5	132412001	132413000	1000	*	0.999999	0	-19.3333	Intron (ENST00000378953/ENSG00000197536, intron 1 of 3)	5	132410989	132476010	65022	1	ENSG00000197536	ENST00000407797	1012	IRF1-AS1	lncRNA	IRF1 antisense RNA 1 [Source:HGNC Symbol;Acc:HGNC:33838]
DMR_1201	19	544001	545000	1000	*	1	0	-14.9365	Promoter (<=1kb)	19	544034	549924	5891	1	ENSG00000197540	ENST00000592501	0	GZMM	protein_coding	granzyme M [Source:HGNC Symbol;Acc:HGNC:4712]
DMR_526	7	149787001	149788000	1000	*	1	0	12.6355	Exon (ENST00000378016/ENSG00000197558, exon 22 of 103)	7	149786220	149799082	12863	1	ENSG00000197558	ENST00000475488	781	SSPOP	transcribed_unitary_pseudogene	SCO-spondin, pseudogene [Source:HGNC Symbol;Acc:HGNC:21998]
DMR_486	7	27130001	27131000	1000	*	1	0	-19.1517	Promoter (<=1kb)	7	27128507	27130780	2274	2	ENSG00000197576	ENST00000610970	0	HOXA4	protein_coding	homeobox A4 [Source:HGNC Symbol;Acc:HGNC:5105]
DMR_85	1	151057001	151058000	1000	*	1	0	-16.5106	Intron (ENST00000439374/ENSG00000197622, intron 4 of 7)	1	151052114	151059574	7461	2	ENSG00000197622	ENST00000483763	1574	CDC42SE1	protein_coding	CDC42 small effector 1 [Source:HGNC Symbol;Acc:HGNC:17719]
DMR_1209	19	856001	857000	1000	*	1	0	12.4214	Promoter (2-3kb)	19	859664	863238	3575	1	ENSG00000197766	ENST00000592860	-2664	CFD	protein_coding	complement factor D [Source:HGNC Symbol;Acc:HGNC:2771]
DMR_5	1	1508001	1509000	1000	*	1	0	12.4392	Intron (ENST00000641974/ENSG00000284740, intron 1 of 1)	1	1512162	1534685	22524	1	ENSG00000197785	ENST00000378756	-3162	ATAD3A	protein_coding	ATPase family AAA domain containing 3A [Source:HGNC Symbol;Acc:HGNC:25567]
DMR_813	12	14772001	14773000	1000	*	0.999999	0	-10.4104	Promoter (<=1kb)	12	14770555	14771131	577	2	ENSG00000197837	ENST00000539745	-870	H4-16	protein_coding	H4 histone 16 [Source:HGNC Symbol;Acc:HGNC:20510]
DMR_622	9	133540001	133541000	1000	*	1	0	15.3574	Exon (ENST00000354484/ENSG00000197859, exon 6 of 19)	9	133534853	133575518	40666	1	ENSG00000197859	ENST00000393060	5148	ADAMTSL2	protein_coding	ADAMTS like 2 [Source:HGNC Symbol;Acc:HGNC:14631]
DMR_539	8	1068001	1069000	1000	*	1	0	10.9371	Intron (ENST00000637795/ENSG00000198010, intron 2 of 14)	8	1104882	1262580	157699	1	ENSG00000198010	ENST00000520524	-35882	DLGAP2	protein_coding	DLG associated protein 2 [Source:HGNC Symbol;Acc:HGNC:2906]
DMR_168	2	108373001	108374000	1000	*	1	0	-10.3889	Distal Intergenic	2	108377911	108382922	5012	1	ENSG00000198075	ENST00000494122	-3911	SULT1C4	protein_coding	sulfotransferase family 1C member 4 [Source:HGNC Symbol;Acc:HGNC:11457]
DMR_1447	X	1248001	1249000	1000	*	0.999999	0	12.9127	Distal Intergenic	23	1268800	1309935	41136	1	ENSG00000198223	ENST00000417535	-19800	CSF2RA	protein_coding	colony stimulating factor 2 receptor subunit alpha [Source:HGNC Symbol;Acc:HGNC:2435]
DMR_1447	X	1248001	1249000	1000	*	0.999999	0	12.9127	Distal Intergenic	23	1268800	1309935	41136	1	ENSG00000198223	ENST00000417535	-19800	CSF2RA	protein_coding	colony stimulating factor 2 receptor subunit alpha [Source:HGNC Symbol;Acc:HGNC:2435]
DMR_685	10	71281001	71282000	1000	*	1	0	-13.654	Intron (ENST00000335350/ENSG00000107731, intron 2 of 16)	10	71319259	71363385	44127	1	ENSG00000198246	ENST00000373189	-37259	SLC29A3	protein_coding	solute carrier family 29 member 3 [Source:HGNC Symbol;Acc:HGNC:23096]
DMR_1435	22	49951001	49952000	1000	*	1	0	14.2777	Distal Intergenic	22	49960768	49961646	879	1	ENSG00000198355	ENST00000467480	-8768	PIM3	protein_coding	Pim-3 proto-oncogene, serine/threonine kinase [Source:HGNC Symbol;Acc:HGNC:19310]
DMR_657	9	137303001	137304000	1000	*	1	0	11.0915	Promoter (<=1kb)	9	137299631	137302271	2641	2	ENSG00000198435	ENST00000356628	-730	NRARP	protein_coding	NOTCH regulated ankyrin repeat protein [Source:HGNC Symbol;Acc:HGNC:33843]
DMR_57	1	28715001	28716000	1000	*	0.999999	0	14.1673	3' UTR	1	28736621	28742871	6251	1	ENSG00000198492	ENST00000474884	-20621	YTHDF2	protein_coding	YTH N6-methyladenosine RNA binding protein 2 [Source:HGNC Symbol;Acc:HGNC:31675]
DMR_464	7	1535001	1536000	1000	*	1	0	15.4003	Promoter (1-2kb)	7	1537487	1542686	5200	1	ENSG00000198517	ENST00000403150	-1487	MAFK	protein_coding	MAF bZIP transcription factor K [Source:HGNC Symbol;Acc:HGNC:6782]
DMR_104	1	204517001	204518000	1000	*	1	0	-14.0744	Intron (ENST00000367183/ENSG00000198625, intron 1 of 2)	1	204516472	204544599	28128	1	ENSG00000198625	ENST00000471783	529	MDM4	protein_coding	MDM4 regulator of p53 [Source:HGNC Symbol;Acc:HGNC:6974]
DMR_914	14	103056001	103057000	1000	*	1	0	12.1589	Exon (ENST00000361246/ENSG00000198752, exon 1 of 37)	14	102932380	103057549	125170	2	ENSG00000198752	ENST00000361246	549	CDC42BPB	protein_coding	CDC42 binding protein kinase beta [Source:HGNC Symbol;Acc:HGNC:1738]
DMR_1211	19	907001	908000	1000	*	1	0	11.8898	Intron (ENST00000361574/ENSG00000198858, intron 1 of 7)	19	897519	902410	4892	2	ENSG00000198858	ENST00000591829	-4591	R3HDM4	protein_coding	R3H domain containing 4 [Source:HGNC Symbol;Acc:HGNC:28270]
DMR_715	10	119428001	119429000	1000	*	1	0	-10.0692	Intron (ENST00000392870/ENSG00000198873, intron 6 of 15)	10	119452448	119459742	7295	1	ENSG00000198873	ENST00000369108	-23448	GRK5	protein_coding	G protein-coupled receptor kinase 5 [Source:HGNC Symbol;Acc:HGNC:4544]
DMR_680	10	50372001	50373000	1000	*	0.999999	0	-10.9755	Intron (ENST00000429490/ENSG00000198964, intron 6 of 9)	10	50327278	50344246	16969	2	ENSG00000198964	ENST00000626236	-27755	SGMS1	protein_coding	sphingomyelin synthase 1 [Source:HGNC Symbol;Acc:HGNC:29799]
DMR_681	10	50458001	50459000	1000	*	1	0	20.0015	Intron (ENST00000429490/ENSG00000198964, intron 5 of 9)	10	50459941	50466932	6992	2	ENSG00000198964	ENST00000498514	7932	SGMS1	protein_coding	sphingomyelin synthase 1 [Source:HGNC Symbol;Acc:HGNC:29799]
DMR_457	7	1012001	1013000	1000	*	1	0	12.6378	Intron (ENST00000357429/ENSG00000146540, intron 2 of 4)	7	1022933	1023026	94	2	ENSG00000199023	ENST00000362153	10026	MIR339	miRNA	microRNA 339 [Source:HGNC Symbol;Acc:HGNC:31776]
DMR_105	1	205438001	205439000	1000	*	1	0	10.0553	3' UTR	1	205448302	205448398	97	2	ENSG00000199059	ENST00000362189	9398	MIR135B	miRNA	microRNA 135b [Source:HGNC Symbol;Acc:HGNC:31760]
DMR_245	3	52270001	52271000	1000	*	1	0	-10.0768	Promoter (1-2kb)	3	52268278	52268361	84	2	ENSG00000199150	ENST00000362280	-1640	MIRLET7G	miRNA	microRNA let-7g [Source:HGNC Symbol;Acc:HGNC:31485]
DMR_706	10	110783001	110784000	1000	*	0.999999	0	-24.6489	Exon (ENST00000369519/ENSG00000203867, exon 3 of 14)	10	110761142	110761242	101	1	ENSG00000199364	ENST00000362494	21859	RNA5SP327	rRNA_pseudogene	RNA, 5S ribosomal pseudogene 327 [Source:HGNC Symbol;Acc:HGNC:43227]
DMR_1379	21	43921001	43922000	1000	*	1	0	-14.3097	Promoter (1-2kb)	21	43919795	43919901	107	2	ENSG00000199598	ENST00000362728	-1100	RNU6-859P	snRNA	RNA, U6 small nuclear 859, pseudogene [Source:HGNC Symbol;Acc:HGNC:47822]
DMR_159	2	85712001	85713000	1000	*	1	0	13.1508	Distal Intergenic	2	85728194	85728337	144	2	ENSG00000199687	ENST00000362817	15337	RNU1-38P	snRNA	RNA, U1 small nuclear 38, pseudogene [Source:HGNC Symbol;Acc:HGNC:48380]
DMR_1010	16	59367001	59368000	1000	*	1	0	12.6911	Distal Intergenic	16	59540126	59540266	141	1	ENSG00000200062	ENST00000363192	-172126	RNU4-58P	snRNA	RNA, U4 small nuclear 58, pseudogene [Source:HGNC Symbol;Acc:HGNC:46994]
DMR_697	10	97422001	97423000	1000	*	1	0	10.4429	Promoter (<=1kb)	10	97421195	97421307	113	2	ENSG00000200737	ENST00000363867	-694	Y_RNA	misc_RNA	Y RNA [Source:RFAM;Acc:RF00019]
DMR_698	10	97423001	97424000	1000	*	1	0	20.9513	Promoter (1-2kb)	10	97421195	97421307	113	2	ENSG00000200737	ENST00000363867	-1694	Y_RNA	misc_RNA	Y RNA [Source:RFAM;Acc:RF00019]
DMR_360	5	139709001	139710000	1000	*	0.999999	0	11.6606	Intron (ENST00000515296/ENSG00000249526, intron 2 of 5)	5	139717985	139718090	106	2	ENSG00000200756	ENST00000363886	8090	RNU6-236P	snRNA	RNA, U6 small nuclear 236, pseudogene [Source:HGNC Symbol;Acc:HGNC:47199]
DMR_361	5	139712001	139713000	1000	*	0.999999	0	12.5968	Intron (ENST00000515296/ENSG00000249526, intron 2 of 5)	5	139717985	139718090	106	2	ENSG00000200756	ENST00000363886	5090	RNU6-236P	snRNA	RNA, U6 small nuclear 236, pseudogene [Source:HGNC Symbol;Acc:HGNC:47199]
DMR_137	2	20185001	20186000	1000	*	1	0	11.7538	Distal Intergenic	2	20175805	20175909	105	1	ENSG00000200763	ENST00000363893	9196	RNU6-961P	snRNA	RNA, U6 small nuclear 961, pseudogene [Source:HGNC Symbol;Acc:HGNC:47924]
DMR_79	1	147078001	147079000	1000	*	0.999999	0	37.1493	Promoter (<=1kb)	1	147079746	147079870	125	1	ENSG00000201142	ENST00000364272	-746	RNU1-151P	snRNA	RNA, U1 small nuclear 151, pseudogene [Source:HGNC Symbol;Acc:HGNC:53616]
DMR_80	1	147079001	147080000	1000	*	1	0	34.8538	Promoter (<=1kb)	1	147079746	147079870	125	1	ENSG00000201142	ENST00000364272	0	RNU1-151P	snRNA	RNA, U1 small nuclear 151, pseudogene [Source:HGNC Symbol;Acc:HGNC:53616]
DMR_396	6	15331001	15332000	1000	*	0.999999	0	11.215	Intron (ENST00000341776/ENSG00000008083, intron 1 of 17)	6	15324367	15324472	106	2	ENSG00000201519	ENST00000364649	-6529	RNU6-645P	snRNA	RNA, U6 small nuclear 645, pseudogene [Source:HGNC Symbol;Acc:HGNC:47608]
DMR_397	6	15355001	15356000	1000	*	1	0	12.8453	Intron (ENST00000341776/ENSG00000008083, intron 1 of 17)	6	15324367	15324472	106	2	ENSG00000201519	ENST00000364649	-30529	RNU6-645P	snRNA	RNA, U6 small nuclear 645, pseudogene [Source:HGNC Symbol;Acc:HGNC:47608]
DMR_471	7	2980001	2981000	1000	*	0.999999	0	12.1485	5' UTR	7	2999094	2999394	301	1	ENSG00000201794	ENST00000364924	-18094	RN7SKP130	misc_RNA	RN7SK pseudogene 130 [Source:HGNC Symbol;Acc:HGNC:45854]
DMR_61	1	35210001	35211000	1000	*	1	0	-13.4475	Distal Intergenic	1	35195969	35196062	94	1	ENSG00000201868	ENST00000364998	14032	Y_RNA	misc_RNA	Y RNA [Source:RFAM;Acc:RF00019]
DMR_1390	22	25112001	25113000	1000	*	1	0	13.5808	Promoter (<=1kb)	22	25102433	25112692	10260	2	ENSG00000203280	ENST00000366110	0	KIAA1671-AS1	lncRNA	KIAA1671 antisense RNA 1 [Source:HGNC Symbol;Acc:HGNC:41238]
DMR_425	6	110415001	110416000	1000	*	1	0	-14.1598	Promoter (<=1kb)	6	110391771	110415562	23792	2	ENSG00000203797	ENST00000368923	0	DDO	protein_coding	D-aspartate oxidase [Source:HGNC Symbol;Acc:HGNC:2727]
DMR_211	2	238380001	238381000	1000	*	1	0	12.9312	Intron (ENST00000391993/ENSG00000204104, intron 13 of 14)	2	238397422	238398971	1550	1	ENSG00000204104	ENST00000483951	-16422	TRAF3IP1	protein_coding	TRAF3 interacting protein 1 [Source:HGNC Symbol;Acc:HGNC:17861]
DMR_683	10	68406001	68407000	1000	*	1	0	-10.2387	Promoter (<=1kb)	10	68341107	68406950	65844	2	ENSG00000204130	ENST00000466493	0	RUFY2	protein_coding	RUN and FYVE domain containing 2 [Source:HGNC Symbol;Acc:HGNC:19761]
DMR_679	10	49190001	49191000	1000	*	1	0	13.4705	Promoter (1-2kb)	10	49166768	49188585	21818	2	ENSG00000204161	ENST00000470884	-1416	TMEM273	protein_coding	transmembrane protein 273 [Source:HGNC Symbol;Acc:HGNC:27274]
DMR_1158	17	81665001	81666000	1000	*	1	0	-14.2199	Promoter (<=1kb)	17	81665056	81666146	1091	2	ENSG00000204237	ENST00000573786	146	OXLD1	protein_coding	oxidoreductase like domain containing 1 [Source:HGNC Symbol;Acc:HGNC:27901]
DMR_579	8	143568001	143569000	1000	*	1	0	12.3908	Promoter (<=1kb)	8	143566192	143568757	2566	2	ENSG00000204839	ENST00000533210	0	MROH6	protein_coding	maestro heat like repeat family member 6 [Source:HGNC Symbol;Acc:HGNC:27814]
DMR_531	7	155952001	155953000	1000	*	1	0	-11.1259	Distal Intergenic	7	155962632	155966343	3712	1	ENSG00000204876	ENST00000377722	-9632	AC021218.1	lncRNA	novel transcript
DMR_532	7	155998001	155999000	1000	*	1	0	-13.6606	Distal Intergenic	7	155962632	155966343	3712	1	ENSG00000204876	ENST00000377722	35369	AC021218.1	lncRNA	novel transcript
DMR_528	7	155358001	155359000	1000	*	0.999999	0	-11.4534	Exon (ENST00000378120/ENSG00000204960, exon 6 of 6)	7	155356985	155367934	10950	2	ENSG00000204960	ENST00000378120	8934	BLACE	lncRNA	B cell acute lymphoblastic leukemia expressed [Source:HGNC Symbol;Acc:HGNC:20484]
DMR_146	2	45266001	45267000	1000	*	1	0	-12.0338	Intron (ENST00000427020/ENSG00000205054, intron 2 of 7)	2	45174344	45254941	80598	2	ENSG00000205054	ENST00000378479	-11060	LINC01121	lncRNA	long intergenic non-protein coding RNA 1121 [Source:HGNC Symbol;Acc:HGNC:49266]
DMR_144	2	39243001	39244000	1000	*	0.999999	0	-10.2672	Distal Intergenic	2	39204527	39229588	25062	2	ENSG00000205111	ENST00000419111	-13413	CDKL4	protein_coding	cyclin dependent kinase like 4 [Source:HGNC Symbol;Acc:HGNC:19287]
DMR_505	7	98218001	98219000	1000	*	1	0	18.4768	Promoter (<=1kb)	7	98216760	98217838	1079	2	ENSG00000205356	ENST00000485716	-163	TECPR1	protein_coding	tectonin beta-propeller repeat containing 1 [Source:HGNC Symbol;Acc:HGNC:22214]
DMR_1452	X	12971001	12972000	1000	*	1	0	-13.0842	Distal Intergenic	23	12975110	12977223	2114	1	ENSG00000205542	ENST00000451311	-3110	TMSB4X	protein_coding	thymosin beta 4 X-linked [Source:HGNC Symbol;Acc:HGNC:11881]
DMR_1441	22	50577001	50578000	1000	*	1	0	-14.0725	Promoter (<=1kb)	22	50569338	50577915	8578	2	ENSG00000205560	ENST00000360719	0	CPT1B	protein_coding	carnitine palmitoyltransferase 1B [Source:HGNC Symbol;Acc:HGNC:2329]
DMR_1446	X	1232001	1233000	1000	*	1	0	-14.4839	Distal Intergenic	23	1190492	1212723	22232	2	ENSG00000205755	ENST00000467626	-19278	CRLF2	protein_coding	cytokine receptor like factor 2 [Source:HGNC Symbol;Acc:HGNC:14281]
DMR_1446	X	1232001	1233000	1000	*	1	0	-14.4839	Distal Intergenic	23	1190492	1212723	22232	2	ENSG00000205755	ENST00000467626	-19278	CRLF2	protein_coding	cytokine receptor like factor 2 [Source:HGNC Symbol;Acc:HGNC:14281]
DMR_924	15	25798001	25799000	1000	*	0.999999	0	15.2939	Intron (ENST00000555815/ENSG00000206190, intron 1 of 20)	15	25712589	25784360	71772	2	ENSG00000206190	ENST00000673763	-13641	ATP10A	protein_coding	ATPase phospholipid transporting 10A (putative) [Source:HGNC Symbol;Acc:HGNC:13542]
DMR_1453	X	19990001	19991000	1000	*	1	0	12.3786	Distal Intergenic	23	19985058	19985159	102	2	ENSG00000206663	ENST00000383936	-4842	Y_RNA	misc_RNA	Y RNA [Source:RFAM;Acc:RF00019]
DMR_995	16	30715001	30716000	1000	*	1	0	12.0257	Intron (ENST00000262518/ENSG00000080603, intron 16 of 33)	16	30710537	30710665	129	1	ENSG00000206755	ENST00000384028	4464	SNORA30	snoRNA	small nucleolar RNA, H/ACA box 30 [Source:HGNC Symbol;Acc:HGNC:32620]
DMR_82	1	148014001	148015000	1000	*	1	0	-16.2161	Promoter (<=1kb)	1	148014417	148014583	167	2	ENSG00000206791	ENST00000384064	0	RNU1-129P	snRNA	RNA, U1 small nuclear 129, pseudogene [Source:HGNC Symbol;Acc:HGNC:48471]
DMR_741	11	10729001	10730000	1000	*	1	0	11.4357	Distal Intergenic	11	10725903	10726004	102	1	ENSG00000206858	ENST00000384131	3098	Y_RNA	misc_RNA	Y RNA [Source:RFAM;Acc:RF00019]
DMR_394	6	14784001	14785000	1000	*	0.999999	0	-11.1366	Intron (ENST00000629853/ENSG00000234261, intron 3 of 3)	6	14646535	14646638	104	1	ENSG00000206960	ENST00000384233	137466	RNU6-793P	snRNA	RNA, U6 small nuclear 793, pseudogene [Source:HGNC Symbol;Acc:HGNC:47756]
DMR_210	2	236143001	236144000	1000	*	1	0	13.011	Distal Intergenic	2	236153071	236153172	102	2	ENSG00000207049	ENST00000384322	9172	Y_RNA	misc_RNA	Y RNA [Source:RFAM;Acc:RF00019]
DMR_533	7	156091001	156092000	1000	*	1	0	-10.433	Distal Intergenic	7	156186122	156186223	102	2	ENSG00000207061	ENST00000384333	94223	Y_RNA	misc_RNA	Y RNA [Source:RFAM;Acc:RF00019]
DMR_753	11	60986001	60987000	1000	*	1	0	-22.1235	Promoter (<=1kb)	11	60985061	60985167	107	2	ENSG00000207153	ENST00000384424	-834	RNU6-933P	snRNA	RNA, U6 small nuclear 933, pseudogene [Source:HGNC Symbol;Acc:HGNC:47896]
DMR_19	1	3581001	3582000	1000	*	1	0	13.1062	Intron (ENST00000356575/ENSG00000162591, intron 3 of 36)	1	3560695	3560790	96	2	ENSG00000207776	ENST00000385042	-20211	MIR551A	miRNA	microRNA 551a [Source:HGNC Symbol;Acc:HGNC:32806]
DMR_45	1	19273001	19274000	1000	*	1	0	17.023	Promoter (<=1kb)	1	19265982	19273941	7960	2	ENSG00000211454	ENST00000457194	0	AKR7L	polymorphic_pseudogene	aldo-keto reductase family 7 like (gene/pseudogene) [Source:HGNC Symbol;Acc:HGNC:24056]
DMR_1388	22	22772001	22773000	1000	*	1	0	10.7767	Promoter (<=1kb)	22	22771824	22772582	759	1	ENSG00000211667	ENST00000390313	177	IGLV3-12	IG_V_gene	immunoglobulin lambda variable 3-12 [Source:HGNC Symbol;Acc:HGNC:5898]
DMR_869	14	22496001	22497000	1000	*	1	0	-12.8511	Promoter (<=1kb)	14	22496887	22496952	66	1	ENSG00000211847	ENST00000390495	0	TRAJ42	TR_J_gene	T cell receptor alpha joining 42 [Source:HGNC Symbol;Acc:HGNC:12073]
DMR_919	14	105699001	105700000	1000	*	1	0	11.0118	Distal Intergenic	14	105703995	105708665	4671	2	ENSG00000211895	ENST00000641837	8665	IGHA1	IG_C_gene	immunoglobulin heavy constant alpha 1 [Source:HGNC Symbol;Acc:HGNC:5478]
DMR_920	14	105863001	105864000	1000	*	0.999999	0	16.68	Promoter (<=1kb)	14	105863198	105863258	61	2	ENSG00000211900	ENST00000390560	0	IGHJ6	IG_J_gene	immunoglobulin heavy joining 6 [Source:HGNC Symbol;Acc:HGNC:5540]
DMR_922	14	105904001	105905000	1000	*	1	0	11.1277	Promoter (<=1kb)	14	105904497	105904527	31	2	ENSG00000211923	ENST00000390583	0	IGHD3-10	IG_D_gene	immunoglobulin heavy diversity 3-10 [Source:HGNC Symbol;Acc:HGNC:5495]
DMR_230	3	23671001	23672000	1000	*	1	0	17.816	Distal Intergenic	3	23641489	23641592	104	2	ENSG00000212269	ENST00000390967	-29409	RNU6-788P	snRNA	RNA, U6 small nuclear 788, pseudogene [Source:HGNC Symbol;Acc:HGNC:47751]
DMR_669	10	29561001	29562000	1000	*	0.999999	0	15.6893	Intron (ENST00000375400/ENSG00000197321, intron 5 of 35)	10	29575306	29575381	76	1	ENSG00000212411	ENST00000391109	-13306	SNORD115	snoRNA	Small nucleolar RNA SNORD115 [Source:RFAM;Acc:RF00105]
DMR_822	12	65668001	65669000	1000	*	1	0	13.2745	Distal Intergenic	12	65645992	65646462	471	2	ENSG00000213344	ENST00000393579	-21539	PCNPP3	processed_pseudogene	PEST containing nuclear protein pseudogene 3 [Source:HGNC Symbol;Acc:HGNC:41975]
DMR_371	5	177308001	177309000	1000	*	1	0	15.7096	Promoter (<=1kb)	5	177302752	177308062	5311	2	ENSG00000213347	ENST00000509339	0	MXD3	protein_coding	MAX dimerization protein 3 [Source:HGNC Symbol;Acc:HGNC:14008]
DMR_766	11	67438001	67439000	1000	*	1	0	-16.1235	Promoter (<=1kb)	11	67435510	67437682	2173	2	ENSG00000213402	ENST00000326294	-319	PTPRCAP	protein_coding	protein tyrosine phosphatase receptor type C associated protein [Source:HGNC Symbol;Acc:HGNC:9667]
DMR_509	7	100220001	100221000	1000	*	1	0	-16.7762	3' UTR	7	100219236	100221490	2255	1	ENSG00000213413	ENST00000317271	765	PVRIG	protein_coding	PVR related immunoglobulin domain containing [Source:HGNC Symbol;Acc:HGNC:32190]
DMR_693	10	92141001	92142000	1000	*	1	0	11.7866	Intron (ENST00000412050/ENSG00000107864, intron 6 of 9)	10	92136875	92138370	1496	1	ENSG00000213484	ENST00000394444	4126	EIF4A1P8	processed_pseudogene	eukaryotic translation initiation factor 4A1 pseudogene 8 [Source:HGNC Symbol;Acc:HGNC:37927]
DMR_992	16	28988001	28989000	1000	*	1	0	-20.617	Exon (ENST00000564447/ENSG00000213658, exon 1 of 4)	16	28987566	28990454	2889	1	ENSG00000213658	ENST00000564447	435	LAT	protein_coding	linker for activation of T cells [Source:HGNC Symbol;Acc:HGNC:18874]
DMR_879	14	49597001	49598000	1000	*	0.999999	0	21.4389	Exon (ENST00000539688/ENSG00000213741, exon 1 of 1)	14	49583577	49598683	15107	2	ENSG00000213741	ENST00000556230	683	RPS29	protein_coding	ribosomal protein S29 [Source:HGNC Symbol;Acc:HGNC:10419]
DMR_1294	19	44697001	44698000	1000	*	1	0	19.7865	Promoter (1-2kb)	19	44699151	44710718	11568	1	ENSG00000213892	ENST00000587331	-1151	CEACAM16	protein_coding	CEA cell adhesion molecule 16, tectorial membrane component [Source:HGNC Symbol;Acc:HGNC:31948]
DMR_1406	22	38318001	38319000	1000	*	0.999999	0	14.4875	Promoter (<=1kb)	22	38290691	38318084	27394	2	ENSG00000213923	ENST00000359867	0	CSNK1E	protein_coding	casein kinase 1 epsilon [Source:HGNC Symbol;Acc:HGNC:2453]
DMR_280	3	194323001	194324000	1000	*	0.999999	0	10.7434	Promoter (<=1kb)	3	194301199	194322871	21673	2	ENSG00000214145	ENST00000660996	-130	LINC00887	lncRNA	long intergenic non-protein coding RNA 887 [Source:HGNC Symbol;Acc:HGNC:48574]
DMR_273	3	184248001	184249000	1000	*	1	0	10.8709	Promoter (<=1kb)	3	184242301	184248962	6662	2	ENSG00000214160	ENST00000397676	0	ALG3	protein_coding	ALG3 alpha-1,3- mannosyltransferase [Source:HGNC Symbol;Acc:HGNC:23056]
DMR_169	2	108531001	108532000	1000	*	0.999999	0	28.2212	Intron (ENST00000322353/ENSG00000214184, intron 1 of 2)	2	108511689	108534182	22494	2	ENSG00000214184	ENST00000440975	2182	GCC2-AS1	lncRNA	GCC2 antisense RNA 1 [Source:HGNC Symbol;Acc:HGNC:28126]
DMR_331	5	403001	404000	1000	*	1	0	12.1528	Exon (ENST00000515583/ENSG00000214278, exon 1 of 1)	5	403731	404546	816	2	ENSG00000214278	ENST00000515583	546	AC010442.1	processed_pseudogene	mitochondrial translational initiation factor 3 (MTIF3) pseudogene
DMR_1096	17	39027001	39028000	1000	*	1	0	19.2542	Promoter (<=1kb)	17	39027277	39045347	18071	1	ENSG00000214553	ENST00000579258	0	LRRC37A11P	transcribed_unprocessed_pseudogene	leucine rich repeat containing 37 member A11, pseudogene [Source:HGNC Symbol;Acc:HGNC:43815]
DMR_490	7	47052001	47053000	1000	*	1	0	10.5384	Promoter (<=1kb)	7	47052793	47053674	882	1	ENSG00000214754	ENST00000315132	0	AC004870.1	processed_pseudogene	splicing factor, arginine/serine-rich 2B (SFRS2B) pseudogene
DMR_1086	17	20376001	20377000	1000	*	0.999999	0	10.1976	Promoter (<=1kb)	17	20375369	20376393	1025	2	ENSG00000214832	ENST00000578315	0	UPF3AP2	transcribed_processed_pseudogene	UPF3A pseudogene 2 [Source:HGNC Symbol;Acc:HGNC:30567]
DMR_559	8	57280001	57281000	1000	*	0.999999	0	11.9605	Exon (ENST00000521663/ENSG00000215117, exon 1 of 4)	8	57279543	57286968	7426	1	ENSG00000215117	ENST00000521663	458	LINC00588	lncRNA	long intergenic non-protein coding RNA 588 [Source:HGNC Symbol;Acc:HGNC:24494]
DMR_675	10	42367001	42368000	1000	*	1	0	10.6256	Promoter (<=1kb)	10	42331866	42367974	36109	2	ENSG00000215146	ENST00000609841	0	BX322639.1	transcribed_unprocessed_pseudogene	zinc finger protein pseudogene
DMR_662	10	6275001	6276000	1000	*	0.999999	0	12.5291	Promoter (1-2kb)	10	6277687	6335982	58296	1	ENSG00000215244	ENST00000399868	-1687	LINC02649	lncRNA	long intergenic non-protein coding RNA 2649 [Source:HGNC Symbol;Acc:HGNC:54134]
DMR_1378	21	43812001	43813000	1000	*	1	0	13.6494	Promoter (<=1kb)	21	43805758	43812567	6810	2	ENSG00000215458	ENST00000400385	0	AATBC	lncRNA	apoptosis associated transcript in bladder cancer [Source:HGNC Symbol;Acc:HGNC:51526]
DMR_1363	21	13979001	13980000	1000	*	0.999999	0	-13.4497	Promoter (<=1kb)	21	13909574	13979911	70338	2	ENSG00000215559	ENST00000451663	0	ANKRD20A11P	transcribed_unprocessed_pseudogene	ankyrin repeat domain 20 family member A11, pseudogene [Source:HGNC Symbol;Acc:HGNC:42024]
DMR_1383	22	17007001	17008000	1000	*	1	0	12.0773	Promoter (<=1kb)	22	16962459	17007999	45541	2	ENSG00000215568	ENST00000651146	0	GAB4	protein_coding	GRB2 associated binding protein family member 4 [Source:HGNC Symbol;Acc:HGNC:18325]
DMR_1119	17	64798001	64799000	1000	*	1	0	16.0839	Intron (ENST00000578036/ENSG00000214176, intron 7 of 17)	17	64762687	64781707	19021	2	ENSG00000215769	ENST00000579125	-16294	ARHGAP27P1-BPTFP1-KPNA2P3	lncRNA	ARHGAP27P1-BPTFP1-KPNA2P3 readthrough, transcribed pseudogene [Source:HGNC Symbol;Acc:HGNC:52873]
DMR_951	15	85338001	85339000	1000	*	1	0	-10.511	Distal Intergenic	15	85315587	85330334	14748	2	ENSG00000218052	ENST00000560651	-7667	ADAMTS7P4	transcribed_unprocessed_pseudogene	ADAMTS7 pseudogene 4 [Source:HGNC Symbol;Acc:HGNC:49410]
DMR_1430	22	48587001	48588000	1000	*	1	0	-15.0259	Intron (ENST00000402357/ENSG00000219438, intron 1 of 3)	22	48576453	48750488	174036	1	ENSG00000219438	ENST00000473898	10548	TAFA5	protein_coding	TAFA chemokine like family member 5 [Source:HGNC Symbol;Acc:HGNC:21592]
DMR_1431	22	48702001	48703000	1000	*	1	0	11.7631	Intron (ENST00000402357/ENSG00000219438, intron 2 of 3)	22	48693247	48750408	57162	1	ENSG00000219438	ENST00000406880	8754	TAFA5	protein_coding	TAFA chemokine like family member 5 [Source:HGNC Symbol;Acc:HGNC:21592]
DMR_677	10	43417001	43418000	1000	*	1	0	18.1802	Promoter (<=1kb)	10	43417249	43417438	190	2	ENSG00000221400	ENST00000408473	0	SNORD3J	snoRNA	small nucleolar RNA, C/D box 3J [Source:HGNC Symbol;Acc:HGNC:52243]
DMR_1189	18	63937001	63938000	1000	*	1	0	13.6684	Distal Intergenic	18	63949301	63961835	12535	1	ENSG00000221887	ENST00000408945	-11301	HMSD	protein_coding	histocompatibility minor serpin domain containing [Source:HGNC Symbol;Acc:HGNC:23037]
DMR_1407	22	38828001	38829000	1000	*	1	0	10.928	Exon (ENST00000333039/ENSG00000221890, exon 2 of 5)	22	38818452	38844028	25577	2	ENSG00000221890	ENST00000333039	15028	NPTXR	protein_coding	neuronal pentraxin receptor [Source:HGNC Symbol;Acc:HGNC:7954]
DMR_229	3	21988001	21989000	1000	*	1	0	15.3821	Intron (ENST00000494118/ENSG00000151789, intron 2 of 6)	3	21957136	21979828	22693	1	ENSG00000223351	ENST00000436306	30865	ZNF385D-AS2	lncRNA	ZNF385D antisense RNA 2 [Source:HGNC Symbol;Acc:HGNC:42420]
DMR_275	3	185175001	185176000	1000	*	1	0	21.3134	Intron (ENST00000444571/ENSG00000223358, intron 1 of 3)	3	185162901	185191955	29055	1	ENSG00000223358	ENST00000417720	12100	EHHADH-AS1	lncRNA	EHHADH antisense RNA 1 [Source:HGNC Symbol;Acc:HGNC:44133]
DMR_447	6	169172001	169173000	1000	*	1	0	13.7956	Distal Intergenic	6	169157207	169162992	5786	2	ENSG00000223485	ENST00000657431	-9009	LINC01615	lncRNA	long intergenic non-protein coding RNA 1615 [Source:HGNC Symbol;Acc:HGNC:51898]
DMR_930	15	32518001	32519000	1000	*	1	0	14.4682	Distal Intergenic	15	32519848	32526891	7044	2	ENSG00000223509	ENST00000604301	7891	AC135983.2	transcribed_processed_pseudogene	WAS protein homolog associated with actin, golgi membranes and microtubules (WHAMM) pseudogene
DMR_875	14	34345001	34346000	1000	*	1	0	12.8141	Intron (ENST00000551935/ENSG00000129521, intron 1 of 4)	14	34416687	34417602	916	2	ENSG00000223593	ENST00000422524	71602	AL356806.1	processed_pseudogene	sulfotransferase family 3A, member 1 (Sult3a1) pseudogene
DMR_631	9	134268001	134269000	1000	*	1	0	10.1903	Distal Intergenic	9	134293931	134295397	1467	2	ENSG00000223729	ENST00000417135	26397	LINC02247	lncRNA	long intergenic non-protein coding RNA 2247 [Source:HGNC Symbol;Acc:HGNC:53140]
DMR_282	3	195849001	195850000	1000	*	1	0	-19.9445	Intron (ENST00000444346/ENSG00000223783, intron 1 of 1)	3	195836193	195854228	18036	2	ENSG00000223783	ENST00000444346	4228	LINC01983	lncRNA	long intergenic non-protein coding RNA 1983 [Source:HGNC Symbol;Acc:HGNC:52813]
DMR_272	3	184007001	184008000	1000	*	1	0	11.796	Intron (ENST00000422946/ENSG00000223882, intron 1 of 2)	3	184006338	184011419	5082	1	ENSG00000223882	ENST00000422946	663	ABCC5-AS1	lncRNA	ABCC5 antisense RNA 1 [Source:HGNC Symbol;Acc:HGNC:40055]
DMR_497	7	67889001	67890000	1000	*	1	0	-10.7877	Distal Intergenic	7	67769629	67770468	840	2	ENSG00000223948	ENST00000425870	-118533	AC092648.1	processed_pseudogene	prefoldin subunit 4 (PFDN4) pseudogene
DMR_407	6	28898001	28899000	1000	*	1	0	-12.4354	Distal Intergenic	6	28896530	28897322	793	1	ENSG00000224157	ENST00000444986	1471	HCG14	lncRNA	HLA complex group 14 [Source:HGNC Symbol;Acc:HGNC:18323]
DMR_614	9	129282001	129283000	1000	*	0.999999	0	17.1898	Promoter (<=1kb)	9	129282458	129285728	3271	1	ENSG00000224307	ENST00000455981	0	AL161785.1	lncRNA	novel transcript
DMR_1312	19	49688001	49689000	1000	*	1	0	10.953	Promoter (<=1kb)	19	49688664	49690575	1912	1	ENSG00000224420	ENST00000420022	0	ADM5	protein_coding	adrenomedullin 5 (putative) [Source:HGNC Symbol;Acc:HGNC:27293]
DMR_121	1	243267001	243268000	1000	*	0.999999	0	13.5434	Promoter (<=1kb)	1	243267257	243268119	863	2	ENSG00000224727	ENST00000451185	119	FCF1P7	processed_pseudogene	FCF1 pseudogene 7 [Source:HGNC Symbol;Acc:HGNC:44619]
DMR_1409	22	39292001	39293000	1000	*	1	0	11.4591	Promoter (<=1kb)	22	39292988	39295563	2576	1	ENSG00000224794	ENST00000434516	0	AL022326.1	lncRNA	novel transcript
DMR_75	1	116767001	116768000	1000	*	1	0	-12.1642	Intron (ENST00000369478/ENSG00000116824, intron 4 of 4)	1	116775104	116775623	520	2	ENSG00000225079	ENST00000456305	7623	FTH1P22	processed_pseudogene	ferritin heavy chain 1 pseudogene 22 [Source:HGNC Symbol;Acc:HGNC:37640]
DMR_1389	22	23930001	23931000	1000	*	1	0	-10.1463	Distal Intergenic	22	23926900	23929574	2675	1	ENSG00000225282	ENST00000439492	3101	AP000350.2	processed_pseudogene	kelch-like 5 (Drosophila) (KLHL5) pseudogene
DMR_327	4	181449001	181450000	1000	*	1	0	11.223	Distal Intergenic	4	181522666	181523001	336	1	ENSG00000225356	ENST00000511599	-72666	AC093840.1	processed_pseudogene	epithelial cell adhesion molecule (EPCAM) pseudo
DMR_1456	X	73944001	73945000	1000	*	1	0	13.8134	Promoter (<=1kb)	23	73944182	74007534	63353	1	ENSG00000225470	ENST00000664637	0	JPX	lncRNA	JPX transcript, XIST activator [Source:HGNC Symbol;Acc:HGNC:37191]
DMR_927	15	30192001	30193000	1000	*	1	0	-10.6115	Promoter (2-3kb)	15	30195809	30217552	21744	1	ENSG00000225930	ENST00000648232	-2809	LINC02249	lncRNA	long intergenic non-protein coding RNA 2249 [Source:HGNC Symbol;Acc:HGNC:32351]
DMR_1151	17	81031001	81032000	1000	*	1	0	13.4103	Exon (ENST00000577066/ENSG00000226137, exon 2 of 2)	17	81029130	81034573	5444	2	ENSG00000226137	ENST00000577066	2573	BAIAP2-DT	lncRNA	BAIAP2 divergent transcript [Source:HGNC Symbol;Acc:HGNC:44342]
DMR_110	1	212249001	212250000	1000	*	0.999999	0	10.1744	Distal Intergenic	1	212225280	212238977	13698	2	ENSG00000226251	ENST00000431307	-10024	LINC02608	lncRNA	long intergenic non-protein coding RNA 2608 [Source:HGNC Symbol;Acc:HGNC:54052]
DMR_217	2	242031001	242032000	1000	*	0.999999	0	-19.6429	Intron (ENST00000415434/ENSG00000233806, intron 3 of 3)	2	242025183	242026176	994	2	ENSG00000226423	ENST00000412193	-4825	AC093642.1	lncRNA	novel transcript
DMR_1393	22	28801001	28802000	1000	*	0.999999	0	10.9755	Promoter (<=1kb)	22	28801892	28822215	20324	1	ENSG00000226471	ENST00000451486	0	Z93930.2	lncRNA	novel transcript
DMR_673	10	37780001	37781000	1000	*	1	0	14.9455	Intron (ENST00000432530/ENSG00000226578, intron 1 of 2)	10	37775371	37784131	8761	2	ENSG00000226578	ENST00000432530	3131	AL132657.1	lncRNA	novel transcript
DMR_162	2	98770001	98771000	1000	*	0.999999	0	-28.5003	Promoter (1-2kb)	2	98762368	98768990	6623	2	ENSG00000226791	ENST00000629175	-1011	LINC02611	lncRNA	long intergenic non-protein coding RNA 2611 [Source:HGNC Symbol;Acc:HGNC:54060]
DMR_725	10	132515001	132516000	1000	*	1	0	10.6876	Intron (ENST00000671286/ENSG00000226900, intron 1 of 2)	10	132511623	132517139	5517	2	ENSG00000226900	ENST00000455414	1139	AL451069.1	lncRNA	novel transcript
DMR_182	2	130288001	130289000	1000	*	1	0	19.8302	Distal Intergenic	2	130293822	130294405	584	1	ENSG00000226915	ENST00000429272	-4822	RPL19P4	processed_pseudogene	ribosomal protein L19 pseudogene 4 [Source:HGNC Symbol;Acc:HGNC:36539]
DMR_620	9	131240001	131241000	1000	*	1	0	12.2617	Promoter (<=1kb)	9	131240687	131241724	1038	1	ENSG00000226987	ENST00000446606	0	AL157938.1	processed_pseudogene	ribosomal protein L13a (RPL13A) pseudogene
DMR_1222	19	1902001	1903000	1000	*	1	0	10.0807	Promoter (2-3kb)	19	1905372	1919204	13833	1	ENSG00000227500	ENST00000452128	-2372	SCAMP4	protein_coding	secretory carrier membrane protein 4 [Source:HGNC Symbol;Acc:HGNC:30385]
DMR_1395	22	31958001	31959000	1000	*	1	0	-14.2278	Distal Intergenic	22	31963357	31970400	7044	1	ENSG00000227519	ENST00000430449	-4357	AL008719.1	lncRNA	novel transcript
DMR_180	2	128534001	128535000	1000	*	1	0	-10.3753	Distal Intergenic	2	128518788	128519177	390	2	ENSG00000227653	ENST00000427740	-14824	ISCA1P6	processed_pseudogene	iron-sulfur cluster assembly 1 pseudogene 6 [Source:HGNC Symbol;Acc:HGNC:38027]
DMR_408	6	30785001	30786000	1000	*	0.999999	0	10.5186	Intron (ENST00000656751/ENSG00000228022, intron 1 of 3)	6	30781958	30792250	10293	1	ENSG00000228022	ENST00000422944	3043	HCG20	lncRNA	HLA complex group 20 [Source:HGNC Symbol;Acc:HGNC:31334]
DMR_1457	X	82441001	82442000	1000	*	1	0	10.2719	Distal Intergenic	23	82497669	82497924	256	2	ENSG00000228041	ENST00000448435	55924	EIF3JP1	processed_pseudogene	EIF3J pseudogene 1 [Source:HGNC Symbol;Acc:HGNC:55005]
DMR_1357	20	60138001	60139000	1000	*	1	0	12.1081	Promoter (<=1kb)	20	60138440	60361417	222978	1	ENSG00000228340	ENST00000664147	0	MIR646HG	lncRNA	MIR646 host gene [Source:HGNC Symbol;Acc:HGNC:27659]
DMR_112	1	226653001	226654000	1000	*	1	0	-12.3706	Intron (ENST00000272117/ENSG00000143772, intron 1 of 6)	1	226656640	226659670	3031	2	ENSG00000228382	ENST00000443422	5670	ITPKB-IT1	lncRNA	ITPKB intronic transcript 1 [Source:HGNC Symbol;Acc:HGNC:41349]
DMR_648	9	136645001	136646000	1000	*	1	0	11.8275	Distal Intergenic	9	136648610	136649132	523	2	ENSG00000228401	ENST00000411904	3132	AL590226.1	lncRNA	novel transcript, antisense to EGFL7 (HSPC324)
DMR_649	9	136647001	136648000	1000	*	0.999999	0	16.7099	Exon (ENST00000674687/ENSG00000228401, exon 2 of 2)	9	136648610	136649132	523	2	ENSG00000228401	ENST00000411904	1132	AL590226.1	lncRNA	novel transcript, antisense to EGFL7 (HSPC324)
DMR_135	2	11697001	11698000	1000	*	1	0	12.5598	Intron (ENST00000449576/ENSG00000134324, intron 1 of 21)	2	11681461	11683328	1868	1	ENSG00000228496	ENST00000435175	15540	AC106875.1	lncRNA	uncharacterized LOC100506405 [Source:NCBI gene (formerly Entrezgene);Acc:100506405]
DMR_188	2	190761001	190762000	1000	*	0.999999	0	10.0763	Promoter (<=1kb)	2	190753852	190761338	7487	2	ENSG00000228509	ENST00000674692	0	AC006460.1	lncRNA	novel transcript, antisense to NAB1
DMR_1442	X	19001	20000	1000	*	0.999999	0	-10.9672	Distal Intergenic	23	253743	255091	1349	1	ENSG00000228572	ENST00000431238	-233743	AL954722.1	unprocessed_pseudogene	regucalcin (RGN) pseudogene
DMR_149	2	60439001	60440000	1000	*	1	0	15.5594	Promoter (<=1kb)	2	60359094	60439828	80735	2	ENSG00000228590	ENST00000650395	0	MIR4432HG	lncRNA	MIR4432 host gene [Source:NCBI gene (formerly Entrezgene);Acc:106660609]
DMR_700	10	99523001	99524000	1000	*	1	0	12.2003	Promoter (2-3kb)	10	99526948	99528467	1520	1	ENSG00000228778	ENST00000452494	-2948	AL513542.1	lncRNA	novel transcript
DMR_123	2	892001	893000	1000	*	1	0	-14.4384	Distal Intergenic	2	901467	905459	3993	2	ENSG00000228799	ENST00000449405	12459	LINC01939	lncRNA	long intergenic non-protein coding RNA 1939 [Source:HGNC Symbol;Acc:HGNC:52762]
DMR_49	1	23902001	23903000	1000	*	1	0	20.005	Promoter (<=1kb)	1	23901471	23902737	1267	2	ENSG00000229106	ENST00000412176	0	BTBD6P1	processed_pseudogene	BTB domain containing 6 pseudogene 1 [Source:HGNC Symbol;Acc:HGNC:51542]
DMR_50	1	23903001	23904000	1000	*	1	0	18.6639	Promoter (<=1kb)	1	23901471	23902737	1267	2	ENSG00000229106	ENST00000412176	-264	BTBD6P1	processed_pseudogene	BTB domain containing 6 pseudogene 1 [Source:HGNC Symbol;Acc:HGNC:51542]
DMR_192	2	208112001	208113000	1000	*	0.999999	0	-12.6334	Promoter (<=1kb)	2	208108233	208112511	4279	2	ENSG00000229150	ENST00000412192	0	CRYGEP	transcribed_unprocessed_pseudogene	crystallin gamma E, pseudogene [Source:HGNC Symbol;Acc:HGNC:2412]
DMR_23	1	8154001	8155000	1000	*	1	0	16.7611	Distal Intergenic	1	8189824	8192770	2947	1	ENSG00000229305	ENST00000453364	-34824	AL358876.1	processed_pseudogene	52kDa eukaryotic translation initiation factor 2 subunit 3 gamma (EIF2S3) pseudogene
DMR_898	14	99179001	99180000	1000	*	1	0	-10.3726	Intron (ENST00000345514/ENSG00000127152, intron 2 of 2)	14	99158416	99159669	1254	1	ENSG00000229402	ENST00000423922	20585	AL162151.1	lncRNA	novel transcript
DMR_899	14	99184001	99185000	1000	*	1	0	-11.0738	Intron (ENST00000345514/ENSG00000127152, intron 2 of 2)	14	99158416	99159669	1254	1	ENSG00000229402	ENST00000423922	25585	AL162151.1	lncRNA	novel transcript
DMR_900	14	99188001	99189000	1000	*	1	0	-13.9857	Intron (ENST00000345514/ENSG00000127152, intron 2 of 2)	14	99158416	99159669	1254	1	ENSG00000229402	ENST00000423922	29585	AL162151.1	lncRNA	novel transcript
DMR_901	14	99189001	99190000	1000	*	1	0	-26.5779	Intron (ENST00000345514/ENSG00000127152, intron 2 of 2)	14	99158416	99159669	1254	1	ENSG00000229402	ENST00000423922	30585	AL162151.1	lncRNA	novel transcript
DMR_902	14	99192001	99193000	1000	*	1	0	-20.4473	Intron (ENST00000345514/ENSG00000127152, intron 2 of 2)	14	99158416	99159669	1254	1	ENSG00000229402	ENST00000423922	33585	AL162151.1	lncRNA	novel transcript
DMR_903	14	99198001	99199000	1000	*	1	0	-11.8285	Intron (ENST00000345514/ENSG00000127152, intron 2 of 2)	14	99158416	99159669	1254	1	ENSG00000229402	ENST00000423922	39585	AL162151.1	lncRNA	novel transcript
DMR_238	3	48335001	48336000	1000	*	1	0	15.5557	Distal Intergenic	3	48306842	48328341	21500	2	ENSG00000229453	ENST00000434006	-6660	SPINK8	protein_coding	serine peptidase inhibitor Kazal type 8 (putative) [Source:HGNC Symbol;Acc:HGNC:33160]
DMR_181	2	129849001	129850000	1000	*	1	0	-10.8123	Intron (ENST00000641154/ENSG00000229536, intron 4 of 5)	2	129825126	129877404	52279	2	ENSG00000229536	ENST00000641154	27404	LINC02572	lncRNA	long intergenic non-protein coding RNA 2572 [Source:HGNC Symbol;Acc:HGNC:53634]
DMR_858	13	91175001	91176000	1000	*	1	0	-10.3323	Distal Intergenic	13	91127613	91131407	3795	2	ENSG00000229557	ENST00000427717	-43594	LINC00379	lncRNA	long intergenic non-protein coding RNA 379 [Source:HGNC Symbol;Acc:HGNC:42705]
DMR_709	10	114514001	114515000	1000	*	1	0	-23.7549	Intron (ENST00000392952/ENSG00000099204, intron 1 of 17)	10	114501997	114502347	351	2	ENSG00000229668	ENST00000412744	-11654	AL133384.1	processed_pseudogene	pseudogene similar to part of small nuclear ribonucleoprotein polypeptide B (SNRPB2)
DMR_1397	22	32744001	32745000	1000	*	1	0	-12.685	Intron (ENST00000358763/ENSG00000185666, intron 6 of 13)	22	32783177	32784982	1806	1	ENSG00000229673	ENST00000444982	-38177	Z73495.1	lncRNA	novel transcript
DMR_237	3	48269001	48270000	1000	*	1	0	-28.2565	3' UTR	3	48256350	48256938	589	2	ENSG00000229759	ENST00000414458	-12063	MRPS18AP1	processed_pseudogene	mitochondrial ribosomal protein S18A pseudogene 1 [Source:HGNC Symbol;Acc:HGNC:29740]
DMR_994	16	30572001	30573000	1000	*	1	0	-15.4192	Promoter (<=1kb)	16	30569672	30572734	3063	2	ENSG00000229809	ENST00000563276	0	ZNF688	protein_coding	zinc finger protein 688 [Source:HGNC Symbol;Acc:HGNC:30489]
DMR_278	3	194089001	194090000	1000	*	1	0	10.3682	Promoter (1-2kb)	3	194091561	194109174	17614	1	ENSG00000229964	ENST00000457815	-1561	AC080129.1	lncRNA	novel transcript
DMR_603	9	105013001	105014000	1000	*	1	0	-11.5246	Distal Intergenic	9	104990149	104991818	1670	2	ENSG00000230013	ENST00000670487	-21183	CT70	lncRNA	cancer/testis associated transcript 70 [Source:HGNC Symbol;Acc:HGNC:37195]
DMR_594	9	87919001	87920000	1000	*	1	0	12.7204	Exon (ENST00000602681/ENSG00000230246, exon 4 of 6)	9	87914522	87923505	8984	1	ENSG00000230246	ENST00000420021	4479	SPATA31C1	transcribed_unprocessed_pseudogene	SPATA31 subfamily C member 1 [Source:HGNC Symbol;Acc:HGNC:27846]
DMR_1458	X	91626001	91627000	1000	*	1	0	10.3894	Distal Intergenic	23	91560436	91561597	1162	2	ENSG00000230275	ENST00000446711	-64404	SERBP1P4	processed_pseudogene	SERPINE1 mRNA binding protein 1 pseudogene 4 [Source:HGNC Symbol;Acc:HGNC:44631]
DMR_429	6	136957001	136958000	1000	*	1	0	-12.4451	Distal Intergenic	6	136973930	136974217	288	2	ENSG00000230350	ENST00000414680	16217	RPL35AP3	processed_pseudogene	ribosomal protein L35a pseudogene 3 [Source:HGNC Symbol;Acc:HGNC:21117]
DMR_198	2	230905001	230906000	1000	*	0.999999	0	-21.6241	Promoter (2-3kb)	2	230908852	230910102	1251	1	ENSG00000230385	ENST00000454890	-2852	AC012507.1	lncRNA	novel transcript
DMR_1461	X	118632001	118633000	1000	*	0.999999	0	10.2472	Exon (ENST00000449447/ENSG00000230399, exon 1 of 1)	23	118632375	118634218	1844	2	ENSG00000230399	ENST00000449447	1218	RBBP8P1	processed_pseudogene	RBBP8 pseudogene 1 [Source:HGNC Symbol;Acc:HGNC:39583]
DMR_430	6	137634001	137635000	1000	*	0.999999	0	-10.6958	Distal Intergenic	6	137657998	137674554	16557	1	ENSG00000230533	ENST00000642830	-22998	AL356234.2	lncRNA	novel transcript
DMR_616	9	129461001	129462000	1000	*	1	0	13.2385	Distal Intergenic	9	129446632	129451422	4791	2	ENSG00000230676	ENST00000454408	-9579	AL353803.2	lncRNA	novel transcript
DMR_72	1	89610001	89611000	1000	*	1	0	-16.0386	Intron (ENST00000443562/ENSG00000231999, intron 1 of 4)	1	89629725	89676386	46662	1	ENSG00000230735	ENST00000429074	-18725	AC093423.2	lncRNA	novel transcript
DMR_910	14	101073001	101074000	1000	*	0.999999	0	24.6952	Exon (ENST00000673125/ENSG00000230805, exon 5 of 6)	14	101074027	101074583	557	2	ENSG00000230805	ENST00000672599	583	AL132709.7	lncRNA	novel transcript
DMR_481	7	7259001	7260000	1000	*	1	0	-10.8672	Exon (ENST00000430266/ENSG00000230825, exon 2 of 4)	7	7255345	7278071	22727	1	ENSG00000230825	ENST00000657192	3656	AC005532.1	lncRNA	novel transcript
DMR_95	1	176314001	176315000	1000	*	0.999999	0	13.2446	Intron (ENST00000654248/ENSG00000236021, intron 4 of 5)	1	176305672	176306095	424	2	ENSG00000231020	ENST00000432461	-7906	AL591043.1	processed_pseudogene	proteolipid protein 2 (colonic epithelium-enriched) (PLP2) pseudogene
DMR_136	2	15690001	15691000	1000	*	1	0	-14.1862	Promoter (<=1kb)	2	15690782	15718961	28180	1	ENSG00000231031	ENST00000492352	0	LINC01804	lncRNA	long intergenic non-protein coding RNA 1804 [Source:HGNC Symbol;Acc:HGNC:52596]
DMR_1335	20	26010001	26011000	1000	*	1	0	15.6173	Promoter (<=1kb)	20	26008791	26010531	1741	2	ENSG00000231081	ENST00000448580	0	AL078587.1	lncRNA	novel transcript
DMR_589	9	76256001	76257000	1000	*	1	0	12.516	Intron (ENST00000545128/ENSG00000099139, intron 24 of 36)	9	76286494	76288081	1588	2	ENSG00000231137	ENST00000449536	31081	RBM22P5	processed_pseudogene	RNA binding motif protein 22 pseudogene 5 [Source:HGNC Symbol;Acc:HGNC:39698]
DMR_1339	20	37015001	37016000	1000	*	0.999999	0	-20.4308	Intron (ENST00000373664/ENSG00000080839, intron 19 of 21)	20	37021743	37021984	242	2	ENSG00000231241	ENST00000411933	5984	RPS3AP3	processed_pseudogene	RPS3A pseudogene 3 [Source:HGNC Symbol;Acc:HGNC:16537]
DMR_432	6	139697001	139698000	1000	*	1	0	12.4133	Intron (ENST00000644936/ENSG00000231426, intron 1 of 2)	6	139705620	139860476	154857	1	ENSG00000231426	ENST00000647420	-7620	FILNC1	lncRNA	FOXO induced long non-coding RNA 1 [Source:HGNC Symbol;Acc:HGNC:53755]
DMR_465	7	1647001	1648000	1000	*	1	0	12.2703	Distal Intergenic	7	1620654	1621405	752	1	ENSG00000231476	ENST00000421380	26347	AC074389.2	lncRNA	novel transcript
DMR_759	11	64396001	64397000	1000	*	0.999999	0	10.9025	Promoter (<=1kb)	11	64394342	64395831	1490	2	ENSG00000231680	ENST00000457725	-170	LINC02723	lncRNA	long intergenic non-protein coding RNA 2723 [Source:HGNC Symbol;Acc:HGNC:54240]
DMR_209	2	234450001	234451000	1000	*	0.999999	0	-14.0445	Exon (ENST00000439798/ENSG00000231682, exon 2 of 3)	2	234444590	234454595	10006	2	ENSG00000231682	ENST00000439798	3595	LINC01891	lncRNA	long intergenic non-protein coding RNA 1891 [Source:HGNC Symbol;Acc:HGNC:52710]
DMR_523	7	131072001	131073000	1000	*	1	0	11.7916	Intron (ENST00000642963/ENSG00000285106, intron 1 of 6)	7	130944169	131081013	136845	2	ENSG00000231721	ENST00000646587	8013	LINC-PINT	lncRNA	long intergenic non-protein coding RNA, p53 induced transcript [Source:HGNC Symbol;Acc:HGNC:26885]
DMR_226	3	17300001	17301000	1000	*	1	0	-10.3738	Intron (ENST00000253692/ENSG00000131374, intron 14 of 21)	3	17333126	17333431	306	1	ENSG00000231780	ENST00000421072	-32126	AC090960.1	processed_pseudogene	chromosome 8 open reading frame 59 (C8orf59) pseudogene
DMR_768	11	67616001	67617000	1000	*	0.999999	0	-12.1329	Promoter (<=1kb)	11	67612837	67616257	3421	2	ENSG00000231793	ENST00000514950	0	DOC2GP	transcribed_unitary_pseudogene	double C2 domain gamma, pseudogene [Source:HGNC Symbol;Acc:HGNC:37962]
DMR_462	7	1510001	1511000	1000	*	1	0	10.9974	Promoter (<=1kb)	7	1508655	1509427	773	2	ENSG00000231927	ENST00000416100	-574	AC093734.1	lncRNA	novel transcript
DMR_463	7	1511001	1512000	1000	*	1	0	15.5812	Promoter (1-2kb)	7	1508655	1509427	773	2	ENSG00000231927	ENST00000416100	-1574	AC093734.1	lncRNA	novel transcript
DMR_163	2	100835001	100836000	1000	*	1	0	12.002	Intron (ENST00000335681/ENSG00000170485, intron 1 of 20)	2	100822661	100847220	24560	1	ENSG00000232034	ENST00000430586	12340	AC092168.2	lncRNA	novel transcript
DMR_865	13	114109001	114110000	1000	*	1	0	-12.2242	Promoter (<=1kb)	13	114107569	114108820	1252	2	ENSG00000232487	ENST00000454005	-181	RASA3-IT1	lncRNA	RASA3 intronic transcript 1 [Source:HGNC Symbol;Acc:HGNC:39938]
DMR_664	10	7475001	7476000	1000	*	1	0	19.2124	Promoter (2-3kb)	10	7444373	7472040	27668	2	ENSG00000232591	ENST00000670632	-2961	LINC02642	lncRNA	long intergenic non-protein coding RNA 2642 [Source:HGNC Symbol;Acc:HGNC:54124]
DMR_1419	22	44455001	44456000	1000	*	1	0	-11.6843	Distal Intergenic	22	44443327	44444788	1462	1	ENSG00000232655	ENST00000415702	11674	LINC01656	lncRNA	long intergenic non-protein coding RNA 1656 [Source:HGNC Symbol;Acc:HGNC:52444]
DMR_221	3	12903001	12904000	1000	*	1	0	19.9817	Intron (ENST00000613206/ENSG00000144711, intron 12 of 13)	3	12877522	12885211	7690	2	ENSG00000232746	ENST00000448129	-17790	LINC02022	lncRNA	long intergenic non-protein coding RNA 2022 [Source:HGNC Symbol;Acc:HGNC:52857]
DMR_222	3	12924001	12925000	1000	*	1	0	10.5466	Exon (ENST00000613206/ENSG00000144711, exon 4 of 14)	3	12877522	12885211	7690	2	ENSG00000232746	ENST00000448129	-38790	LINC02022	lncRNA	long intergenic non-protein coding RNA 2022 [Source:HGNC Symbol;Acc:HGNC:52857]
DMR_1370	21	38981001	38982000	1000	*	1	0	-15.6964	Distal Intergenic	21	38974429	38977774	3346	2	ENSG00000232837	ENST00000433952	-3227	LINC01700	lncRNA	long intergenic non-protein coding RNA 1700 [Source:HGNC Symbol;Acc:HGNC:52488]
DMR_583	9	6683001	6684000	1000	*	1	0	21.3976	Distal Intergenic	9	6675284	6675614	331	1	ENSG00000232946	ENST00000427308	7717	RPL35AP20	processed_pseudogene	ribosomal protein L35a pseudogene 20 [Source:HGNC Symbol;Acc:HGNC:36053]
DMR_1375	21	42937001	42938000	1000	*	1	0	16.4594	Distal Intergenic	21	42916803	42925646	8844	2	ENSG00000233056	ENST00000447535	-11355	ERVH48-1	protein_coding	endogenous retrovirus group 48 member 1 [Source:HGNC Symbol;Acc:HGNC:17216]
DMR_400	6	22879001	22880000	1000	*	1	0	-10.5425	Intron (ENST00000420572/ENSG00000233358, intron 2 of 2)	6	22744395	23031780	287386	2	ENSG00000233358	ENST00000420572	151780	AL035401.1	lncRNA	novel transcript
DMR_406	6	28880001	28881000	1000	*	1	0	10.4421	Distal Intergenic	6	28888832	28889906	1075	2	ENSG00000233366	ENST00000419323	8906	ZNF90P2	processed_pseudogene	zinc finger protein 90 pseudogene 2 [Source:HGNC Symbol;Acc:HGNC:21687]
[truncated: 368 more rows]

## Sheet: ControlPre Vs ControlPost
unq_ID	seqnames	start	end	width	strand	pvalue	qvalue	meth.diff	annotation	geneChr	geneStart	geneEnd	geneLength	geneStrand	geneId	transcriptId	distanceToTSS	Gene.name	Gene.type	Gene.description
[truncated: 109 more rows]

[truncated: 3 more sheets: PatientPost Vs ControlPost, Union PatientPre vs ControlPre, Union PatientPre vs PatientPost]
